# Supplementary material for: Synthesis, crystal structure and Hirshfeld surface analysis of 7-oxo-6-phenyl-6,7-di­hydro-5H-thieno[2,3-f]iso­indole-8-carb­oxy­lic acid
Source: Acta Crystallogr E Crystallogr Commun. 2025 Oct 7;81(Pt 11):1000–3. doi: 10.1107/S2056989025008618 (PMC12589846; doi:10.1107/S2056989025008618)
Supplement: Supplementary file 1 [file e-81-01000-sup1.cif]

##############################################################################
#                                                                            #
# This CIF contains the data in a paper accepted for publication in          #
# Acta Crystallographica Section E. It conforms to the requirements of       #
# Notes for Authors for Acta Crystallographica Section E, and has been       #
# peer reviewed under the auspices of the IUCr Commission on Journals.       #
#                                                                            #
# Full details of the Crystallographic Information File format               #
# are given in the paper "The Crystallographic Information File (CIF):       #
# a New Standard Archive File for Crystallography" by S. R. Hall, F. H.      #
# Allen and I. D. Brown [Acta Cryst. (1991), A47, 655-685].                  #
#                                                                            #
# The current version of the core CIF dictionary is obtainable from          #
# ftp://ftp.iucr.org/pub/cif_core.dic.                                       #
#                                                                            #
# Software is freely available for graphical display of the structure(s)     #
# in this CIF. For information consult the CIF software page                 #
# http://www.iucr.org/resources/cif/software.                                #
#                                                                            #
# This file may be used for bona fide research purposes within the           #
# scientific community so long as proper attribution is given to the journal # 
# article from which it was obtained.                                        #
#                                                                            #
##############################################################################
data_I
_audit_creation_method     SHELXL-2013
_journal_date_recd_electronic     2025-08-05
_journal_date_accepted     2025-09-30
_journal_name_full     'Acta Crystallographica, Section E'
_journal_year     2025
_journal_volume     81
_journal_issue      1
_journal_page_first     0
_journal_page_last     0
_journal_paper_category     GO
_journal_paper_doi     10.1107/S2056989025008618
_journal_coeditor_code     EX2095
_publ_contact_author_name     'Mohammed Hadi Al-Douh'
_publ_contact_author_address
;
Chemistry Department,
Faculty of Science,
Hadhramout University,
Mukalla,
Hadhramout,
Yemen
;
_publ_contact_author_email     m.aldouh@hu.edu.ye
_publ_contact_author_fax     ?
_publ_contact_author_phone     ?
_publ_section_title
;\
Synthesis, crystal structure and Hirshfeld surface analysis of
7-oxo-6-phenyl-6,7-dihydro-5<i>H</i>-thieno[2,3-<i>f</i>]isoindole-8-\
carboxylic acid
;
loop_
    _publ_author_name
    _publ_author_footnote
    _publ_author_address
    'Shelukho, Evgeniya R.' .
;
RUDN University,
6 Miklukho-Maklaya Str.,
117198 Moscow,
Russian Federation
;
    'Zaytsev, Vladimir P.' .
;
RUDN University,
6 Miklukho-Maklaya Str.,
117198 Moscow,
Russian Federation
;
    'Khrustalev, Victor N.' .
;
RUDN University,
6 Miklukho-Maklaya Str.,
117198 Moscow,
Russian Federation
Zelinsky Institute of Organic Chemistry of RAS,
Leninsky Prospect 47,
119991 Moscow,
Russian Federation
;
    'H\"okelek, Tuncer' .
;
Hacettepe University,
Department of Physics,
06800 Beytepe-Ankara,
T\"urkiye
;
    'Hasanov, Khudayar I.' .
;
Azerbaijan Medical University,
Scientific Research Centre (SRC),
A. Kasumzade Str. 14,
AZ1022, Baku,
Azerbaijan
;
    'Guliyeva, Narmina A.' .
;
Baku Engineering University,
Khirdalan,
Hasan Aliyev Str. 120,
AZ0101 Absheron,
Azerbaijan
;
    'Javadzade, Tahir A.' .
;
Department of Chemistry and Chemical Engineering,
Khazar University,
Mahsati Str. 41,
AZ1096, Baku,
Azerbaijan
;
    'Al-Douh, Mohammed Hadi' .
;
Chemistry Department,
Faculty of Science,
Hadhramout University,
Mukalla,
Hadhramout,
Yemen
;
_publ_section_synopsis
;
The molecule of the title compound contains a planar
thieno[2,3-<i>f</i>]isoindole ring system and a phenyl ring. In crystal, the
molecules are linked through C---H...O hydrogen bonds, enclosing
<i>R</i>^2^~2~(14) ring motifs, into a three-dimensional architecture. \p--\p
interactions further consolidate the crystal structure.
;
_chemical_name_systematic
;\
7-Oxo-6-phenyl-6,7-dihydro-5<i>H</i>-thieno[2,3-<i>f</i>]isoindole-\
8-carboxylic acid
;
_chemical_name_common     ?
_chemical_formula_moiety     'C17 H11 N O3 S'
_chemical_formula_sum     'C17 H11 N O3 S'
_chemical_formula_iupac     'C17 H11 N O3 S'
_chemical_formula_weight     309.33
_chemical_melting_point     ?
_space_group_crystal_system     monoclinic
_space_group_name_H-M_alt     'P 21/n'
_space_group_name_Hall     '-P 2yn'
loop_
    _space_group_symop_operation_xyz
    'x, y, z'
    '-x+1/2, y+1/2, -z+1/2'
    '-x, -y, -z'
    'x-1/2, -y-1/2, z-1/2'
_cell_length_a     3.89128(10)
_cell_length_b     15.8505(5)
_cell_length_c     21.6531(7)
_cell_angle_alpha     90
_cell_angle_beta     93.596(3)
_cell_angle_gamma     90
_cell_volume     1332.91(7)
_cell_formula_units_Z     4
_cell_measurement_reflns_used     3873
_cell_measurement_theta_min     3.465
_cell_measurement_theta_max     78.819
_cell_measurement_temperature     100(2)
_exptl_crystal_description     plate
_exptl_crystal_colour     yellow
_exptl_crystal_size_max     0.13
_exptl_crystal_size_mid     0.07
_exptl_crystal_size_min     0.02
_exptl_crystal_density_diffrn     1.541
_exptl_crystal_density_meas     ?
_exptl_crystal_density_method     ?
_exptl_crystal_F_000     640
loop_
    _exptl_crystal_face_index_h
    _exptl_crystal_face_index_k
    _exptl_crystal_face_index_l
    _exptl_crystal_face_perp_dist
    -1 2 -1 0.0163
    1 -2 1 0.0906
    1 2 0 0.0932
    2 -1 1 0.0940
    0 1 0 0.0403
    0 -1 0 0.0306
    2 2 1 0.0922
    2 -2 -1 0.0946
    0 0 -1 0.0097
    0 0 1 0.0097
_exptl_absorpt_coefficient_mu     2.278
_exptl_absorpt_correction_type     gaussian
_exptl_absorpt_process_details
;
(CrysAlisPro; Rigaku OD, 2021).
;
_exptl_absorpt_correction_T_min     0.857
_exptl_absorpt_correction_T_max     1.000
_exptl_special_details     ?
_diffrn_ambient_temperature     100(2)
_diffrn_source     'micro-focus sealed X-ray tube'
_diffrn_radiation_type     CuK\a
_diffrn_radiation_wavelength     1.54184
_diffrn_measurement_device_type
                           'Rigaku XtaLAB Synergy-S, HyPix-6000HE area-detector'
_diffrn_measurement_method     '\f and \w'
_diffrn_detector_area_resol_mean     ?
_diffrn_reflns_number     11945
_diffrn_reflns_av_R_equivalents     0.1187
_diffrn_reflns_av_unetI/netI     0.0952
_diffrn_reflns_theta_min     3.458
_diffrn_reflns_theta_max     79.831
_diffrn_reflns_theta_full     67.684
_diffrn_measured_fraction_theta_max     0.965
_diffrn_measured_fraction_theta_full     0.988
_diffrn_reflns_limit_h_min     -3
_diffrn_reflns_limit_h_max     4
_diffrn_reflns_limit_k_min     -19
_diffrn_reflns_limit_k_max     19
_diffrn_reflns_limit_l_min     -27
_diffrn_reflns_limit_l_max     27
_refine_special_details     ?
_reflns_number_total     2775
_reflns_number_gt     2269
_reflns_threshold_expression     'I > 2\s(I)'
_refine_ls_structure_factor_coef     Fsqd
_refine_ls_matrix_type     full
_refine_ls_R_factor_all     0.1130
_refine_ls_R_factor_gt     0.0973
_refine_ls_wR_factor_gt     0.2286
_refine_ls_wR_factor_ref     0.2383
_refine_ls_goodness_of_fit_ref     1.029
_refine_ls_restrained_S_all     1.029
_refine_ls_number_reflns     2775
_refine_ls_number_parameters     203
_refine_ls_number_restraints     0
_refine_ls_hydrogen_treatment     mixed
_refine_ls_weighting_scheme     calc
_refine_ls_weighting_details
                  'w=1/[\s^2^(Fo^2^)+(0.088P)^2^+6.9P] where P=(Fo^2^+2Fc^2^)/3'
_atom_sites_solution_hydrogens     mixed
_atom_sites_solution_primary     difmap
_atom_sites_solution_secondary     difmap
_refine_ls_shift/su_max     0.000
_refine_ls_shift/su_mean     0.000
_refine_diff_density_max     0.941
_refine_diff_density_min     -0.475
_refine_ls_extinction_method     none
_refine_ls_extinction_coef     .
loop_
    _atom_type_symbol
    _atom_type_description
    _atom_type_scat_dispersion_real
    _atom_type_scat_dispersion_imag
    _atom_type_scat_source
    'C' 'C' 0.0181 0.0091
                         'International Tables Vol C Tables 4.2.6.8 and 6.1.1.4'
    'H' 'H' 0.0000 0.0000
                         'International Tables Vol C Tables 4.2.6.8 and 6.1.1.4'
    'N' 'N' 0.0311 0.0180
                         'International Tables Vol C Tables 4.2.6.8 and 6.1.1.4'
    'O' 'O' 0.0492 0.0322
                         'International Tables Vol C Tables 4.2.6.8 and 6.1.1.4'
    'S' 'S' 0.3331 0.5567
                         'International Tables Vol C Tables 4.2.6.8 and 6.1.1.4'
_computing_data_collection
;
CrysAlisPro 1.171.41.117a (Rigaku OD, 2021)
;
_computing_cell_refinement
;
CrysAlisPro 1.171.41.117a (Rigaku OD, 2021)
;
_computing_data_reduction
;
CrysAlisPro 1.171.41.117a (Rigaku OD, 2021)
;
_computing_structure_solution
;
<i>SHELXT</i> (Sheldrick, 2015a)
;
_computing_structure_refinement
;
SHELXL (Sheldrick, 2015b)
;
_computing_molecular_graphics
;
SHELXTL (Sheldrick, 2008)
;
_computing_publication_material
;
SHELXTL (Sheldrick, 2008)
;
loop_
    _atom_site_type_symbol
    _atom_site_label
    _atom_site_fract_x
    _atom_site_fract_y
    _atom_site_fract_z
    _atom_site_U_iso_or_equiv
    _atom_site_adp_type
    _atom_site_calc_flag
    _atom_site_occupancy
    _atom_site_disorder_assembly
    _atom_site_disorder_group
    S S1 0.1382(3) 0.55415(8) 0.87334(5) 0.0250(3) Uani d 1 . .
    O O1 0.7474(9) 0.5121(2) 0.63096(15) 0.0265(8) Uani d 1 . .
    O O2 0.4093(9) 0.6550(2) 0.79077(16) 0.0276(8) Uani d 1 . .
    O O3 0.6243(11) 0.6318(2) 0.70111(19) 0.0332(9) Uani d 1 . .
    H H3O 0.671(19) 0.596(5) 0.681(4) 0.05(2) Uiso d 1 . .
    C C1 0.4827(12) 0.6057(3) 0.7506(2) 0.0239(10) Uani d 1 . .
    C C2 -0.0144(12) 0.4688(3) 0.9129(2) 0.0278(10) Uani d 1 . .
    H H2 -0.1150 0.4741 0.9516 0.033 Uiso calc 1 . .
    C C3 0.0211(12) 0.3938(3) 0.8842(2) 0.0249(10) Uani d 1 . .
    H H3 -0.0494 0.3413 0.9004 0.030 Uiso calc 1 . .
    C C3A 0.1779(11) 0.4030(3) 0.8264(2) 0.0216(9) Uani d 1 . .
    C C4 0.2556(11) 0.3396(3) 0.7848(2) 0.0213(9) Uani d 1 . .
    H H4 0.2094 0.2821 0.7932 0.026 Uiso calc 1 . .
    C C4A 0.4011(11) 0.3632(3) 0.7312(2) 0.0181(9) Uani d 1 . .
    C C5 0.5110(12) 0.3077(3) 0.6796(2) 0.0219(9) Uani d 1 . .
    H H5A 0.6944 0.2680 0.6945 0.026 Uiso calc 1 . .
    H H5B 0.3141 0.2753 0.6607 0.026 Uiso calc 1 . .
    N N6 0.6397(9) 0.3689(2) 0.63574(17) 0.0204(8) Uani d 1 . .
    C C7 0.6339(12) 0.4491(3) 0.6577(2) 0.0218(9) Uani d 1 . .
    C C7A 0.4790(11) 0.4474(3) 0.7184(2) 0.0205(9) Uani d 1 . .
    C C8 0.4125(11) 0.5128(3) 0.7595(2) 0.0209(9) Uani d 1 . .
    C C8A 0.2606(11) 0.4884(3) 0.8140(2) 0.0219(9) Uani d 1 . .
    C C9 0.7463(11) 0.3427(3) 0.5766(2) 0.0213(9) Uani d 1 . .
    C C10 0.7616(12) 0.3990(3) 0.5276(2) 0.0272(10) Uani d 1 . .
    H H10 0.7054 0.4567 0.5330 0.033 Uiso calc 1 . .
    C C11 0.8587(13) 0.3705(3) 0.4710(2) 0.0292(11) Uani d 1 . .
    H H11 0.8698 0.4092 0.4377 0.035 Uiso calc 1 . .
    C C12 0.9398(12) 0.2871(4) 0.4619(2) 0.0297(11) Uani d 1 . .
    H H12 1.0073 0.2684 0.4228 0.036 Uiso calc 1 . .
    C C13 0.9218(13) 0.2306(3) 0.5106(2) 0.0299(11) Uani d 1 . .
    H H13 0.9781 0.1730 0.5046 0.036 Uiso calc 1 . .
    C C14 0.8225(12) 0.2572(3) 0.5679(2) 0.0249(10) Uani d 1 . .
    H H14 0.8065 0.2180 0.6008 0.030 Uiso calc 1 . .
loop_
    _atom_site_aniso_label
    _atom_site_aniso_U_11
    _atom_site_aniso_U_22
    _atom_site_aniso_U_33
    _atom_site_aniso_U_12
    _atom_site_aniso_U_13
    _atom_site_aniso_U_23
    S1 0.0238(6) 0.0237(6) 0.0280(6) 0.0030(4) 0.0046(4) -0.0064(4)
    O1 0.0360(19) 0.0144(16) 0.0301(17) -0.0061(13) 0.0105(14) 0.0027(13)
    O2 0.0290(18) 0.0184(16) 0.0359(18) 0.0002(13) 0.0047(14) -0.0047(14)
    O3 0.050(2) 0.0135(17) 0.038(2) -0.0018(15) 0.0152(17) -0.0018(15)
    C1 0.019(2) 0.019(2) 0.034(2) 0.0045(17) 0.0034(18) -0.0033(18)
    C2 0.025(2) 0.034(3) 0.025(2) 0.002(2) 0.0050(18) 0.000(2)
    C3 0.021(2) 0.028(3) 0.025(2) -0.0034(19) 0.0008(17) 0.0016(19)
    C3A 0.016(2) 0.023(2) 0.026(2) 0.0028(17) 0.0013(16) -0.0021(18)
    C4 0.024(2) 0.016(2) 0.024(2) -0.0030(17) 0.0043(17) 0.0020(17)
    C4A 0.016(2) 0.015(2) 0.024(2) -0.0001(16) 0.0024(15) -0.0014(16)
    C5 0.027(2) 0.015(2) 0.024(2) -0.0025(17) 0.0071(17) 0.0010(17)
    N6 0.0211(19) 0.0150(18) 0.0255(19) -0.0024(14) 0.0048(14) 0.0036(15)
    C7 0.023(2) 0.014(2) 0.029(2) 0.0023(17) 0.0051(17) 0.0021(18)
    C7A 0.020(2) 0.017(2) 0.024(2) 0.0016(17) 0.0041(16) 0.0001(17)
    C8 0.018(2) 0.020(2) 0.025(2) 0.0016(17) 0.0037(16) -0.0037(17)
    C8A 0.014(2) 0.023(2) 0.028(2) 0.0016(17) 0.0018(16) -0.0050(18)
    C9 0.017(2) 0.023(2) 0.025(2) -0.0015(17) 0.0050(16) -0.0021(18)
    C10 0.028(3) 0.023(2) 0.031(2) -0.0008(19) 0.0091(19) 0.003(2)
    C11 0.023(2) 0.035(3) 0.030(2) -0.003(2) 0.0088(18) 0.002(2)
    C12 0.023(2) 0.041(3) 0.026(2) -0.005(2) 0.0077(18) -0.003(2)
    C13 0.032(3) 0.027(3) 0.031(3) 0.002(2) 0.004(2) -0.007(2)
    C14 0.023(2) 0.028(3) 0.025(2) -0.0024(19) 0.0054(18) 0.0005(19)
_geom_special_details
;
 All esds (except the esd in the dihedral angle between two l.s. planes)
 are estimated using the full covariance matrix.  The cell esds are taken
 into account individually in the estimation of esds in distances, angles
 and torsion angles; correlations between esds in cell parameters are only
 used when they are defined by crystal symmetry.  An approximate (isotropic)
 treatment of cell esds is used for estimating esds involving l.s. planes.
;
loop_
    _geom_bond_atom_site_label_1
    _geom_bond_atom_site_label_2
    _geom_bond_site_symmetry_2
    _geom_bond_distance
    _geom_bond_publ_flag
    S1 C2 . 1.726(5) ?
    S1 C8A . 1.745(5) ?
    O1 C7 . 1.249(6) ?
    O2 C1 . 1.217(6) ?
    O3 C1 . 1.303(6) ?
    O3 H3O . 0.74(8) ?
    C1 C8 . 1.512(7) ?
    C2 C3 . 1.353(7) ?
    C2 H2 . 0.9500 ?
    C3 C3A . 1.434(6) ?
    C3 H3 . 0.9500 ?
    C3A C4 . 1.396(6) ?
    C3A C8A . 1.420(7) ?
    C4 C4A . 1.373(6) ?
    C4 H4 . 0.9500 ?
    C4A C7A . 1.400(6) ?
    C4A C5 . 1.505(6) ?
    C5 N6 . 1.467(6) ?
    C5 H5A . 0.9900 ?
    C5 H5B . 0.9900 ?
    N6 C7 . 1.358(6) ?
    N6 C9 . 1.431(6) ?
    C7 C7A . 1.479(6) ?
    C7A C8 . 1.402(6) ?
    C8 C8A . 1.406(6) ?
    C9 C10 . 1.392(7) ?
    C9 C14 . 1.402(7) ?
    C10 C11 . 1.380(7) ?
    C10 H10 . 0.9500 ?
    C11 C12 . 1.376(8) ?
    C11 H11 . 0.9500 ?
    C12 C13 . 1.387(8) ?
    C12 H12 . 0.9500 ?
    C13 C14 . 1.388(7) ?
    C13 H13 . 0.9500 ?
    C14 H14 . 0.9500 ?
loop_
    _geom_angle_atom_site_label_1
    _geom_angle_atom_site_label_2
    _geom_angle_atom_site_label_3
    _geom_angle_site_symmetry_1
    _geom_angle_site_symmetry_3
    _geom_angle
    _geom_angle_publ_flag
    C2 S1 C8A . . 90.9(2) ?
    C1 O3 H3O . . 112(6) ?
    O2 C1 O3 . . 120.9(4) ?
    O2 C1 C8 . . 118.8(4) ?
    O3 C1 C8 . . 120.3(4) ?
    C3 C2 S1 . . 114.4(4) ?
    C3 C2 H2 . . 122.8 ?
    S1 C2 H2 . . 122.8 ?
    C2 C3 C3A . . 111.9(4) ?
    C2 C3 H3 . . 124.1 ?
    C3A C3 H3 . . 124.1 ?
    C4 C3A C8A . . 120.1(4) ?
    C4 C3A C3 . . 127.7(4) ?
    C8A C3A C3 . . 112.2(4) ?
    C4A C4 C3A . . 117.9(4) ?
    C4A C4 H4 . . 121.1 ?
    C3A C4 H4 . . 121.1 ?
    C4 C4A C7A . . 122.2(4) ?
    C4 C4A C5 . . 128.3(4) ?
    C7A C4A C5 . . 109.5(4) ?
    N6 C5 C4A . . 102.7(4) ?
    N6 C5 H5A . . 111.2 ?
    C4A C5 H5A . . 111.2 ?
    N6 C5 H5B . . 111.2 ?
    C4A C5 H5B . . 111.2 ?
    H5A C5 H5B . . 109.1 ?
    C7 N6 C9 . . 126.7(4) ?
    C7 N6 C5 . . 112.2(4) ?
    C9 N6 C5 . . 121.1(4) ?
    O1 C7 N6 . . 124.9(4) ?
    O1 C7 C7A . . 127.0(4) ?
    N6 C7 C7A . . 108.1(4) ?
    C4A C7A C8 . . 121.8(4) ?
    C4A C7A C7 . . 107.4(4) ?
    C8 C7A C7 . . 130.7(4) ?
    C7A C8 C8A . . 115.7(4) ?
    C7A C8 C1 . . 126.7(4) ?
    C8A C8 C1 . . 117.7(4) ?
    C8 C8A C3A . . 122.3(4) ?
    C8 C8A S1 . . 127.0(4) ?
    C3A C8A S1 . . 110.7(3) ?
    C10 C9 C14 . . 119.8(4) ?
    C10 C9 N6 . . 121.7(4) ?
    C14 C9 N6 . . 118.4(4) ?
    C11 C10 C9 . . 119.7(5) ?
    C11 C10 H10 . . 120.2 ?
    C9 C10 H10 . . 120.2 ?
    C12 C11 C10 . . 121.3(5) ?
    C12 C11 H11 . . 119.4 ?
    C10 C11 H11 . . 119.4 ?
    C11 C12 C13 . . 119.2(5) ?
    C11 C12 H12 . . 120.4 ?
    C13 C12 H12 . . 120.4 ?
    C12 C13 C14 . . 120.9(5) ?
    C12 C13 H13 . . 119.5 ?
    C14 C13 H13 . . 119.5 ?
    C13 C14 C9 . . 119.1(5) ?
    C13 C14 H14 . . 120.4 ?
    C9 C14 H14 . . 120.4 ?
loop_
    _geom_torsion_atom_site_label_1
    _geom_torsion_atom_site_label_2
    _geom_torsion_atom_site_label_3
    _geom_torsion_atom_site_label_4
    _geom_torsion_site_symmetry_1
    _geom_torsion_site_symmetry_2
    _geom_torsion_site_symmetry_3
    _geom_torsion_site_symmetry_4
    _geom_torsion
    _geom_torsion_publ_flag
    C8A S1 C2 C3 . . . . 0.0(4) ?
    S1 C2 C3 C3A . . . . -0.4(5) ?
    C2 C3 C3A C4 . . . . 179.7(5) ?
    C2 C3 C3A C8A . . . . 0.7(6) ?
    C8A C3A C4 C4A . . . . -2.3(6) ?
    C3 C3A C4 C4A . . . . 178.8(4) ?
    C3A C4 C4A C7A . . . . 1.5(7) ?
    C3A C4 C4A C5 . . . . 179.4(4) ?
    C4 C4A C5 N6 . . . . 179.1(4) ?
    C7A C4A C5 N6 . . . . -2.8(5) ?
    C4A C5 N6 C7 . . . . 3.5(5) ?
    C4A C5 N6 C9 . . . . -174.9(4) ?
    C9 N6 C7 O1 . . . . -5.8(8) ?
    C5 N6 C7 O1 . . . . 175.8(4) ?
    C9 N6 C7 C7A . . . . 175.4(4) ?
    C5 N6 C7 C7A . . . . -3.0(5) ?
    C4 C4A C7A C8 . . . . -0.1(7) ?
    C5 C4A C7A C8 . . . . -178.4(4) ?
    C4 C4A C7A C7 . . . . 179.5(4) ?
    C5 C4A C7A C7 . . . . 1.2(5) ?
    O1 C7 C7A C4A . . . . -177.7(5) ?
    N6 C7 C7A C4A . . . . 1.0(5) ?
    O1 C7 C7A C8 . . . . 1.8(8) ?
    N6 C7 C7A C8 . . . . -179.5(5) ?
    C4A C7A C8 C8A . . . . -0.5(6) ?
    C7 C7A C8 C8A . . . . -179.9(4) ?
    C4A C7A C8 C1 . . . . -179.6(4) ?
    C7 C7A C8 C1 . . . . 1.0(8) ?
    O2 C1 C8 C7A . . . . 179.9(4) ?
    O3 C1 C8 C7A . . . . -1.2(7) ?
    O2 C1 C8 C8A . . . . 0.8(6) ?
    O3 C1 C8 C8A . . . . 179.7(4) ?
    C7A C8 C8A C3A . . . . -0.3(6) ?
    C1 C8 C8A C3A . . . . 178.8(4) ?
    C7A C8 C8A S1 . . . . -178.6(3) ?
    C1 C8 C8A S1 . . . . 0.5(6) ?
    C4 C3A C8A C8 . . . . 1.8(7) ?
    C3 C3A C8A C8 . . . . -179.2(4) ?
    C4 C3A C8A S1 . . . . -179.7(3) ?
    C3 C3A C8A S1 . . . . -0.6(5) ?
    C2 S1 C8A C8 . . . . 178.8(4) ?
    C2 S1 C8A C3A . . . . 0.3(3) ?
    C7 N6 C9 C10 . . . . -19.4(7) ?
    C5 N6 C9 C10 . . . . 158.8(4) ?
    C7 N6 C9 C14 . . . . 163.3(4) ?
    C5 N6 C9 C14 . . . . -18.5(6) ?
    C14 C9 C10 C11 . . . . -1.3(7) ?
    N6 C9 C10 C11 . . . . -178.6(4) ?
    C9 C10 C11 C12 . . . . 0.3(8) ?
    C10 C11 C12 C13 . . . . 0.3(8) ?
    C11 C12 C13 C14 . . . . 0.2(8) ?
    C12 C13 C14 C9 . . . . -1.2(7) ?
    C10 C9 C14 C13 . . . . 1.8(7) ?
    N6 C9 C14 C13 . . . . 179.1(4) ?
loop_
    _geom_hbond_atom_site_label_D
    _geom_hbond_atom_site_label_H
    _geom_hbond_atom_site_label_A
    _geom_hbond_site_symmetry_A
    _geom_hbond_distance_DH
    _geom_hbond_distance_HA
    _geom_hbond_distance_DA
    _geom_hbond_angle_DHA
    _geom_hbond_publ_flag
    O3 H3O O1 . 0.74(8) 1.76(8) 2.496(5) 175(8) yes
    C5 H5A O2 2_646 0.9900 2.3700 3.343(6) 167.00 yes
    C5 H5B O2 2_546 0.9900 2.3700 3.013(6) 122.00 yes
    C11 H11 O1 3_766 0.9500 2.5000 3.333(6) 146.00 yes
_shelx_space_group_comment
;
The symmetry employed for this shelxl refinement is uniquely defined
by the following loop, which should always be used as a source of
symmetry information in preference to the above space-group names.
They are only intended as comments.
;
_shelx_estimated_absorpt_T_min     0.756
_shelx_estimated_absorpt_T_max     0.956
_shelx_hkl_file
;
   0   0   2 1490.93  140.16
   0   0   3    0.21    3.20
   0   0   4    3.13    4.67
   0   0   4    6.30    4.75
   0   0   5    1.36    6.50
   0   0   5   -0.39    7.49
   0   0   6   15.01    8.37
   0   0   6   13.84    7.35
   0   0   7    2.74    6.09
   0   0   7    1.42    5.60
   0   0   8  217.78   24.79
   0   0   8  225.15   25.67
   0   0   9    2.13    6.76
   0   0   9    6.10    7.10
   0   0  10   22.63    8.37
   0   0  10   12.74    8.26
   0   0  11   -2.30    7.24
   0   0  11   -5.28    8.18
   0   0  12  573.90   60.15
   0   0  12  580.17   61.22
   0   0  13   -0.93    7.61
   0   0  13   -9.45    8.65
   0   0  14   26.33   10.25
   0   0  14   25.43    9.63
   0   0  14   32.96    6.65
   0   0  15   -2.47    7.12
   0   0  15   -1.10    7.80
   0   0  15    3.38    4.31
   0   0  16  113.38   19.17
   0   0  16   77.40   16.55
   0   0  16  114.79   14.56
   0   0  17   -5.63    9.71
   0   0  17    5.47    7.20
   0   0  18  107.88   13.73
   0   0  18  103.52   19.66
   0   0  19   -3.12    7.16
   0   0  19    0.07    2.05
   0   0  19   -2.96    8.35
   0   0  20  281.40   32.77
   0   0  20  340.82   31.19
   0   0  21    0.21    7.05
   0   0  21    1.42    1.91
   0   0  22    0.96    6.81
   0   0  22    0.19    1.81
   0   0  23    6.25    6.33
   0   0  23    0.80    1.76
   0   0  24  122.84   12.49
   0   0  24  105.86   10.56
   0   0 -25    2.49    2.50
   0   0 -26   14.17    2.66
   0   0 -27    0.95    1.32
   0   0 -27    2.49    1.56
   0   1   0    0.08    0.90
   0   1   1   16.29    2.33
   0   1   2  497.37   47.48
   0  -1   3  329.41   32.62
   0   1   3  348.56   32.74
   0   1   3  321.18   32.38
   0  -1   4    3.27    4.25
   0   1   4    4.32    4.51
   0   1   4    1.18    4.45
   0   1   5  476.76   45.95
   0  -1   5  434.19   45.35
   0   1   5  465.25   45.39
   0   1   6   40.10    8.57
   0  -1   6   50.93    9.05
   0   1   6   48.89    9.45
   0  -1   7   20.34    6.41
   0   1   7   18.71    6.27
   0   1   7   14.77    6.52
   0   1   8    2.16    5.57
   0  -1   8    9.98    6.10
   0   1   8    1.26    6.29
   0  -1   9  244.94   27.42
   0   1   9  234.91   26.47
   0   1   9  237.84   27.27
   0  -1   9  210.64   26.15
   0   1  10   -2.08    6.69
   0  -1  10    2.36    7.24
   0  -1  10    4.87    6.65
   0   1  10   -5.63    7.52
   0  -1  11  166.51   21.92
   0   1  11  160.75   21.66
   0   1  11  194.12   23.31
   0  -1  11  162.13   22.38
   0  -1  12  228.68   26.00
   0   1  12  195.50   25.30
   0  -1  12  160.47   23.48
   0   1  12  181.75   24.17
   0   1  13   91.70   15.16
   0  -1  13   93.27   16.07
   0  -1  13   73.13   14.11
   0   1  13   82.47   15.73
   0   1  14   11.29    8.00
   0  -1  14   17.11    9.04
   0   1  14   16.56    8.46
   0  -1  14    6.79    7.45
   0   1  14   11.03    4.50
   0  -1  15   13.10    8.48
   0  -1  15    7.27    7.94
   0   1  15   10.22    8.63
   0   1  15    9.92    5.11
   0  -1  16   48.97   12.42
   0  -1  16   53.07   13.83
   0   1  16   58.73   14.24
   0   1  16   53.50    9.75
   0   1  17  189.16   21.65
   0  -1  17  181.81   25.83
   0   1  17  203.06   26.65
   0  -1  17  151.53   23.59
   0  -1  17  167.21   18.37
   0   1  17  144.40   18.12
   0   1  18  189.47   21.48
   0  -1  18  150.26   17.30
   0   1  18  144.09   17.17
   0  -1  18  134.53   22.24
   0   1  18  161.21   24.79
   0  -1  18  136.88   23.70
   0  -1 -19    8.30    1.79
   0   1  19   24.55   10.48
   0  -1  19    2.89    8.02
   0  -1  19    9.88    7.26
   0   1  19    1.72    6.25
   0  -1  19    9.34    7.80
   0   1  19   12.13    7.59
   0   1  19    9.67    2.40
   0  -1  20    0.88    7.54
   0   1  20    2.62    7.36
   0  -1 -20    2.43    1.47
   0   1  20    2.94    2.10
   0   1  21    3.55    7.08
   0  -1  21    3.95    7.23
   0  -1 -21    0.35    1.42
   0   1  21    1.38    1.97
   0   1  22   -0.96    6.75
   0  -1  22    1.90    6.83
   0  -1 -22    0.81    1.37
   0   1  22    2.37    1.97
   0   1  23   34.37    4.29
   0   1  23   29.73    7.78
   0  -1  23   28.21    7.54
   0  -1 -23   41.64    4.04
   0   1  24    7.39    5.79
   0  -1  24   11.22    5.75
   0   1 -24   10.70    1.74
   0  -1 -24   12.31    1.74
   0   1  24    9.55    2.03
   0   1 -25   19.92    2.20
   0  -1 -25   16.65    2.16
   0   1 -25   26.50    3.38
   0   1  25   13.81    5.25
   0   1  25   15.90    2.38
   0   1  26   -0.08    1.09
   0  -1 -26    0.42    0.87
   0   1 -26   -0.17    0.85
   0   1 -26    1.72    2.03
   0   1 -27   23.08    2.76
   0   1 -27   23.36    2.85
   0   2   0  996.10   94.12
   0   2   1  210.56   20.13
   0   2  -1  189.23   19.96
   0   2   2  866.60   82.14
   0   2   3  225.78   22.97
   0   2   4 1557.43  147.54
   0   2   5  130.15   15.01
   0  -2   5  110.16   14.44
   0  -2   6    8.70    5.26
   0   2   6    4.18    5.16
   0  -2   7   -0.47    5.08
   0   2   7   -3.89    5.80
   0   2   8 1078.82  100.79
   0  -2   8  986.02   99.71
   0  -2   9   60.27   11.12
   0   2   9   54.44   11.39
   0  -2  10  126.30   17.62
   0   2  10  127.75   18.46
   0   2  11  280.20   32.33
   0  -2  11  267.52   31.05
   0  -2  11  262.68   31.61
   0  -2  12   68.63   13.25
   0  -2  12   76.35   14.23
   0   2  12   93.86   15.54
   0  -2  13   76.12   14.33
   0  -2  13   77.36   13.76
   0   2  13   67.48   14.43
   0  -2  13   64.29    9.73
   0   2  13   81.97   10.76
   0  -2  14   36.33   10.11
   0  -2  14   22.63    9.79
   0   2  14   28.24   10.66
   0   2  14   30.32    6.81
   0  -2  14   30.09    6.54
   0  -2  15   63.06   13.71
   0  -2  15   61.92   12.99
   0   2  15   46.46   12.88
   0  -2  15   51.73    9.16
   0   2  15   63.92   10.21
   0   2  16   63.48   10.58
   0  -2  16   60.32   13.93
   0   2  16   93.66   17.34
   0  -2  16   77.01   15.76
   0  -2  16   81.20   12.00
   0   2  16   95.19   12.87
   0   2  17  112.28   19.16
   0  -2  17   65.51   15.66
   0  -2  17   84.45   12.96
   0   2  17  104.25   14.35
   0  -2  17   82.27   16.24
   0   2  17   69.29   11.46
   0  -2  17   80.19   11.58
   0  -2  18   28.18    8.48
   0   2  18   16.89    8.13
   0  -2  18   25.61    7.91
   0   2  18   28.42    8.68
   0  -2  18   29.16   10.80
   0   2  18   20.18   10.99
   0  -2  18   41.91   12.17
   0   2 -19  108.96    9.51
   0  -2 -19   97.84    9.43
   0   2  19   92.42    9.75
   0  -2  19   97.35    9.68
   0  -2  19   61.31   15.83
   0   2  19   56.76   16.29
   0   2  19   78.40   12.70
   0  -2  19   80.57   12.76
   0  -2  19   74.97   14.44
   0   2  19   82.14   15.02
   0  -2  19   70.33   16.01
   0   2 -20   49.23    4.89
   0  -2 -20   44.63    4.83
   0  -2  20   34.67    9.26
   0   2  20   35.13    9.14
   0   2  20   50.90    5.34
   0  -2  20   44.10    5.13
   0  -2 -21   44.23    4.92
   0   2 -21   53.63    5.01
   0  -2  21   44.84    5.22
   0   2  21   48.93    5.37
   0  -2  21   51.77    9.12
   0   2  21   38.04    9.10
   0  -2 -22   16.37    2.19
   0   2 -22   17.38    2.27
   0   2  22   16.04    7.16
   0  -2  22   13.57    7.15
   0   2  22   14.54    2.71
   0  -2  22   13.32    2.53
   0   2 -23   49.27    4.52
   0  -2 -23   42.98    4.46
   0  -2  23   36.93    4.64
   0   2  23   41.61    4.76
   0   2  23   39.35    8.04
   0  -2 -24   33.57    3.62
   0   2 -24   41.29    3.69
   0  -2  24   28.04    3.76
   0   2  24   32.84    3.84
   0   2  24   30.75    6.84
   0  -2 -25   53.36    4.80
   0   2 -25   41.67    3.99
   0   2 -25   54.92    4.88
   0  -2 -25   40.79    3.98
   0  -2  25   30.09    4.04
   0   2  25   33.43    4.09
   0   2  25   29.33    6.30
   0   2 -26    8.73    2.17
   0  -2 -26    8.53    2.14
   0  -2 -26    4.95    1.08
   0   2 -27    2.14    1.19
   0  -2 -27    1.73    1.20
   0  -2 -27    1.71    1.36
   0   2 -27    1.28    1.37
   0   3   0   -1.28    3.35
   0   3  -1  833.08  101.21
   0   3   1  884.31  101.35
   0   3   1 1186.57   99.86
   0  -3   1 1032.20   99.78
   0   3   2    7.49    4.53
   0   3  -2    4.87    4.59
   0   3   3    1.64    4.62
   0   3   4    5.09    5.05
   0   3   5   34.74    7.17
   0   3   6  194.75   20.53
   0  -3   6  156.68   19.41
   0   3   7   67.06   10.51
   0  -3   7   47.85    9.06
   0  -3   8   26.27    7.70
   0   3   8   27.43    8.56
   0  -3   9  193.68   24.29
   0   3   9  232.99   26.08
   0   3  10 1220.41  107.76
   0  -3  10  981.42  105.35
   0  -3  11   24.87    8.22
   0   3  11   24.40    9.41
   0  -3  12  296.82   29.45
   0  -3  12  289.58   33.58
   0  -3  12  238.62   32.04
   0   3  12  300.22   34.79
   0   3  13   32.85    6.97
   0  -3  13   34.48    6.50
   0  -3  13   24.00    9.35
   0  -3  13   31.53    9.33
   0   3  13   49.35   12.70
   0  -3  14   10.87    4.50
   0   3  14   14.71    6.08
   0  -3  14   10.21    7.58
   0  -3  14   16.42    8.17
   0   3  14    2.57    8.31
   0   3  15   10.29    5.62
   0  -3  15    4.52    4.50
   0  -3  15    4.37    6.68
   0  -3  15    6.07    7.81
   0   3  15    5.57    8.94
   0  -3  16   -2.58    7.41
   0  -3  16    1.16    7.10
   0   3  16    8.23    6.16
   0  -3  16   -0.64    4.47
   0   3  16    1.59    6.79
   0  -3  16    3.58    7.12
   0   3  16    4.41    8.46
   0  -3  17   17.11    9.04
   0   3  17   16.44    7.92
   0  -3  17   13.59    7.85
   0   3  17   24.74    8.05
   0  -3  17   17.00    7.01
   0   3  17    7.74    9.23
   0  -3  17   29.48   11.03
   0  -3  18    3.58    7.64
   0   3  18    6.33    7.55
   0   3 -18    2.26    1.49
   0  -3  18    1.26    7.53
   0   3  18    6.39    9.01
   0  -3  18    2.73    7.55
   0   3  18    0.88    6.84
   0  -3  18   -0.77    6.18
   0  -3  18    3.36    2.08
   0  -3  19  365.96   53.89
   0  -3  19  362.60   53.13
   0   3  19  420.82   56.11
   0  -3  19  378.67   51.06
   0   3  19  408.72   52.12
   0  -3 -19  492.67   46.28
   0   3 -19  566.48   46.39
   0   3  19  549.18   46.62
   0  -3  19  473.32   46.46
   0  -3  19  420.43   47.93
   0   3  19  319.55   47.65
   0  -3  20   44.64    5.07
   0   3  20   50.50    5.27
   0   3 -20   51.59    4.85
   0  -3 -20   40.07    4.72
   0   3  20   30.77    9.07
   0  -3  20   40.86    8.97
   0  -3  21   52.76    6.26
   0   3  21   62.18    6.45
   0  -3 -21   58.80    6.02
   0   3 -21   68.08    6.13
   0   3  21   35.06    9.63
   0  -3  21   58.91    9.84
   0   3  22   58.54    5.98
   0  -3  22   46.54    5.80
   0   3 -22   64.54    5.72
   0  -3 -22   54.95    5.63
   0   3  22   40.11    9.19
   0   3 -23    4.98    1.41
   0  -3 -23    3.18    1.29
   0   3  23    3.95    6.39
   0   3  23    4.84    1.93
   0  -3  23    4.33    1.72
   0  -3 -24    1.17    1.12
   0   3 -24    0.99    1.17
   0   3 -24    3.70    2.68
   0   3  24    1.79    5.58
   0  -3  24   -0.49    1.45
   0   3  24    2.12    1.62
   0  -3  25   17.14    2.49
   0   3  25   18.71    2.56
   0   3  25   21.12    5.30
   0  -3 -25   25.45    3.25
   0   3 -25   22.70    2.41
   0   3 -25   29.35    3.35
   0  -3 -25   21.48    2.37
   0   3  26   11.52    3.91
   0   3 -26   11.88    2.35
   0  -3 -26   14.48    2.36
   0   4   0  273.96   28.33
   0   4   1   76.12   10.21
   0   4  -1   68.78    9.84
   0   4  -2  543.16   68.40
   0   4   2  622.83   68.92
   0  -4   2  664.95   66.50
   0   4   3   29.19    6.93
   0   4   4  345.86   36.55
   0   4   5  253.17   27.10
   0   4   6   -0.53    5.12
   0  -4   7  688.69   72.50
   0   4   7  805.68   73.84
   0   4   8    0.71    6.47
   0  -4   8    1.78    5.71
   0   4   9   95.17   14.70
   0  -4   9   67.44   11.96
   0   4  10   58.94   11.88
   0  -4  10   27.08    8.37
   0  -4  11   20.61    8.88
   0   4  11   28.99   10.64
   0  -4  11   29.69    6.00
   0   4  11   49.69    7.55
   0  -4  12  102.41   17.59
   0   4  12  133.52   19.74
   0  -4  12  117.97   14.59
   0   4  12  144.72   16.02
   0  -4  13  100.41   18.25
   0   4  13  141.14   21.17
   0   4  13  159.73   17.43
   0  -4  13  126.04   15.59
   0  -4  14   -2.11    6.43
   0  -4  14   -1.14    6.57
   0   4  14    2.72    8.29
   0  -4  14    1.56    4.43
   0   4  14    0.63    4.64
   0  -4  15  164.22   20.71
   0   4  15  222.66   22.95
   0  -4  15  145.83   23.53
   0  -4  15  166.20   24.70
   0   4  15  190.11   26.98
   0   4  16   76.73   11.53
   0   4  16  106.58   18.86
   0   4  16  105.89   15.08
   0  -4  16   96.22   13.44
   0  -4  16   85.33   11.95
   0  -4  16   72.63   15.59
   0  -4  16   77.51   16.78
   0   4  17  296.22   36.65
   0  -4  17  239.03   33.52
   0  -4  17  246.18   33.04
   0   4  17  313.83   32.40
   0  -4  17  277.54   30.35
   0   4  17  199.39   26.79
   0  -4  17  332.41   27.67
   0  -4  18    6.72    7.82
   0   4  18   -1.75    7.60
   0   4  18    6.51    9.19
   0  -4  18    9.55    8.31
   0  -4 -18    4.11    1.38
   0   4 -18    1.74    1.54
   0  -4  18    2.51    7.36
   0  -4  18    1.37    1.97
   0   4  18    2.87    2.45
   0   4  18    7.47    8.33
   0  -4  18    1.54    6.16
   0  -4  19   28.07    9.00
   0   4  19   37.29   10.83
   0   4  19   16.32    8.39
   0   4  19   29.13   11.28
   0  -4  19   14.87    9.32
   0   4  19   37.26    4.36
   0  -4  19   32.23    4.01
   0  -4  19   42.73    8.98
   0  -4  19   20.17    9.23
   0   4 -19   37.46    3.74
   0  -4 -19   30.18    3.56
   0   4  20    2.70    2.26
   0  -4  20    1.67    1.94
   0   4 -20    1.55    1.46
   0  -4 -20   -0.08    1.26
   0   4  20    7.51    7.75
   0  -4 -21   68.58    7.07
   0   4 -21   79.17    7.18
   0   4  21   74.80    7.49
   0  -4  21   65.86    7.29
   0   4  21   63.81   10.54
   0   4  22   41.48    4.67
   0  -4  22   33.21    4.45
   0   4  22   36.14    8.44
   0  -4 -22   39.63    4.23
   0   4 -22   49.05    4.38
   0   4 -23    0.12    1.22
   0  -4 -23    1.55    1.17
   0  -4  23    0.72    1.58
   0   4  23    0.05    1.76
   0   4  23    1.91    6.10
   0   4  24    3.69    5.39
   0  -4 -24    0.22    1.05
   0   4 -24    0.07    1.14
   0   4  24    1.60    1.53
   0  -4  24   -0.07    1.40
   0  -4  24    1.28    1.67
   0   4 -24    1.67    2.49
   0  -4 -24    1.47    2.30
   0  -4 -25   22.04    2.53
   0  -4 -25   27.99    3.27
   0   4 -25   33.86    3.49
   0   4  25   21.53    5.24
   0   4  25   21.17    2.72
   0   4  26    0.70    3.32
   0   4 -26    1.69    1.66
   0   4 -26    3.98    1.44
   0   5   0   -0.91    4.31
   0   5  -1    3.27    4.38
   0   5   1    3.35    4.31
   0   5   2  237.43   19.77
   0   5  -2  218.39   19.54
   0  -5  -2  181.26   19.47
   0   5  -2  190.01   22.81
   0   5   2  210.21   23.25
   0   5   3  243.54   31.43
   0  -5   3  276.04   28.49
   0   5   4   57.61   10.65
   0   5   4   83.25    8.09
   0  -5   4   58.63    7.23
   0   5   5  682.74   71.04
   0  -5   5  617.52   66.57
   0   5   6    7.84    7.53
   0  -5   6    6.72    2.89
   0   5   7  216.08   27.67
   0  -5   7  259.55   24.92
   0   5   8   34.25    9.53
   0  -5   8   40.58    8.92
   0  -5   8   37.84    5.81
   0   5   9  156.06   21.05
   0  -5   9  128.31   19.16
   0  -5   9  142.15   16.67
   0   5  10  368.05   39.99
   0  -5  10  290.39   37.47
   0  -5  10  321.62   34.93
   0   5  11   -5.46    7.55
   0  -5  11   -2.53    6.30
   0   5  11   -1.03    4.31
   0  -5  11   -0.37    3.47
   0   5  12    3.64    8.14
   0  -5  12    1.88    6.22
   0   5  12    5.10    5.10
   0  -5  12    1.24    3.88
   0   5  13   54.04   13.22
   0  -5  13   33.63   10.96
   0  -5  13   44.05    8.09
   0   5  13   54.35    9.85
   0   5  14   75.15   15.49
   0  -5  14   60.53   10.24
   0  -5  14   45.25   12.49
   0  -5  14   48.04   12.18
   0   5  15    9.04    8.68
   0   5  15    6.35    6.64
   0   5  15    4.04    6.32
   0  -5  15    2.45    5.02
   0  -5  15    6.19    7.13
   0  -5  15    4.61    6.78
   0  -5  16    5.21    7.80
   0  -5  16    1.20    7.43
   0  -5  16    3.55    2.00
   0   5  16   -3.16    8.92
   0   5 -16    3.27    1.49
   0   5  16    3.69    7.34
   0   5  16    2.63    7.37
   0  -5  16    0.68    5.51
   0  -5  16   -0.22    7.52
   0   5  17  121.75   18.10
   0  -5  17   92.85   15.35
   0   5  17   66.61   13.31
   0  -5  17  105.59   10.87
   0   5  17  139.93   11.28
   0  -5  17   57.92   15.95
   0  -5  17   76.69   17.38
   0  -5 -17   98.33   10.59
   0   5 -17  130.92   10.77
   0   5  17   95.82   20.15
   0   5  18   27.10   10.19
   0  -5  18   22.29    8.10
   0  -5  18    6.79    7.63
   0  -5  18   23.68    9.86
   0   5  18   26.55    3.67
   0  -5  18   22.61    3.23
   0   5  18    7.26    8.04
   0   5 -18   28.69    2.94
   0  -5 -18   19.55    2.65
   0   5  18   32.72   12.67
   0  -5  19    0.90    1.94
   0   5  19    1.96    2.43
   0   5 -19    1.37    1.43
   0  -5 -19    0.67    1.20
   0   5  19    0.66    7.64
   0   5  20   80.29   13.24
   0   5 -20  120.81   10.32
   0  -5 -20   97.67   10.17
   0  -5  20   97.94   10.39
   0   5  20  114.65   10.63
   0   5  21   21.74    3.39
   0   5  21   15.52    7.81
   0  -5  21   21.67    3.11
   0   5 -21   29.24    2.93
   0  -5 -21   23.20    2.77
   0   5  22   22.17    7.39
   0   5  22   23.48    2.97
   0  -5  22   16.66    2.67
   0   5 -22   23.56    2.55
   0  -5 -22   17.05    2.35
   0   5  23   35.01    7.77
   0   5 -23   70.57    5.82
   0  -5 -23   48.46    4.71
   0  -5 -23   63.13    5.53
   0  -5  23   24.74    4.95
   0   5  23   49.94    5.01
   0   5  24    2.73    5.22
   0   5 -24    8.15    2.47
   0   5  24    2.70    1.58
   0  -5  24    4.68    1.71
   0  -5 -24    3.41    1.11
   0   5 -25   -0.28    1.86
   0   5  25    2.83    4.24
   0   5  26    9.21    3.21
   0   6   0   95.57   13.23
   0   6  -1   -1.17    4.62
   0   6   1    1.79    4.55
   0   6  -2  684.55   70.76
   0   6   2  741.45   71.24
   0  -6  -3  786.29   76.75
   0   6  -3  992.31   76.92
   0   6   3  946.27   82.18
   0  -6   3  779.04   76.67
   0   6   3 1026.79   77.18
   0   6   4   47.04   10.15
   0   6   4   57.51    6.73
   0  -6   4   42.29    5.68
   0   6   5  252.61   28.87
   0  -6   5  196.18   23.31
   0   6   6   81.10   14.56
   0   6   6  109.11   11.25
   0  -6   6   72.76    9.57
   0   6   7  740.56   78.45
   0  -6   7  662.66   72.05
   0  -6   8   65.75   12.67
   0  -6   8   82.32   10.50
   0  -6   9 1000.82  125.16
   0  -6   9 1222.80  123.03
   0  -6  10  109.64   16.90
   0   6  10  148.64   16.39
   0  -6  10  111.12   14.11
   0   6  11   78.69   11.28
   0  -6  11   62.21    8.84
   0  -6  12   10.68    7.35
   0  -6  12   18.45    5.46
   0   6  12   23.96    7.69
   0   6  12   20.20    9.68
   0  -6  13   77.46   16.90
   0  -6  13  120.74   15.12
   0   6  13  112.67   20.09
   0  -6  14   32.82   11.49
   0   6  14   32.32   13.29
   0   6 -14   66.01    6.22
   0  -6  14   44.45    9.76
   0   6  14   65.75   12.43
   0  -6  15   72.55   16.24
   0  -6  15   47.75   14.73
   0   6  15   79.38   21.71
   0  -6 -15   88.51    9.72
   0   6 -15  119.27    9.92
   0  -6  15  100.27   10.02
   0   6  15  131.20   10.46
   0  -6  15   82.59   13.82
   0   6  15  101.69   16.68
   0  -6  16    2.46    8.91
   0  -6  16    7.86    8.05
   0   6  16   11.65   12.71
   0  -6 -16   17.18    2.34
   0   6 -16   25.32    2.64
   0  -6  16   19.22    2.98
   0   6  16   25.69    3.66
   0   6  16   12.26    8.62
   0  -6  16   21.52    7.89
   0  -6  17   61.77   15.32
   0  -6  17   44.71   14.59
   0   6  17   99.34   16.61
   0  -6  17   66.36   13.30
   0   6  17   60.99   19.58
   0   6 -17  111.11    8.87
   0  -6 -17   81.13    8.67
   0  -6  17   79.19    8.94
   0   6  17  107.00    9.38
   0  -6  18   18.82    9.16
   0  -6  18   19.81    9.49
   0   6  18   32.34   15.66
   0  -6 -18   21.87    2.68
   0   6 -18   27.39    2.91
   0  -6  18   20.99    8.43
   0   6  18   13.58    8.32
   0  -6  18   22.65    3.21
   0   6  18   23.51    3.68
   0   6  19   68.21   12.09
   0  -6  19   80.42    9.00
   0   6  19   97.45    9.34
   0   6 -19  111.19    8.96
   0  -6 -19   82.52    8.76
   0   6  20   12.39    7.70
   0  -6  20    5.01    2.04
   0   6  20   11.33    2.58
   0  -6 -20    6.96    1.50
   0   6 -20   11.22    1.79
   0   6  21  128.26   11.46
   0  -6 -21  112.71   11.11
   0   6  22   23.29    7.26
   0  -6 -22   26.31    2.94
   0   6  22   28.27    3.40
   0  -6  22   19.23    3.54
   0   6  23    0.23    1.56
   0   6 -23    0.96    2.40
   0  -6 -23    0.92    1.01
   0  -6  23    0.94    1.82
   0   6  23    2.97    5.69
   0   6 -24    0.86    2.01
   0  -6  24    0.04    1.48
   0   6  24   -0.91    4.77
   0   6  25    9.89    4.16
   0   6  26    0.35    2.36
   0   7   0   -2.15    5.55
   0   7   1  204.11   23.80
   0   7  -1  184.53   23.39
   0   7  -2  216.02   26.86
   0   7   2  248.94   27.70
   0   7   3   46.51   10.63
   0   7   4  494.38   52.95
   0  -7   5  484.69   46.54
   0   7   5  512.74   53.30
   0  -7   6   15.04    3.84
   0   7   6   14.30    8.52
   0  -7   7  696.15   76.76
   0   7   7  791.20   83.85
   0  -7   8    5.97    4.11
   0   7   8    9.92    6.23
   0   7   8    4.07    8.29
   0  -7   9  125.80   19.89
   0  -7   9  150.15   17.54
   0  -7  10   16.98    7.61
   0   7  10   27.42    8.47
   0  -7  10    9.28    4.92
   0  -7  11   60.30   13.91
   0  -7  11   90.13   12.34
   0  -7  12    6.08    6.95
   0  -7  12    8.55    5.05
   0   7  12   13.03    8.08
   0  -7  13    5.53    6.44
   0   7  13   26.45    9.08
   0  -7  13   13.93    5.75
   0   7  13    4.52    6.54
   0   7  14   29.04    9.04
   0  -7  14   36.46   11.83
   0  -7  14   47.96    5.58
   0  -7  14   44.85    9.53
   0   7 -14   60.05    5.41
   0  -7 -15  216.25   21.41
   0   7  15  163.33   21.65
   0  -7  15  229.65   21.63
   0  -7  15  162.87   28.17
   0   7 -16   78.83    6.45
   0  -7 -16   55.82    6.24
   0   7  16   64.13   19.28
   0  -7  16   55.80    6.55
   0   7  16   80.60    7.13
   0  -7  16   41.32   13.05
   0  -7  16   47.47   13.35
   0  -7  17   16.89    2.96
   0   7  17   23.95    3.57
   0   7  17   11.86   11.75
   0  -7  17   16.06    9.19
   0   7 -17   26.02    2.68
   0  -7 -17   20.14    2.44
   0  -7  18   15.11    2.63
   0   7  18   18.65    3.17
   0   7 -18   21.42    2.36
   0  -7 -18   13.81    2.05
   0  -7 -19  176.40   17.87
   0   7  19  220.87   18.31
   0  -7 -20   21.43    2.49
   0   7  20   25.53    3.21
   0  -7  20   15.73    3.39
   0   7 -21    1.72    2.74
   0  -7  21    0.68    2.25
   0  -7 -21    0.98    1.07
   0   7  21   -4.85    6.93
   0  -7  22   29.14    3.84
   0   7  22   40.51    7.40
   0  -7  23    9.56    2.11
   0   7  23   10.76    5.56
   0   7  24   10.40    4.69
   0   7  25    8.60    3.57
   0   8   0  522.79   55.26
   0   8   1   13.38    7.42
   0   8  -1   19.27    7.70
   0   8   2    4.64    6.41
   0   8  -2   -0.89    6.38
   0   8   3   -0.98    6.10
   0   8   4  300.05   35.57
   0   8   5  388.84   44.54
   0   8   6   35.40   11.29
   0   8  -7    3.96    1.10
   0   8   7    2.78    8.17
   0   8   8   -1.52    8.39
   0   8  -8    0.56    0.99
   0   8   9   23.28   11.27
   0  -8   9   13.59    7.24
   0  -8  10    1.96    6.17
   0  -8  11  127.28   19.25
   0   8  12   12.02    6.73
   0  -8  12    1.09    6.53
   0   8  13   31.58    7.79
   0  -8  13   17.37    8.96
   0   8  14   -1.82    7.27
   0  -8  14    1.22    8.08
   0  -8  15   85.43   16.53
   0   8  15   84.88    8.10
   0  -8  15   67.11    8.33
   0   8  15   71.87   11.32
   0   8  16   12.14   11.20
   0   8  16    8.13    2.48
   0  -8  16   -1.33    7.04
   0  -8  16    3.80    7.75
   0  -8  16    8.80    3.17
   0   8  16   15.60    8.07
   0   8  17    6.39    2.34
   0  -8  17    7.57    3.03
   0   8  17    8.72    7.89
   0  -8  18   53.25    6.27
   0  -8  19   20.37    3.55
   0  -8  20   17.15    3.20
   0  -8  21    0.21    2.23
   0  -8  22    8.71    2.25
   0  -8  23   15.54    2.39
   0   8  24   13.25    1.62
   0   8  24   28.60    4.53
   0   8  25    3.13    2.50
   0   9   0    3.19    7.14
   0   9  -1  174.29   25.55
   0   9   1  238.90   27.51
   0   9   2    3.34    6.66
   0   9   3   34.91   10.71
   0   9  -4    9.03    1.40
   0   9   4   13.60    8.10
   0   9  -5   40.02    4.11
   0   9   5   46.53   12.15
   0   9  -6    7.44    1.34
   0   9   6   11.52    9.10
   0   9  -7   35.94    3.82
   0   9   7   56.39   13.91
   0   9   8    8.54    9.24
   0   9  -8    5.46    1.28
   0  -9   9   85.01   15.95
   0   9   9  193.68   26.21
   0  -9  10    8.51    6.65
   0   9  10   11.95   10.55
   0   9  11  313.78   31.40
   0  -9  11  324.68   37.51
   0   9  12  141.16   16.03
   0  -9  12  144.33   21.48
   0  -9  13  123.11   12.33
   0   9  13  113.06   14.60
   0  -9  13  113.34   19.24
   0   9  14    8.62    7.57
   0  -9  14    5.82    3.14
   0  -9  14    3.79    8.11
   0  -9  15  124.01   20.27
   0   9  15  131.01   12.49
   0  -9  15  113.17   12.61
   0   9  15  134.43   15.33
   0   9  16   18.47    3.18
   0   9  16   19.58    8.01
   0  -9  16   12.72    3.57
   0   9  17   21.52    3.48
   0   9  17   31.98    8.55
   0  -9  17   26.56    4.17
   0   9  18    8.98    2.48
   0  -9  18   14.95    3.15
   0   9  18   15.48    7.86
   0  -9  19   40.44    5.15
   0   9  19   48.67    8.92
   0  -9  20   13.82    2.96
   0  -9  21   17.74    2.94
   0  -9  22    3.60    1.88
   0  -9  23   43.50    4.54
   0  10   0  269.62   34.04
   0  10  -1   11.31    7.32
   0  10   1   12.93    8.62
   0  10   2    7.97    7.05
   0  10   3   37.10   11.67
   0  10  -3   35.71    3.76
   0  10   4   41.90   12.07
   0  10  -4   34.02    3.62
   0  10   5  114.68   18.05
   0  10  -5   59.45    6.01
   0  10   6   58.79   13.80
   0  10  -6   39.51    4.17
   0  10   7   80.56   17.19
   0  10  -7   51.29    5.27
   0  10  -8    3.75    1.27
   0  10   8   -3.76    8.67
   0  10   9    2.02   10.64
   0 -10  -9    0.50    2.41
   0 -10   9   -1.10    6.35
   0 -10  10   28.92    9.96
   0  10  10   38.30    8.09
   0 -10 -10   37.31    4.81
   0 -10  11   27.41    9.59
   0  10  11   21.75    7.90
   0  10  11   29.72   14.60
   0 -10  12  115.79   18.94
   0  10  12  114.53   14.21
   0 -10  13   26.30    9.90
   0  10  13   28.24    8.43
   0  10  14  533.14   47.69
   0  10  14  442.89   48.84
   0 -10  14  439.57   55.48
   0  10  15    4.47    2.61
   0 -10  15    2.84    3.07
   0  10  15    4.12    7.60
   0  10  16    9.03    2.78
   0 -10  16   10.01    3.31
   0  10  16   18.87    8.04
   0  10  17   -1.17    2.22
   0 -10  17    2.48    2.81
   0  10  17    4.77    7.47
   0  10  18    4.90    2.25
   0 -10  18    6.34    2.87
   0  10  18    5.85    7.59
   0  10  19    0.86    1.91
   0  10  19    0.18    6.97
   0 -10  19    4.98    2.59
   0  10  20   16.81    6.89
   0 -10  20   18.84    3.14
   0  10  21   17.49    5.98
   0 -10  21   10.46    2.35
   0  10  22    9.13    4.73
   0 -10  22    4.69    1.75
   0  10  23   17.37    3.86
   0  10  23    8.77    1.39
   0  11   0    5.97    6.68
   0  11   1   -1.52    7.82
   0  11   2  567.55   63.95
   0  11  -3   34.63    3.73
   0  11   3   27.42   11.29
   0  11   4    1.68    7.74
   0  11  -4    3.51    1.20
   0  11  -5  178.17   17.15
   0  11   5  252.04   31.28
   0 -11   6    4.44    2.61
   0  11   6    7.38    9.27
   0  11  -6    4.80    1.31
   0 -11  -7  163.98   14.86
   0 -11   7  154.80   14.95
   0  11  -7  139.91   14.40
   0 -11  -8   12.08    2.86
   0 -11   8    6.21    2.98
   0  11   8   12.74    6.79
   0  11   8   10.32   10.65
   0  11  -8    5.84    1.52
   0 -11   9   31.33   10.19
   0 -11  -9   30.28    4.52
   0 -11   9   36.39    4.84
   0  11   9   34.33    8.19
   0  11   9   41.41   14.95
   0 -11  10   12.47    8.52
   0 -11 -10    6.37    2.94
   0  11  10   20.63   12.40
   0  11  10   12.07    7.47
   0  11  11    4.78   11.67
   0  11  11    2.07    7.48
   0 -11  11   -1.26    7.42
   0  11  12    7.43    8.05
   0 -11  12   -1.27    7.01
   0  11  13   32.17    9.09
   0 -11  13   29.48   10.68
   0  11  13   43.42    5.38
   0  11  14   54.92   10.98
   0  11  14   76.20    7.95
   0  11  15   56.06   10.65
   0  11  15   68.47    7.37
   0 -11  16   40.89    5.25
   0  11  16   37.51    8.84
   0  11  16   36.67    4.83
   0 -11  17    8.83    3.11
   0  11  17   13.57    7.72
   0  11  17    7.37    2.63
   0 -11  18    7.54    2.80
   0  11  18   14.04    7.25
   0  11  18    6.69    2.37
   0 -11  19   15.89    2.79
   0  11  19   13.37    6.64
   0  11  19    6.41    2.19
   0  11  20   -4.03    5.71
   0 -11  20    1.33    2.07
   0  11  21    7.48    4.94
   0 -11  21    8.05    1.99
   0 -11  22   36.11    3.99
   0  11  22   48.16    5.62
   0  11  23   21.87    3.15
   0 -12   0   70.06    7.62
   0 -12   1    6.83    2.78
   0 -12  -1    9.94    2.89
   0  12   1   15.83    9.74
   0 -12  -2    2.46    2.66
   0 -12   2   -0.39    2.66
   0  12   2    1.80    9.03
   0  12  -2    0.95    1.24
   0 -12   3   96.07   10.29
   0 -12  -3   99.00   10.24
   0  12  -3   99.89    9.73
   0  12   3  124.41   22.28
   0 -12  -4   34.09    4.40
   0 -12   4   31.79    4.44
   0  12  -4   29.25    3.43
   0  12   4   25.06   11.88
   0 -12  -5   89.67    9.31
   0 -12   5   86.85    9.39
   0  12  -5   88.39    8.78
   0 -12   6   22.23    3.92
   0 -12  -6   22.66    3.74
   0  12  -6   18.40    2.54
   0  12   7  111.18   13.97
   0 -12   7  122.34   12.07
   0 -12  -7  122.36   11.91
   0  12   7  151.06   25.96
   0  12  -7  112.12   11.37
   0 -12   8   52.20    6.69
   0 -12  -8   59.38    6.55
   0  12   8   53.51    9.70
   0 -12   9   12.98    8.42
   0 -12  -9   14.77    3.36
   0 -12   9   12.58    3.67
   0  12   9   15.40    7.96
   0  12   9   16.29   11.75
   0 -12  10    3.96    7.15
   0  12  10    9.60   12.37
   0 -12  10    6.50    3.40
   0  12  10    4.40    7.43
   0  12  11  228.22   25.31
   0 -12  11  252.41   32.43
   0  12  12   84.27    8.72
   0  12  12   58.25   11.39
   0  12  13    8.28    3.34
   0  12  13    5.16    8.03
   0  12  14   14.14    3.48
   0  12  14   14.32    8.08
   0  12  15   22.03    3.77
   0  12  15   21.47    8.05
   0  12  16    1.84    2.61
   0  12  16   12.77    7.44
   0  12  17   16.38    3.16
   0  12  17   19.74    7.40
   0 -12  17   18.38    3.52
   0  12  18    2.55    2.10
   0  12  18    2.48    6.44
   0 -12  18    5.31    2.56
   0  12  19    7.39    1.93
   0  12  19   11.79    5.94
   0 -12  19    6.64    2.40
   0  12  20    7.95    4.89
   0 -12  20    2.45    1.88
   0  12  21   21.09    4.37
   0 -12  21   18.79    2.46
   0  12  22    2.39    0.84
   0 -13   0   -0.73    2.96
   0 -13  -1    1.23    3.05
   0 -13   1    1.58    2.94
   0  13  -1   -0.07    1.45
   0 -13   2  335.45   33.45
   0  13  -2  359.00   33.08
   0 -13  -2  343.88   33.42
   0  13   2  397.41   47.87
   0 -13  -3   12.56    3.34
   0 -13   3   10.20    3.43
   0  13   3   20.82   12.27
   0  13  -3   11.15    1.98
   0 -13  -4  117.59   11.76
   0 -13   4  116.74   11.90
   0  13  -4  110.95   11.20
   0 -13   5  433.83   40.35
   0 -13  -5  430.95   40.20
   0  13  -5  408.41   39.80
   0 -13  -6  418.28   37.68
   0 -13   6  387.45   37.77
   0  13  -6  382.66   37.25
   0  13   7    4.66   10.76
   0 -13   7   12.06    3.68
   0 -13  -7   11.29    3.22
   0  13   7    7.85    7.61
   0  13  -7    6.76    1.64
   0  13   8    2.39    9.11
   0 -13   8   -4.03    7.74
   0 -13   8   -0.12    3.33
   0 -13  -8    1.60    2.88
   0  13   8    4.54    7.45
   0  13   9   -2.44   10.14
   0 -13   9    5.44    7.67
   0 -13  -9    1.48    2.91
   0 -13   9    0.84    3.33
   0  13   9   14.35    8.17
   0 -13  10   75.64    8.60
   0  13  10   81.51   11.80
   0  13  11    4.27    7.86
   0 -13  11    1.19    3.37
   0  13  11    7.10    3.48
   0  13  12   30.82    9.36
   0  13  12   49.60    6.01
   0  13  13   -1.64    7.53
   0  13  13    0.63    3.07
   0  13  14   38.62    8.79
   0  13  14   37.51    5.18
   0  13  15    7.18    7.29
   0  13  15    4.85    2.87
   0  13  16    3.53    6.78
   0  13  16    2.26    2.53
   0  13  17   11.30    6.53
   0  13  17   10.02    2.59
   0  13  18   49.80    6.19
   0  13  18   74.35    8.65
   0 -13  18   71.82    6.50
   0 -13  19   19.46    2.51
   0  13  19   10.23    2.02
   0 -13  20    0.62    1.46
   0  13  21    2.80    0.90
   0  14   0   13.18    3.70
   0  14   0    8.44    1.96
   0 -14   0    6.46    3.46
   0  14  -1    1.50    1.47
   0 -14   1    0.34    3.21
   0 -14  -1   -0.22    3.12
   0 -14   2   29.55    4.43
   0 -14  -2   21.68    4.18
   0  14  -2   23.18    3.03
   0 -14   3  121.70   12.17
   0 -14  -3  113.93   11.99
   0  14  -3  114.91   11.42
   0  14   3  137.10   25.30
   0  14  -4    1.99    1.37
   0 -14  -4    3.08    3.13
   0 -14   4    4.29    3.41
   0  14   4    4.59    9.89
   0 -14  -5    4.32    3.14
   0 -14   5    2.78    3.35
   0  14   5    2.35    9.36
   0  14   5    2.99    7.34
   0  14  -5    1.77    1.42
   0  14  -6    5.86    1.61
   0  14   6   13.01    7.94
   0 -14  -6    9.84    3.31
   0 -14   6    5.38    3.58
   0  14   7   -1.45    7.75
   0 -14   7    0.61    3.40
   0 -14  -7    1.02    2.92
   0  14   8    6.55    4.00
   0  14   8   14.43    8.03
   0 -14   8    2.46    3.40
   0 -14  -8    2.11    2.98
   0  14   9   30.12    5.07
   0  14   9   22.03    8.71
   0 -14   9   26.20    4.76
   0  14  10    3.53    7.85
   0 -14  10   -0.96    3.52
   0  14  11   44.71    5.95
   0  14  11   39.19    9.39
   0 -14  11   42.71    5.80
   0  14  12   83.88    8.51
   0  14  12   66.87   11.14
   0 -14  12   67.38    8.32
   0  14  13   14.27    7.75
   0  14  13   11.23    3.59
   0  14  14   24.65    7.61
   0  14  14   17.02    3.73
   0  14  15   20.50    3.66
   0  14  16    0.07    2.45
   0  14  17   17.66    2.84
   0 -14  18    9.42    2.15
   0  14  18    8.13    1.86
   0 -14  19    2.24    1.43
   0  15   0   -0.52    1.55
   0 -15   0    0.80    3.21
   0  15   1   32.07    3.78
   0 -15   1   32.49    4.98
   0  15  -1   27.48    3.64
   0 -15  -1   33.31    4.89
   0  15   1   37.31    5.16
   0  15   2  230.19   22.28
   0 -15   2  219.82   22.67
   0  15  -2  218.85   22.16
   0 -15  -2  222.57   22.64
   0 -15   3   71.08    8.06
   0  15  -3   62.43    7.01
   0 -15  -3   71.67    7.92
   0  15   3   89.06    8.55
   0  15  -4   14.94    2.39
   0 -15   4   18.52    4.12
   0 -15  -4   17.79    3.88
   0  15   4   24.79    4.77
   0  15  -5   64.72    7.55
   0 -15  -5   79.10    8.39
   0 -15   5   87.37    8.71
   0 -15   6   70.70    8.37
   0 -15  -6   65.73    8.05
   0  15   6   90.75    8.99
   0 -15  -7    9.88    3.39
   0 -15   7    8.70    3.84
   0  15   7   12.11    4.25
   0 -15   8   38.94    5.93
   0 -15  -8   42.78    5.46
   0  15   8   50.54    6.44
   0 -15   9   43.62    6.19
   0  15   9   52.15    6.56
   0 -15  10   17.99    4.17
   0 -15  11   -0.21    3.38
   0 -15  12    4.11    3.39
   0  15  12    2.53    3.43
   0 -15  13    2.38    3.10
   0  15  13   -1.74    2.95
   0  15  14   59.76    6.74
   0  15  15    6.03    2.56
   0  15  16   -0.78    2.07
   0  15  17   -0.04    1.50
   0  15  18    7.94    1.63
   0 -15  18   19.41    1.87
   0  16   0   19.77    2.76
   0 -16   0   22.90    4.20
   0 -16  -1    2.86    3.35
   0 -16   1    2.95    3.53
   0  16  -1    1.44    1.48
   0  16   1    2.77    1.61
   0 -16  -2   11.58    3.68
   0 -16   2   11.67    3.78
   0  16   2   13.79    2.30
   0  16  -2   12.17    2.09
   0 -16   3    1.72    3.50
   0 -16  -3   -2.75    3.20
   0  16   3    0.62    1.64
   0  16  -3    1.54    1.31
   0  16   3    2.35    3.72
   0 -16   4   78.10    8.27
   0 -16  -4   78.26    8.00
   0  16   4   72.14    7.32
   0  16  -4   59.72    7.04
   0  16   4   93.55    8.62
   0 -16  -5   13.14    3.62
   0 -16   5   14.01    4.14
   0  16   5   23.18    4.69
   0 -16   6   32.78    5.09
   0 -16  -6   24.82    4.48
   0  16   6   36.13    5.43
   0 -16   7   32.68    5.07
   0 -16  -7   27.35    4.55
   0  16   7   38.31    5.48
   0 -16   8   34.23    5.56
   0  16   8   46.52    5.97
   0 -16   9   11.71    3.72
   0  16   9   11.29    4.04
   0 -16  10   19.19    3.96
   0  16  10   17.34    4.17
   0 -16  11    1.01    3.09
   0 -16  12   44.03    5.46
   0 -16  13    6.66    2.75
   0  16  13    5.36    2.86
   0 -16  14    3.73    2.45
   0  16  14    3.11    2.44
   0  16  15   26.90    3.50
   0  16  16   50.50    5.17
   0 -17   0    0.51    3.22
   0  17   0   -0.50    1.34
   0 -17  -1   14.64    3.66
   0 -17   1   17.10    3.72
   0  17   1   10.89    1.97
   0  17  -1    8.21    1.82
   0 -17   2   21.86    4.20
   0  17   2   19.21    2.70
   0 -17  -2   25.14    4.10
   0  17  -2   19.75    2.60
   0 -17   3    3.73    3.36
   0 -17  -3    2.93    3.12
   0  17   3    1.01    1.47
   0 -17   4    1.65    3.30
   0 -17  -4    1.65    3.03
   0  17   4    0.61    1.50
   0 -17   5   16.86    4.07
   0  17   5   17.73    2.59
   0 -17  -5   20.84    3.74
   0 -17   6    0.60    3.34
   0 -17  -6    0.17    2.79
   0  17   6    1.36    1.52
   0  17   6    0.33    3.66
   0  17   7   53.81    5.98
   0 -17   7   60.05    6.84
   0  17   7   65.79    7.14
   0 -17   8    3.66    3.28
   0  17   8    4.33    1.59
   0  17   8    3.76    3.47
   0 -17   9   25.19    3.97
   0  17   9   18.11    2.64
   0  17   9   22.62    4.08
   0 -17  10   20.06    3.58
   0  17  10   14.94    3.73
   0 -17  11   20.08    3.44
   0  17  11   16.58    3.57
   0 -17  12   33.11    3.55
   0  17  12   19.24    2.58
   0 -17  13   20.61    3.00
   0 -17  14   16.79    2.34
   0  17  14   13.40    2.33
   0 -18   0  113.14    9.23
   0  18   0   77.43    8.36
   0 -18  -1   14.95    3.30
   0 -18   1   11.36    3.29
   0  18   1    8.40    1.68
   0 -18   2    2.87    3.14
   0 -18  -2    5.37    3.03
   0  18   2    1.70    1.28
   0 -18   3    4.06    3.06
   0 -18  -3    0.94    2.80
   0  18   3    1.10    1.29
   0 -18  -4   18.83    3.18
   0 -18   4   14.94    3.42
   0  18   4    9.67    1.87
   0 -18   5   -0.17    2.95
   0  18   5    0.83    1.25
   0 -18   6    3.57    2.94
   0  18   6    0.25    1.19
   0 -18   7    4.59    2.84
   0  18   7    0.93    1.18
   0 -18   8  127.92   10.39
   0  18   8   91.63    9.83
   0  18   9    6.57    2.77
   0 -18   9    8.83    2.71
   0  18  10    3.91    2.23
   0 -18  10    1.00    2.24
   0  18  11    2.35    1.95
   0 -18  11    1.76    1.89
   0  18  12   34.33    4.25
   0 -18  12   47.60    4.32
   0 -19   0    2.79    2.54
   0 -19  -1   27.58    3.84
   0 -19   1   28.71    3.93
   0 -19  -2   22.09    3.44
   0 -19   2   25.91    3.66
   0 -19   3  202.97   19.53
   0 -19   4    5.69    2.49
   0 -19   5    2.16    2.35
   0 -19   6   15.79    2.86
   0 -19   7    2.02    2.01
   0 -19   8    2.03    1.72
   0 -19   9   49.87    5.06
   1   0 -27    1.60    1.42
   1   0 -27    2.76    1.75
   1   0 -26    0.40    2.01
   1   0 -26    0.38    2.32
   1   0 -25   24.36    3.78
   1   0 -25   27.23    4.04
   1   0 -24    4.59    3.18
  -1   0  24    2.23    1.64
  -1   0  23   55.86    6.40
   1   0 -23   84.99    7.68
   1   0 -22    1.30    3.50
  -1   0  21   13.51    7.30
   1   0 -21   25.42    4.60
  -1   0  20   -2.68    7.31
   1   0 -20    2.54    3.66
  -1   0  19   88.22   12.35
  -1   0  19   62.75   15.25
   1   0 -18   -1.24    7.02
  -1   0  18    5.04    7.40
  -1   0  17  152.98   22.63
  -1   0  16   -1.15    6.86
  -1   0  15  177.48   24.12
  -1   0  14   -2.91    6.71
  -1   0  13   22.94    8.15
  -1   0  12   -0.79    5.56
  -1   0  12   -3.32    5.77
  -1   0  11  134.74   17.34
  -1   0  11  118.23   16.13
  -1   0  10   -2.51    6.04
  -1   0  10    1.56    4.66
  -1   0   9   35.27    8.00
  -1   0   9   28.59    6.73
  -1   0   8   -0.38    3.91
  -1   0   8   -3.33    5.14
  -1   0   7   85.33   11.14
  -1   0   7   78.81   10.24
  -1   0   6   -1.24    2.89
  -1   0   6   -0.33    3.45
   1   0  -6    0.34    2.72
  -1   0   5  271.85   29.54
  -1   0   5  308.48   30.34
   1   0  -5  360.21   30.92
  -1   0   4    1.29    2.60
   1   0  -4    0.27    2.76
  -1   0   3  457.20   44.17
   1   0  -3  484.25   45.30
   1   0  -2    0.24    2.77
   1   0  -1    7.46    3.40
   1   0   0   -0.24    2.99
   1   0   1  772.13   76.04
   1   0   1  750.50   76.07
   1   0   1  898.74   75.48
   1   0   1  766.11   74.98
   1   0   2   -0.79    3.08
   1   0   2   -0.26    3.67
   1   0   2    0.19    1.25
   1   0   2   -1.15    3.74
   1   0   2   -1.95    3.25
   1   0   3 7836.93  794.58
   1   0   3 8913.75  789.71
   1   0   3 8881.36  789.83
   1   0   3 8071.92  792.07
   1   0   3 7997.09  789.39
   1   0   4   -3.30    5.64
   1   0   4   -1.25    5.24
   1   0   4   -1.01    3.77
   1   0   5  228.61   25.39
   1   0   5  240.82   25.84
   1   0   5  219.26   24.05
   1   0   6   -1.72    6.28
   1   0   6    1.87    6.49
   1   0   6    3.23    4.03
   1   0   7    1.96    6.36
   1   0   7    3.57    6.80
   1   0   7    6.35    4.26
   1   0   8    0.74    7.71
   1   0   8    5.63    7.46
   1   0   8   -2.03    3.74
   1   0   9   74.31   13.64
   1   0   9   77.46   13.88
   1   0   9   70.46   10.82
   1   0  10   -3.58    7.57
   1   0  10   -3.94    8.64
   1   0  10    1.90    4.66
   1   0  11   67.31   13.45
   1   0  11   81.21   14.61
   1   0  11   51.67   10.32
   1   0  12   -2.12    7.52
   1   0  12   -2.32    8.45
   1   0  12    1.50    5.17
   1   0  13    8.24    2.50
   1   0  13    5.70    8.33
   1   0  13    8.75    8.54
   1   0  13    4.80    5.49
   1   0  14    2.11    2.16
   1   0  14   -1.22    9.32
   1   0  14   -6.66   10.85
   1   0  14    0.85    5.54
   1   0  15   44.86    5.16
   1   0  15   41.00   12.84
   1   0  15   40.42   10.33
   1   0  15   43.60   12.80
   1   0  16   -1.46    8.92
   1   0  16    1.08    2.23
   1   0  17    7.58    9.40
   1   0  17    1.73    2.14
   1   0  18    1.52    7.84
   1   0  18    0.14    2.05
   1   0  18    7.08    7.21
   1   0  19    2.17    1.98
   1   0  19   -0.21    7.07
   1   0  20    1.38    1.93
   1   0  20   -3.05    6.80
   1   0  21   74.95    7.58
   1   0  21   70.59   10.51
   1   0  22   -1.28    1.63
   1   0  22    3.87    6.38
   1   0  23   36.81    4.02
  -1   0 -26    1.99    1.37
   1   0  26   -0.77    1.28
   1   1 -27   20.22    2.29
   1   1 -27   18.54    2.00
   1   1 -26    4.77    2.19
   1   1 -26   10.71    2.65
  -1   1  25    0.61    1.40
   1   1 -25    0.21    1.16
   1  -1 -25   -0.14    1.16
   1   1 -25    1.13    2.46
   1   1 -25    2.34    2.94
   1   1 -24    4.40    1.56
   1  -1 -24    5.71    1.52
   1   1 -24    5.97    3.46
  -1   1  24    5.03    1.81
  -1   1  23    6.87    5.95
   1   1 -23    9.90    3.71
  -1   1  23    8.64    2.07
   1  -1 -23    8.99    1.84
  -1   1  22   79.84   12.67
   1  -1 -22  105.37   10.54
   1  -1 -21   57.69    6.32
   1   1 -21   79.86    7.79
  -1   1  21   52.14    9.82
   1   1 -20   34.78    4.95
   1  -1 -20   19.72    2.96
  -1   1  20   20.30    7.89
  -1  -1  19    8.91    7.51
  -1   1  19    1.31    7.58
   1  -1 -19    7.52    7.93
  -1   1  19    1.10    7.83
   1  -1 -19    8.54    1.99
  -1   1  18   74.41   14.24
   1  -1 -18  127.47   11.52
  -1   1  18   73.66   17.32
  -1  -1  18   96.81   18.40
   1  -1 -18  150.00   20.90
  -1   1  17   -1.22    6.59
  -1  -1  17   -3.61    7.83
   1  -1 -17    1.03    1.53
  -1   1  17    7.67    7.88
  -1  -1  16    7.98    7.37
  -1   1  16   17.25    8.43
   1  -1 -16   10.03    1.88
  -1   1  15   -3.20    6.95
  -1  -1  15   -4.26    8.22
  -1  -1  15    0.90    5.85
   1  -1 -15    1.22    1.37
   1  -1 -14   67.50    6.55
  -1  -1  14   56.29   12.36
  -1   1  14   55.73   12.53
  -1  -1  14   54.67   11.55
   1  -1 -13   33.30    3.52
  -1  -1  13   28.60    8.91
  -1   1  13   29.51    8.85
  -1  -1  13   35.41    8.57
   1  -1 -12   26.82    3.10
   1   1 -12   31.38    3.13
  -1   1  12   24.82    8.00
  -1  -1  12   20.34    7.05
  -1  -1  12   23.63    8.39
   1  -1 -11   37.84    3.99
   1   1 -11   41.53    4.01
  -1   1  11   24.80    8.12
  -1  -1  11   32.59    8.15
  -1  -1  11   41.84    9.66
  -1   1  10   42.56    9.14
  -1  -1  10   49.06    8.95
  -1  -1  10   68.20   10.78
  -1  -1   9  471.16   45.07
  -1  -1   9  413.11   43.73
  -1   1   9  423.04   44.37
  -1   1   8   -2.76    4.65
  -1  -1   8    2.02    4.83
  -1  -1   8    1.20    4.34
   1  -1  -7   70.79    8.87
  -1   1   7   54.83    8.81
  -1  -1   7   58.26    9.13
  -1  -1   7   54.05    8.29
   1  -1  -6  133.46   13.52
  -1   1   6  108.92   13.11
  -1  -1   6  104.81   12.83
  -1   1   5   30.67    5.35
  -1  -1   5   37.88    5.55
   1  -1  -5   41.47    6.10
  -1  -1   4   80.88    8.99
  -1   1   4   74.68    8.94
   1  -1  -4   96.45   10.05
  -1   1   3   23.40    3.65
  -1  -1   3   28.64    3.78
   1  -1  -3   36.33    5.21
   1   1  -2  143.45   16.86
   1  -1  -2  127.34   14.79
   1  -1  -2  166.25   17.36
   1   1  -1  741.88   74.09
   1  -1  -1  723.81   72.37
   1  -1  -1  872.51   75.11
   1   1   0  107.28   15.36
   1  -1   0  132.33   16.61
   1  -1   0  120.49   13.12
   1  -1   1  738.27   63.10
   1   1   1  677.48   63.24
   1   1   1  630.19   62.30
   1   1   1  584.12   65.20
   1  -1   1  645.41   66.49
   1  -1   1  650.34   63.26
   1   1   2 8758.25  841.35
   1  -1   2 9999.00  842.16
   1   1   2 9059.05  841.94
   1   1   2 8827.30  841.07
   1   1   2 8592.02  844.21
   1  -1   2 8680.67  845.86
   1  -1   2 9036.43  841.91
   1  -1   3  450.63   46.02
   1   1   3  447.67   45.48
   1   1   3  468.62   45.71
   1   1   3  478.00   45.15
   1  -1   3  439.88   50.78
   1   1   3  497.42   48.86
   1  -1   4 3368.83  346.23
   1  -1   4 3943.71  341.87
   1  -1   4 3640.34  341.46
   1   1   4 3550.40  340.97
   1   1   4 3625.53  341.13
   1   1   4 3545.89  340.64
   1   1   5   39.96    7.88
   1  -1   5   31.13    8.15
   1  -1   5   33.26    8.09
   1   1   5   33.38    7.59
   1   1   5   37.90    6.79
   1   1   6  110.55   14.89
   1   1   6  106.90   14.46
   1  -1   6  114.87   15.00
   1  -1   6  101.10   14.96
   1   1   6   91.46   12.67
   1   1   7   35.47    9.27
   1  -1   7   31.06    8.94
   1  -1   7   34.79    9.69
   1   1   7   32.40    9.16
   1   1   7   37.26    7.19
   1   1   8   60.94   12.13
   1  -1   8   60.99   12.27
   1   1   8   96.83   14.37
   1  -1   8   85.86   13.86
   1   1   8   66.57   10.56
   1   1   9    4.17    7.18
   1  -1   9   -4.40    7.58
   1  -1   9   -0.81    6.89
   1   1   9    2.78    7.61
   1   1   9    2.37    4.31
   1   1  10  284.70   32.99
   1  -1  10  271.61   32.30
   1  -1  10  265.28   31.53
   1   1  10  298.18   32.46
   1   1  10  263.35   25.33
   1   1  10  270.75   29.83
   1   1  11    1.15    2.19
   1   1  11   -1.00    7.58
   1  -1  11   -3.83    7.32
   1   1  11    1.12    7.65
   1  -1  11    3.13    7.79
   1   1  11   -0.73    5.02
   1   1  12   56.61    6.03
   1   1  12   50.97   12.79
   1  -1  12   54.98   12.44
   1  -1  12   51.67   12.66
   1   1  12   53.26   13.12
   1   1  12   49.04   10.45
   1   1  13   12.94    2.61
   1  -1  13   10.06    8.13
   1   1  13   12.46    6.73
   1   1  13   14.36    8.72
   1  -1  13   11.97    8.35
   1  -1  14  256.88   36.17
   1   1  14  244.01   36.32
   1  -1  14  211.26   34.68
   1   1  14  309.94   28.24
   1   1  14  280.24   33.84
   1  -1  15   19.06    9.83
   1   1  15   20.61   10.74
   1   1  15   21.71    3.26
   1   1  15   18.59    8.01
   1  -1  15   10.07    8.77
   1  -1  15   15.60    6.94
   1  -1  16   78.40   12.15
   1   1  16  100.74    9.59
   1  -1  16   72.29   16.52
   1  -1  16   73.62   17.06
   1   1  16  105.84   19.93
   1   1  16   81.61   15.28
   1   1  17   31.46   11.63
   1  -1  17   21.74   10.62
   1   1  17   21.39    3.39
   1  -1  17   22.76    9.72
   1   1  17   16.02    8.71
   1  -1  17   26.29    7.95
   1   1  18   72.75   16.33
   1  -1  18   61.70   14.68
   1   1  18   66.91    7.04
   1  -1  18   59.32   10.41
   1   1  18   68.99   14.18
   1  -1  18   69.11   13.69
   1   1  19    6.68    2.20
   1  -1  19    7.27    7.62
   1   1  20   90.68   12.49
   1  -1  20   87.76   12.43
   1   1  20  100.57    9.77
   1  -1  21  189.69   19.43
   1   1  21  174.78   19.25
   1   1  21  179.61   17.35
   1   1  22   29.60    6.98
   1   1  22   23.47    3.08
   1   1  23    6.01    5.85
   1   1  23    6.43    1.65
  -1  -1 -23    6.10    1.20
  -1   1 -23    4.42    1.18
   1   1  24   23.74    2.67
  -1  -1 -24   21.83    2.41
  -1   1 -24   22.28    2.41
   1  -1  25   11.34    2.46
   1   1  25   14.33    1.86
  -1   1 -25   15.29    1.65
  -1  -1 -25   14.65    1.66
  -1   1 -26   20.92    2.06
   1  -1  26    8.26    1.88
   1   2 -27    1.00    1.48
   1  -2 -27    3.23    1.47
   1  -2 -27    1.80    1.16
   1   2 -27    1.64    1.15
  -1  -2  27    1.54    0.81
   1  -2 -26   14.14    2.53
   1   2 -26   14.34    2.59
   1   2 -26   16.40    2.97
   1  -2 -26   18.05    2.87
  -1  -2  25    3.98    1.64
  -1   2  25    8.83    1.72
   1   2 -25    8.81    1.51
   1  -2 -25    7.71    1.44
   1  -2 -25    7.20    2.50
   1   2 -25    6.81    2.69
   1  -2 -25    9.33    2.88
   1   2 -25   10.56    3.11
  -1   2  24    4.76    1.75
  -1  -2  24    3.97    1.70
  -1   2  24    6.08    4.99
   1   2 -24    4.23    3.02
   1  -2 -24    6.96    2.76
   1   2 -24    9.48    3.47
   1  -2 -24    5.55    3.09
   1   2 -24    5.08    1.53
   1  -2 -24    2.74    1.44
  -1   2  23   22.63    6.90
   1  -2 -23   35.45    5.00
   1   2 -23   43.65    5.28
   1  -2 -23   31.60    3.65
  -1  -2  23   30.40    3.78
  -1   2  23   29.87    3.81
   1   2 -23   36.81    3.78
  -1   2  22    1.23    6.70
   1  -2 -22    7.12    3.48
   1   2 -22    6.83    3.82
   1  -2 -22    3.37    1.63
   1   2 -22    1.75    1.79
  -1   2  21   17.46    7.64
   1   2 -21   26.22    4.74
   1  -2 -21   23.26    4.37
   1  -2 -21   18.17    2.71
   1   2 -21   19.85    2.87
   1   2 -20   49.14    5.13
   1  -2 -20   41.77    4.98
   1   2 -20   60.03    6.66
   1  -2 -20   50.82    6.24
   1   2 -19   27.03   11.06
   1  -2 -19   18.23    8.73
   1   2 -19   22.36    2.98
   1  -2 -19   20.10    2.85
  -1   2  19   29.44    8.59
  -1  -2  19   15.18    8.21
  -1   2  19   13.22    8.56
  -1   2  18   48.32   11.06
   1  -2 -18   77.79    7.64
   1   2 -18   82.83    7.75
  -1   2  18   44.26   13.44
  -1  -2  18   48.96   13.41
   1  -2 -18   70.57   14.61
   1   2 -18   76.13   15.85
  -1  -2  17  156.95   25.71
  -1   2  17  162.78   26.21
  -1   2  17  136.02   21.01
   1   2 -17  217.46   19.03
   1  -2 -17  196.68   18.93
   1   2 -17  210.28   27.93
   1  -2 -17  200.21   26.74
   1   2 -16   48.26    4.54
   1  -2 -16   37.78    4.37
  -1  -2  16   30.42    9.82
  -1   2  16   44.77   11.51
  -1  -2  16   31.01   10.53
  -1   2  16   29.51    8.61
   1   2 -15  181.01   16.10
   1  -2 -15  161.90   16.01
  -1  -2  15  125.90   21.74
  -1  -2  15  148.00   21.72
  -1   2  15  141.85   22.49
   1  -2 -14   67.86    6.98
   1   2 -14   77.39    7.07
  -1   2  14   62.79   13.04
  -1  -2  14   50.25   12.34
  -1  -2  14   54.40   11.69
   1  -2 -13    6.72    1.39
   1   2 -13    7.05    1.49
  -1  -2  13   10.19    6.86
  -1  -2  13   10.05    6.39
  -1   2  13   10.92    6.49
  -1  -2  12   16.14    6.59
  -1  -2  12   19.46    7.56
   1  -2 -12   22.81    2.66
   1   2 -12   26.22    2.78
  -1   2  12   19.48    7.69
  -1  -2  11    6.11    6.39
  -1  -2  11   12.55    6.26
   1  -2 -11    7.92    1.36
   1   2 -11    8.72    1.47
  -1   2  11    4.34    5.51
  -1  -2  10  294.95   31.20
  -1   2  10  300.47   31.83
  -1  -2  10  265.94   31.59
  -1  -2   9  257.66   28.61
  -1   2   9  277.40   29.13
  -1  -2   8  164.59   19.17
  -1   2   8  172.67   19.39
  -1   2   7   30.36    6.37
  -1  -2   7   27.81    6.32
   1   2  -7   42.49    6.68
   1  -2  -7   37.90    6.19
  -1  -2   6  152.58   18.46
  -1   2   6  150.69   18.34
   1  -2  -6  180.82   18.75
  -1   2   5   64.42    8.49
  -1  -2   5   64.95    8.67
   1  -2  -5   73.71    8.93
   1   2  -5   77.69    9.25
  -1  -2   4   39.29    5.76
  -1   2   4   32.77    5.39
   1  -2  -4   47.72    6.22
   1   2  -4   51.85    6.61
   1  -2  -3    7.52    3.21
   1   2  -3    8.73    3.26
  -1  -2   3    6.38    2.76
   1  -2  -3   15.91    5.62
   1   2  -3   16.30    6.22
   1  -2  -2   30.37    5.50
   1  -2  -2   32.73    7.69
   1   2  -2   56.75    8.49
   1  -2  -2   50.82    8.40
   1   2  -2   47.19    8.31
   1   2  -2   40.08    5.95
  -1   2   1  430.09   43.67
   1   2  -1  521.35   47.01
   1  -2  -1  532.57   47.10
   1   2  -1  464.50   44.56
   1  -2  -1  422.25   44.36
   1   2  -1  486.92   46.49
   1  -2  -1  485.42   46.44
  -1   2   0  295.77   29.10
   1   2   0  315.21   30.20
   1  -2   0  304.08   32.28
   1   2   0  317.57   32.45
   1  -2   0  318.77   32.98
   1   2   0  319.49   33.18
   1  -2   0  293.05   30.07
   1   2   0  299.32   30.10
   1  -2   1 1503.12  142.13
   1   2   1 1608.70  142.31
   1   2   1 1539.78  142.22
   1   2   1 1453.99  144.46
   1  -2   1 1424.15  144.47
   1   2   1 1466.72  142.26
   1  -2   1 1450.65  142.28
   1   2   1 1548.00  145.76
   1  -2   1 1529.94  145.47
   1  -2   2 2359.20  232.61
   1   2   2 2578.91  232.92
   1  -2   2 2568.56  232.90
   1   2   2 2535.92  237.56
   1   2   2 2473.30  232.77
   1  -2   2 2326.11  236.44
   1   2   2 2448.10  232.72
   1   2   2 2474.00  235.41
   1  -2   2 2488.29  235.52
   1  -2   3   32.58   11.33
   1   2   3   32.84   12.46
   1   2   3   33.68    9.20
   1  -2   3   42.08   10.51
   1   2   3   36.23    6.40
   1  -2   3   37.72    6.21
   1  -2   3   33.13    6.90
   1   2   3   39.57    6.51
   1   2   3   29.40    6.00
   1  -2   4  269.01   30.38
   1   2   4  346.19   31.29
   1   2   4  300.20   31.35
   1  -2   4  275.35   31.28
   1  -2   4  270.12   36.39
   1   2   4  338.60   38.91
   1   2   4  329.75   31.55
   1  -2   5    5.34    3.76
   1   2   5    7.66    4.72
   1   2   5    3.54    5.03
   1  -2   5    9.74    5.55
   1  -2   6  111.42   13.35
   1   2   6  105.77   13.68
   1  -2   6   98.70   14.70
   1   2   6  118.08   15.64
   1  -2   7   -1.28    3.94
   1   2   7    0.99    4.72
   1   2   7    2.92    7.17
   1  -2   7    1.31    6.76
   1  -2   8   73.17   11.09
   1   2   8   86.42   12.08
   1   2   8   91.64   14.76
   1  -2   8   71.09   13.52
   1  -2   8   90.03   14.10
   1   2   9    0.62    4.73
   1  -2   9    0.53    4.08
   1   2   9   -1.92    7.33
   1  -2   9   -1.62    6.84
   1  -2   9   -2.57    7.43
   1   2  10   27.79    9.83
   1   2  10   17.78    3.01
   1   2  10   19.33    6.67
   1  -2  10   16.01    5.71
   1  -2  10   17.42    2.73
   1  -2  10   15.08    8.22
   1  -2  10   21.19    9.13
   1  -2  11   55.52    5.99
   1   2  11   62.24    6.24
   1   2  11   57.32   11.07
   1  -2  11   47.23    9.59
   1   2  11   45.64   12.81
   1  -2  11   40.16   11.23
   1  -2  11   65.61   13.31
   1  -2  12   49.26    5.57
   1   2  12   53.65    5.77
   1   2  12   71.08   11.72
   1  -2  12   45.91    9.69
   1   2  12   59.52   13.59
   1  -2  12   41.00   11.71
   1  -2  12   60.38   12.40
   1  -2  13    5.41    2.12
   1   2  13    4.34    2.32
   1   2  13    6.96    6.10
   1  -2  13    3.78    5.09
   1  -2  13    1.10    7.28
   1  -2  13    2.37    7.71
   1   2  13   -1.37    8.93
   1  -2  14   99.87   18.65
   1  -2  14   89.99   18.76
   1   2  14  121.72   21.29
   1  -2  14  107.12   16.77
   1   2  14  124.33   18.21
   1  -2  14  120.50   11.94
   1   2  14  128.46   12.10
   1  -2  15   11.12    9.03
   1   2  15    7.01    6.79
   1  -2  15    8.81    6.81
   1   2  15    8.97    2.65
   1  -2  15    8.33    2.33
   1  -2  15   15.32    7.24
   1   2  15   -0.97    7.68
   1   2  15   15.31    9.69
   1  -2  15    9.23    8.75
   1  -2  16    7.76    7.92
   1   2  16    8.36    7.14
   1  -2  16   14.91    7.47
   1   2  16    8.76    2.68
   1  -2  16   10.66    2.42
   1  -2  16   11.57    7.44
   1   2  16   15.10    8.95
   1  -2  16   -1.37    7.62
   1   2  16    1.60    9.04
   1   2  17   45.81   14.71
   1  -2  17   40.61   12.04
   1   2  17   50.38    5.30
   1  -2  17   44.57    5.13
   1  -2  17   35.68   12.04
   1  -2  17   41.04   10.91
   1   2  17   41.96   11.46
   1  -2  17   38.26    9.25
   1   2  17   34.05    8.89
   1  -2  18   92.60   12.93
   1  -2  18   76.56   16.47
   1  -2  18   95.84    9.86
   1   2  18  106.09   10.04
   1  -2  18   79.24   17.30
   1   2  18  104.86   20.02
   1  -2  18   95.03   16.21
   1   2  18  104.66   17.51
   1   2  19   40.38    4.55
   1  -2  19   35.19    4.36
   1  -2  19   34.14    8.43
   1  -2  20   16.67    2.59
   1   2  20   15.01    2.73
   1  -2  20   19.79    7.49
   1  -2  21   43.75    4.85
   1   2  21   46.19    4.99
   1  -2  22    9.66    1.93
   1   2  22   11.07    2.10
  -1   2 -22    9.20    1.57
   1   2  23   36.27    7.04
  -1   2 -23   38.99    3.67
  -1  -2 -23   33.61    3.63
   1  -2  23   32.40    3.83
   1   2  23   36.51    3.92
   1   2  24    7.50    5.03
   1   2  24   10.97    1.70
   1  -2  24    7.93    1.60
  -1  -2 -24    8.10    1.30
  -1   2 -24   10.12    1.34
   1  -2  25    1.73    1.68
   1   2  25    2.65    1.86
   1   2  25    5.64    1.20
  -1  -2 -25    4.42    0.86
   1   2  26    3.92    1.35
   1  -2  26    2.80    1.19
  -1  -2 -26    7.25    1.39
  -1   2 -26    9.06    1.40
  -1  -3  27    1.90    0.71
   1  -3 -26   34.21    4.12
   1   3 -26   36.14    3.98
   1  -3 -26   28.49    3.86
  -1   3  25   13.82    4.24
   1   3 -25   19.09    3.12
   1  -3 -25   17.34    2.93
   1   3 -25   22.13    3.47
   1  -3 -25   19.14    3.22
   1   3 -25   19.70    2.19
  -1   3  25   16.59    2.31
   1  -3 -25   16.21    2.08
  -1  -3  25   15.62    2.30
  -1   3  24   12.20    5.22
   1   3 -24   15.25    3.27
   1  -3 -24   10.11    2.89
  -1  -3  24   10.52    2.00
  -1   3  24   12.16    2.12
   1   3 -24   11.53    1.90
   1  -3 -24   10.35    1.77
   1  -3 -24   13.68    3.27
   1   3 -24   11.42    3.50
   1   3 -23   39.44    4.03
  -1   3  23   38.79    4.15
  -1  -3  23   33.31    4.03
   1  -3 -23   34.44    3.89
   1   3 -23   38.21    5.41
   1  -3 -23   34.79    5.06
  -1   3  23   27.00    7.06
   1   3 -22    8.13    1.97
   1  -3 -22    7.68    1.80
   1  -3 -22    5.26    3.36
   1   3 -22   10.89    4.04
  -1   3  22    5.96    6.47
   1   3 -21   10.79    2.41
  -1   3  21    6.52    7.29
   1   3 -21   20.74    4.47
   1  -3 -21   15.05    2.29
   1  -3 -21   15.91    3.87
   1   3 -20   33.56    3.90
   1  -3 -20   27.67    3.65
   1   3 -20   44.09    5.69
   1  -3 -20   36.56    5.01
  -1   3  19   32.81    9.19
  -1  -3  19   30.43   10.67
   1  -3 -19   47.12    5.70
   1   3 -19   42.83    4.57
   1   3 -19   54.69    6.25
   1  -3 -19   35.12    4.34
  -1  -3  19   33.36    8.59
   1  -3 -19   40.12   11.40
  -1   3  19   28.83    8.34
   1   3 -19   41.38   12.75
   1  -3 -18  152.37   15.25
   1   3 -18  189.21   15.44
  -1  -3  18  121.77   22.11
  -1   3  18  138.66   22.88
  -1  -3  18  102.95   20.47
  -1   3  18  104.44   17.63
   1  -3 -18  151.40   22.87
   1   3 -18  172.53   25.03
  -1   3  17   53.68   11.18
  -1  -3  17   38.89   12.23
   1  -3 -17   74.67    7.65
   1   3 -17   88.71    7.85
   1   3 -17  113.45   17.77
   1  -3 -17   68.82   14.26
  -1  -3  17   56.96   14.32
  -1   3  17   63.72   14.59
   1   3 -16  226.74   18.69
   1  -3 -16  185.31   18.53
  -1   3  16  146.36   20.52
  -1  -3  16  121.85   24.03
  -1   3  16  172.81   26.03
  -1  -3  16  160.25   24.58
   1   3 -16  262.50   28.93
   1  -3 -16  179.57   25.21
   1  -3 -15  468.92   46.52
  -1   3  15  410.35   53.26
  -1  -3  15  330.47   51.99
  -1  -3  15  329.25   51.23
   1  -3 -14   87.14    9.02
   1   3 -14  105.22    9.17
  -1   3  14   75.34   15.34
  -1  -3  14   73.61   14.06
  -1  -3  14   80.04   15.45
   1  -3 -13  192.22   19.17
   1   3 -13  224.38   19.29
  -1  -3  13  167.47   25.08
  -1  -3  13  154.25   23.65
  -1   3  13  186.08   25.42
   1   3 -12   40.28    3.91
   1  -3 -12   35.16    3.79
  -1   3  12   40.06    9.32
  -1  -3  12   20.73    7.34
  -1  -3  12   32.52    9.46
   1  -3 -11   12.54    1.69
   1   3 -11   13.79    1.85
  -1   3  11   12.13    6.29
  -1  -3  11    6.77    5.90
  -1  -3  11   14.35    7.33
  -1   3  10   -1.32    4.45
  -1  -3  10    0.61    5.00
   1   3 -10    3.07    1.12
   1  -3 -10    2.38    0.93
  -1  -3   9  602.43   59.27
  -1   3   9  578.91   59.30
   1  -3  -8  357.15   34.00
  -1   3   8  273.03   33.72
  -1  -3   8  295.94   34.01
   1  -3  -7   89.03   11.10
   1   3  -7   97.66   11.70
  -1   3   7   84.37   11.35
  -1  -3   7   75.36   11.28
   1  -3  -6  492.41   44.24
  -1   3   6  370.68   43.67
  -1  -3   6  389.28   43.94
   1   3  -5  292.94   27.44
   1  -3  -5  267.64   26.91
  -1  -3   5  237.21   26.83
   1   3  -4   67.14    9.96
   1   3  -4   62.95    7.81
   1  -3  -4   46.13    9.20
   1  -3  -4   48.62    7.19
   1   3  -3    0.55    2.97
   1  -3  -3   -0.25    2.46
   1  -3  -3    4.66    5.34
   1   3  -3    3.50    5.38
  -1   3   3    2.99    3.04
  -1   3   2  329.88   35.96
   1   3  -2  401.02   38.20
   1  -3  -2  352.60   37.58
   1   3  -2  476.70   38.65
   1   3  -2  362.87   36.10
   1  -3  -2  355.54   35.96
   1  -3  -1   -1.21    2.97
   1   3  -1    0.50    2.88
   1  -3  -1   -0.49    5.57
   1   3  -1   -0.99    5.69
   1   3  -1   -1.98    6.31
   1  -3  -1   -0.95    5.49
  -1   3   1    0.65    2.26
   1   3   0  490.16   44.64
  -1   3   0  408.62   43.16
   1  -3   0  452.19   45.92
   1   3   0  487.26   46.21
   1  -3   0  453.68   46.08
   1   3   0  490.60   46.49
   1   3   0  442.50   43.64
   1  -3   0  444.42   43.66
   1   3   1   35.13    5.44
   1  -3   1   33.60    8.80
   1   3   1   37.30    9.02
   1  -3   1   38.73    5.69
   1   3   1   33.77    9.17
   1  -3   1   15.20    7.83
   1   3   1   32.95    6.09
   1   3   2   60.55    8.67
   1  -3   2   57.80    8.25
   1   3   2   70.29    9.24
   1  -3   2   73.03    8.70
   1  -3   2   68.56   12.80
   1   3   2   71.15    8.52
   1   3   2   55.88   12.72
   1  -3   2   74.05   12.33
   1   3   2   71.62   12.13
   1  -3   3  150.87   16.48
   1   3   3  161.52   16.99
   1   3   3  157.77   17.59
   1  -3   3  120.39   20.78
   1   3   3  150.74   23.02
   1  -3   4    8.14    5.06
   1   3   4   14.29    5.12
   1  -3   4    9.42    4.49
   1   3   4   13.95    5.05
   1   3   4   14.57    5.36
   1  -3   4   13.50   10.50
   1   3   4   22.71   12.26
   1  -3   5    3.99    5.32
   1   3   5   -0.42    4.80
   1  -3   5   -1.08    3.80
   1   3   5    1.61    4.97
   1  -3   5   -5.10   10.69
   1   3   5   -1.21    5.09
   1   3   6  315.49   31.42
   1   3   6  291.29   30.64
   1  -3   6  235.95   29.27
   1   3   6  277.90   28.98
   1  -3   6  254.98   28.12
   1   3   7   18.98    8.13
   1  -3   7   18.33    7.51
   1   3   7   21.54    6.69
   1  -3   7   20.09    5.66
   1  -3   8  169.99   23.15
   1  -3   8  173.45   21.34
   1   3   8  207.27   22.76
   1   3   9    1.00    7.42
   1  -3   9    5.65    7.17
   1   3   9   11.75    6.00
   1  -3   9    6.81    4.52
   1  -3  10  357.80   37.28
   1   3  10  461.08   37.49
   1  -3  10  380.81   43.37
   1   3  10  482.04   46.71
   1  -3  10  396.51   43.81
   1  -3  10  336.44   40.77
   1   3  10  407.17   42.51
   1   3  11  117.86   10.27
   1  -3  11   92.12    9.97
   1   3  11   88.72   17.57
   1  -3  11   92.46   16.63
   1  -3  11   91.28   16.10
   1   3  11  124.63   16.51
   1  -3  11   93.92   13.95
   1  -3  12   -4.36    7.73
   1  -3  12    1.03    7.33
   1   3  12    8.13    9.49
   1   3  12    0.80    2.39
   1  -3  12    0.81    1.88
   1   3  12   -1.73    6.13
   1  -3  12   -0.70    5.26
   1   3  13  112.80   10.08
   1  -3  13   92.06    9.78
   1   3  13  110.33   19.79
   1  -3  13   74.79   16.46
   1  -3  13   76.86   15.83
   1  -3  13   89.44   14.37
   1   3  13  105.45   16.17
   1   3  14   22.12    3.39
   1  -3  14   19.39    2.99
   1   3  14    7.68   10.00
   1  -3  14   13.96    9.26
   1  -3  14    8.65    8.61
   1  -3  14   21.39    7.68
   1   3  14   15.47    7.84
   1   3  15   20.72    7.23
   1  -3  15   32.47    7.89
   1   3  15   20.20    8.84
   1  -3  15   15.87    7.84
   1   3  15   27.38    3.73
   1  -3  15   24.86    3.36
   1  -3  15   23.24   10.44
   1   3  15    9.72   10.29
   1  -3  15   13.43    8.96
   1  -3  16   -1.27    7.60
   1  -3  16    6.32    7.57
   1   3  16    5.30    6.96
   1  -3  16    1.77    7.27
   1   3  16    6.27    7.71
   1  -3  16    3.98    8.08
   1   3  16    1.68    9.88
   1  -3  16    2.07    2.14
   1   3  16    6.53    2.56
   1  -3  17    5.17    7.76
   1  -3  17   13.97    7.82
   1   3  17   12.56    7.22
   1  -3  17    8.18    7.35
   1   3  17    4.32    7.99
   1  -3  17    4.10    7.40
   1   3  17    6.79    9.39
   1   3  17    8.96    2.52
   1  -3  17    4.28    2.13
   1   3  18   34.11    8.03
   1  -3  18   19.05    9.39
   1   3  18   25.09   11.75
   1  -3  18   18.16    9.34
   1   3  18   14.27   10.10
   1  -3  18   17.68    9.16
   1  -3  18   20.99    3.21
   1   3  18   25.84    3.54
   1  -3  18   29.40    8.24
   1   3  19   86.10    8.03
   1  -3  19   72.99    7.81
   1  -3  19   86.52   11.38
   1   3  20   58.95    5.98
   1  -3  20   52.15    5.80
   1  -3  21    7.99    1.90
   1   3  21    7.12    2.14
   1  -3  22   27.34    3.43
   1   3  22   31.28    3.60
  -1  -3 -22   27.73    3.19
  -1   3 -22   34.39    3.26
   1  -3  23    2.41    1.36
   1   3  23    1.64    1.49
  -1   3 -23    0.64    0.95
  -1  -3 -23    0.98    0.94
   1   3  24    3.08    1.35
   1  -3  24    2.04    1.23
  -1  -3 -24    1.79    0.84
  -1   3 -24    1.91    0.89
   1   3  25    3.36    1.72
   1  -3  25    3.50    1.57
  -1   3 -26    0.67    0.95
   1   4 -26    2.48    1.88
   1   4 -26    0.38    1.36
   1   4 -25    1.29    2.04
   1  -4 -25    0.50    0.96
   1   4 -25    0.81    2.58
  -1   4  25    3.03    3.72
   1   4 -24   29.29    4.30
   1  -4 -24   30.64    4.03
  -1   4  24   30.89    6.04
   1  -4 -24   33.53    4.29
   1   4 -24   40.93    4.71
   1  -4 -24   29.11    3.33
   1   4 -24   34.90    3.45
  -1   4  24   29.15    3.55
  -1  -4  24   28.46    3.49
   1  -4 -23   13.88    3.14
   1   4 -23   13.85    3.46
  -1   4  23   12.69    6.04
  -1   4  23   14.63    2.44
  -1  -4  23   14.84    2.31
   1   4 -23   14.69    2.23
   1  -4 -23   11.99    1.98
   1   4 -23   12.48    3.85
   1  -4 -23   19.46    3.49
  -1   4  22   33.33    3.80
   1   4 -22   34.08    3.60
  -1  -4  22   27.45    3.60
   1  -4 -22   26.78    3.41
  -1   4  22   21.85    7.41
   1  -4 -22   32.30    4.67
   1   4 -22   35.05    5.22
   1   4 -21   16.59    2.53
   1  -4 -21   13.65    2.25
   1   4 -21   16.84    4.49
   1  -4 -21   15.05    3.71
  -1   4  21    7.68    7.49
   1   4 -20   40.23    4.26
   1  -4 -20   41.10    5.26
   1  -4 -20   32.34    4.02
   1   4 -20   45.59    6.00
   1  -4 -19  100.47   10.26
   1   4 -19  131.35   11.01
   1   4 -19  106.61    9.64
   1  -4 -19   84.12    9.41
  -1   4  19   60.75   12.58
  -1   4  18   42.81   10.06
  -1  -4  18   30.46   10.83
  -1   4  18   36.40   11.83
  -1  -4  18   36.27   11.83
   1  -4 -18   50.21   12.38
   1   4 -18   53.63   14.26
   1   4 -18   66.94    6.08
   1  -4 -18   47.21    5.79
   1   4 -18   81.18    7.66
   1  -4 -18   71.88    6.96
  -1  -4  17   86.93   19.91
  -1   4  17  109.78   21.08
  -1  -4  17   87.52   19.20
   1  -4 -17  127.55   14.25
   1   4 -17  182.32   14.49
   1   4 -17  233.85   15.86
  -1   4  17   93.76   16.61
   1   4 -17  180.28   24.77
   1  -4 -17  143.29   21.56
  -1  -4  16    2.05    6.40
  -1  -4  16    4.83    6.98
  -1   4  16    7.37    8.27
   1   4 -16    7.53    8.32
   1  -4 -16    3.02    6.06
   1  -4 -16    5.96    1.65
   1   4 -16    9.04    2.02
  -1   4  16   12.52    7.45
   1  -4 -15    5.08    1.50
   1   4 -15    4.96    1.75
  -1  -4  15    3.91    6.77
  -1  -4  15    2.30    6.23
  -1   4  15    3.47    6.40
   1   4 -15   10.58    8.46
   1  -4 -15   12.22    7.51
  -1   4  15    0.19    7.08
   1   4 -14   91.27    7.46
   1  -4 -14   65.34    7.22
   1   4 -14  103.35   15.85
   1  -4 -14   74.56   12.84
  -1   4  14   51.56   12.61
  -1  -4  14   57.20   13.42
  -1  -4  14   52.07   12.39
   1   4 -13   13.38    1.94
   1  -4 -13   10.30    1.67
   1  -4 -13    8.71    5.41
   1   4 -13   11.95    7.14
  -1   4  13    9.85    7.06
  -1  -4  13    6.86    6.56
  -1  -4  13    2.00    6.06
   1  -4 -12   14.38    2.00
   1   4 -12   20.64    2.26
  -1   4  12   15.13    7.48
  -1  -4  12   16.73    7.10
   1   4 -12   25.10    7.88
   1  -4 -12   15.00    6.08
  -1  -4  11    0.73    5.12
   1   4 -11    3.14    5.73
   1  -4 -11    1.26    3.85
  -1   4  11    5.53    6.24
   1  -4 -11    1.88    1.02
   1   4 -11    2.60    1.26
   1  -4 -10   39.81    4.39
   1   4 -10   51.76    4.54
  -1  -4  10   28.58    8.93
   1   4 -10   63.80   10.04
   1  -4 -10   45.65    8.30
  -1   4  10   47.94    9.56
   1  -4  -9    2.46    3.58
   1   4  -9   -0.60    4.63
  -1  -4   9   -5.34    5.71
  -1   4   9    0.61    4.68
   1  -4  -8  610.87   58.21
  -1   4   8  511.18   58.26
  -1  -4   8  508.21   58.33
   1   4  -7   29.98    6.15
   1  -4  -7   21.44    5.10
  -1  -4   7   22.08    6.22
   1   4  -6   -1.98    3.78
   1  -4  -6    2.03    3.22
  -1  -4   6    0.42    4.64
   1  -4  -5   -0.92    2.56
   1   4  -5   -1.05    3.53
   1   4  -4   26.30    5.12
   1  -4  -4   23.25    4.54
  -1   4   4   20.69    5.57
   1   4  -4   31.69    8.09
   1  -4  -4   16.80    6.30
  -1   4   3   36.72    6.52
   1   4  -3   42.49    6.25
   1   4  -3   42.28    8.87
   1  -4  -3   38.77    5.92
   1  -4  -3   38.32    8.01
  -1   4   2   50.28    7.45
   1  -4  -2   46.74    6.74
   1  -4  -2   58.29    9.55
   1   4  -2   51.75    9.31
   1   4  -2   47.75    6.82
   1   4  -1   42.47    7.94
   1   4  -1   38.90    8.85
   1  -4  -1   39.28    8.43
   1  -4  -1   41.31    7.95
   1   4  -1   40.15    7.34
   1   4  -1   32.50    5.53
   1  -4  -1   34.37    5.52
  -1   4   1   30.22    5.49
   1  -4   0  132.69   14.27
   1   4   0  135.90   14.25
   1  -4   0  129.75   16.43
   1   4   0  124.84   16.46
   1   4   0  126.99   17.01
   1  -4   0  115.91   16.45
   1   4   0  137.60   15.93
  -1   4   0  126.32   14.36
   1  -4   1   93.15   15.28
   1  -4   1  124.14   13.12
   1   4   1  126.33   16.74
   1   4   1  124.45   13.06
   1  -4   1  119.72   16.31
   1   4   1  116.54   16.04
  -1   4  -1   99.92   13.03
   1   4   1  124.80   14.57
   1   4   2  111.05   16.14
   1  -4   2   78.72   13.99
   1  -4   2   90.86   10.72
   1   4   2   92.89   11.00
   1  -4   2   85.61   14.58
   1   4   2  121.40   15.26
   1   4   2   88.19   12.31
   1   4   3    3.20    3.88
   1  -4   3    6.63    3.85
   1   4   3    2.16    4.33
   1   4   3    4.22    9.25
   1  -4   3    6.08    7.50
   1   4   4    1.53    4.68
   1  -4   4    3.16    3.96
   1   4   4    2.47    5.28
   1  -4   4   -1.05    9.14
   1   4   4    5.30   11.63
   1  -4   5   23.75   12.38
   1   4   5   52.46   16.66
   1  -4   5   12.87    6.35
   1   4   5   37.02    7.52
   1  -4   5   27.27    5.94
   1   4   5   34.64    8.85
   1   4   6   25.17    7.99
   1  -4   6   11.30   11.46
   1   4   6   22.18    8.18
   1   4   6   23.09    7.12
   1  -4   6   22.45    5.95
   1  -4   6   22.91    7.14
   1   4   7   -3.82    6.69
   1   4   7   -4.45    5.94
   1  -4   7    1.31    4.46
   1  -4   7    3.27    6.21
   1   4   7    5.57    7.09
   1   4   8   77.55   15.29
   1   4   8   97.30   13.23
   1  -4   8   76.66   11.29
   1  -4   8   64.77   12.55
   1   4   8  107.34   15.84
   1   4   9   69.89   14.50
   1  -4   9   41.05   10.74
   1  -4   9   56.75    9.64
   1   4   9   82.10   11.97
   1   4   9   57.47   12.67
   1  -4  10  115.45   16.91
   1   4  10  153.67   19.38
   1   4  10  162.39   22.69
   1  -4  10  128.53   19.50
   1   4  10  167.53   13.87
   1  -4  10  127.97   13.57
   1  -4  11   22.19    6.67
   1   4  11   31.27    9.07
   1  -4  11   23.27    8.90
   1  -4  11   26.90    8.98
   1   4  11   29.17    3.69
   1  -4  11   23.67    3.23
   1   4  11   14.39   10.04
   1   4  12  201.90   16.82
   1  -4  12  156.76   16.49
   1   4  12  205.20   27.23
   1  -4  12  146.68   23.09
   1  -4  12  158.65   23.34
   1  -4  12  145.00   20.60
   1   4  12  205.74   23.73
   1  -4  13   -1.16    7.42
   1  -4  13    1.11    7.77
   1   4  13   -1.53    9.93
   1   4  13    0.97    6.95
   1  -4  13    0.74    5.88
   1  -4  13    1.50    1.88
   1   4  13    1.82    2.50
   1   4  14   87.91   14.14
   1  -4  14  120.04   14.77
   1  -4  14  126.22   17.78
   1   4  14  165.37   20.94
   1   4  14  154.62   24.26
   1  -4  14  104.81   19.14
   1  -4  14  107.65   19.95
   1   4  14  155.30   12.68
   1  -4  14  117.93   12.31
   1   4  15   11.57    7.16
   1   4  15   13.44   10.74
   1   4  15   30.23   13.84
   1  -4  15   18.53    2.95
   1   4  15   22.87    3.44
   1  -4  15   14.17    8.17
   1   4  15   22.46    9.54
   1  -4  15   22.79    7.96
   1  -4  15    2.56    8.25
   1  -4  15   27.79   10.37
   1   4  16   10.16   10.72
   1  -4  16    9.81    7.49
   1  -4  16    1.25    7.49
   1   4  16    1.85    7.00
   1  -4  16    1.42    2.00
   1   4  16   -0.08    2.48
   1  -4  16   -1.76    6.93
   1   4  16   -1.10    8.38
   1  -4  16    5.24    7.83
   1   4  16   -3.43    9.88
   1   4  17    6.90   10.32
   1  -4  17   -3.94    7.11
   1   4  17    8.88    2.63
   1  -4  17    4.94    2.08
   1   4  17    3.37    8.00
   1  -4  17    5.38    7.24
   1   4  17    8.03    8.96
   1  -4  17   -6.35    7.62
   1   4  17   -1.88    6.90
   1  -4  18   29.69    3.95
   1   4  18   37.46    4.31
   1   4  18   29.03    8.10
   1   4  19   15.16    7.33
   1  -4  19    7.43    2.27
   1   4  19   17.85    2.82
   1  -4  19   16.06    2.41
   1   4  20    6.50    6.78
   1   4  20    0.52    2.03
   1  -4  20    1.46    1.68
   1   4  20    1.92    1.65
   1   4  21   17.61    2.60
   1  -4  21   13.95    2.34
   1   4  21   17.01    6.79
  -1  -4 -22    6.20    1.23
  -1   4 -22    5.23    1.22
   1  -4  22    5.57    1.62
   1   4  22    4.71    1.81
   1   4  22    0.30    5.90
   1  -4  23   11.97    1.82
   1   4  23   10.84    2.00
  -1  -4 -23   10.93    1.49
  -1   4 -23   11.27    1.52
  -1  -4 -24    0.88    0.78
   1  -4  24    2.36    1.75
   1   4  24    1.71    2.13
   1   4  24    1.04    1.30
   1  -4  25    3.76    1.41
  -1   4 -25   12.32    1.64
  -1   5  25   13.69    3.87
   1   5 -25   15.48    2.69
   1   5 -25   10.64    2.24
  -1   5  24   12.51    4.93
  -1   5  24    6.44    1.78
   1  -5 -24    6.86    1.36
   1   5 -24   11.75    3.10
   1   5 -24    6.62    2.51
  -1   5  23    8.99    5.81
  -1   5  23    6.35    1.90
   1  -5 -23    5.19    1.42
   1   5 -23   10.71    3.43
   1   5 -23    8.91    2.99
   1  -5 -23    3.95    2.42
  -1   5  22    6.00    6.62
  -1  -5  22    1.21    1.75
  -1   5  22    4.13    1.96
   1  -5 -22    0.37    1.33
   1   5 -22    1.03    1.58
   1   5 -22   -0.34    3.55
   1  -5 -22    1.00    2.92
   1  -5 -22    0.36    2.61
   1   5 -22    5.42    3.17
  -1   5  21    9.39    7.47
   1   5 -21   21.63    4.39
   1  -5 -21   14.76    3.61
   1  -5 -21   11.13    2.11
   1   5 -21   17.45    2.45
  -1   5  20   38.28    9.71
   1   5 -20   75.21    7.41
   1  -5 -20   54.04    6.63
   1   5 -20   64.69    5.94
   1  -5 -20   47.77    5.67
   1   5 -19   98.33    8.55
   1   5 -19  112.67    9.90
   1  -5 -19   86.41    9.15
   1  -5 -19   71.87    8.28
  -1   5  19   55.57   11.68
   1  -5 -18   80.93   15.16
  -1   5  18   64.35   12.69
  -1  -5  18   55.10   11.47
   1   5 -18  102.61   18.54
  -1   5  18   57.07   11.66
  -1  -5  18   38.04   12.77
   1  -5 -18   71.13    8.11
   1   5 -18  117.24    9.77
   1  -5 -18   95.70    9.03
   1   5 -18   96.81    8.39
  -1  -5  17    8.89    7.74
  -1  -5  17    3.26    6.39
  -1   5  17   10.84    7.69
   1   5 -17    1.35    8.22
   1  -5 -17    1.04    6.24
   1   5 -17    2.67    3.72
   1  -5 -17    3.73    2.99
   1  -5 -17    1.46    1.42
   1   5 -17    2.13    1.88
  -1   5  16   12.30    8.07
   1  -5 -16   27.85    8.91
   1   5 -16   31.08   11.22
  -1  -5  16   12.73    8.01
  -1  -5  16   13.65    8.91
   1   5 -16   39.68    5.27
   1   5 -16   30.62    3.39
   1  -5 -16   26.19    4.24
   1  -5 -16   23.25    3.04
  -1   5  15   14.40    7.42
   1   5 -15   26.77   10.37
   1  -5 -15   13.02    6.78
  -1  -5  15   20.23    9.18
  -1  -5  15    5.07    7.71
   1   5 -15   25.91    2.89
   1  -5 -15   17.24    2.50
   1  -5 -15   17.74    3.61
   1   5 -15   31.00    4.68
  -1  -5  14   10.69    9.01
  -1  -5  14   23.54    9.50
   1  -5 -14   30.18    9.19
   1   5 -14   57.74   12.29
  -1   5  14   25.72    7.84
  -1   5  14   28.63   10.18
   1  -5 -14   37.52    4.13
   1   5 -14   49.15    4.42
   1  -5 -13  294.39   34.62
   1   5 -13  376.69   38.12
   1   5 -13  383.80   29.31
   1  -5 -13  273.27   29.09
  -1   5  13  254.01   35.05
  -1  -5  13  236.05   34.31
   1   5 -12   23.26    8.47
   1  -5 -12   14.94    6.26
  -1   5  12   19.30    7.67
   1  -5 -12   16.45    2.17
   1   5 -12   21.67    2.47
  -1  -5  12   13.71    7.11
   1  -5 -11    1.90    4.12
   1   5 -11    6.55    5.81
   1  -5 -11    0.61    1.00
   1   5 -11    0.67    1.28
  -1  -5  11   -2.37    6.99
   1  -5 -10   26.94    3.18
   1   5 -10   37.12    3.37
  -1  -5  10   29.35    7.82
   1  -5 -10   29.79    7.02
   1   5 -10   41.66    8.68
  -1  -5   9   39.97    9.20
   1  -5  -9   42.74    7.91
   1   5  -9   52.60    9.33
  -1  -5   8   37.06    8.46
   1   5  -8   63.14    9.10
   1  -5  -8   43.53    7.46
  -1  -5   7  186.78   24.78
   1  -5  -7  221.26   24.12
  -1   5   6   80.04   13.75
   1   5  -6  110.60   12.42
   1  -5  -6   88.48   11.32
  -1   5   5  966.21   95.25
   1   5  -5 1141.37   96.48
   1  -5  -5  954.14   94.88
   1  -5  -5  872.61   92.81
   1   5  -5 1045.60   93.66
  -1   5   4   46.98    8.49
   1  -5  -4   39.49    6.54
   1   5  -4   54.74    7.26
   1  -5  -4   43.56    8.86
   1   5  -4   42.77    9.33
  -1   5   3  123.02   15.66
   1  -5  -3  122.18   14.22
   1   5  -3  140.69   14.60
   1   5  -3  150.17   17.18
   1  -5  -3  119.37   16.21
   1  -5  -2    1.04    2.63
   1   5  -2    1.35    3.03
  -1   5   2    0.86    3.55
   1   5  -2    1.63    6.06
   1  -5  -2    3.63    5.73
  -1   5   1  575.64   61.49
   1   5  -1  636.55   63.39
   1   5  -1  769.23   62.93
   1  -5  -1  623.49   60.77
   1   5  -1  634.99   60.78
   1  -5  -1  596.47   62.88
   1   5  -1  612.14   62.94
   1   5   0    9.17    7.85
   1  -5   0   11.34    8.23
  -1   5   0    6.62    4.04
   1   5   0   14.17    5.98
   1  -5   0   11.33    6.12
   1   5   0    9.05    6.16
   1   5   0   13.83    3.94
   1  -5   0   13.36    4.13
   1  -5   1   42.20   10.97
   1   5   1   46.85    9.96
   1   5   1   38.08    9.24
   1  -5   1   32.16    8.36
  -1   5  -1   32.83    6.41
   1   5   1   26.75    7.53
   1   5   2    1.24    4.67
   1   5   2    0.76    7.07
   1  -5   2   -1.33    6.38
   1   5   3    0.62    4.16
   1  -5   3    2.13    3.84
   1   5   3    4.69    5.62
   1   5   3   -0.97    8.73
   1  -5   3   -0.79    7.18
   1  -5   4    3.68    4.06
   1   5   4    5.23    4.92
   1   5   4    1.50    6.03
   1  -5   4    2.88    8.99
   1   5   4   -3.78   11.62
   1  -5   5   81.55   11.82
   1   5   5  116.71   13.55
   1   5   5   87.49   21.16
   1  -5   5   88.49   17.97
   1   5   5  124.45   16.37
   1   5   6  170.87   17.72
   1  -5   6  139.57   16.13
   1   5   6  133.01   26.63
   1  -5   6  132.81   23.42
   1  -5   6  100.58   16.57
   1   5   6  148.49   19.91
   1  -5   7  167.57   20.51
   1   5   7  240.36   23.05
   1  -5   7  210.46   30.46
   1   5   7  231.68   26.10
   1  -5   7  143.43   21.70
   1   5   8  149.76   20.94
   1  -5   8   92.45   16.36
   1  -5   8  125.84   15.37
   1   5   8  136.28   17.31
   1   5   9  128.86   19.22
   1  -5   9  102.34   16.62
   1   5   9  167.41   22.42
   1  -5   9  106.76   11.32
   1   5   9  139.43   11.62
   1  -5   9   85.71   14.32
   1   5   9  136.70   17.20
   1  -5  10   19.68    2.79
   1   5  10   29.63    3.47
   1  -5  10    7.20    6.93
   1   5  10   28.75    8.64
   1  -5  10   11.71    5.51
   1   5  10   27.46   11.01
   1   5  10   24.46    9.65
   1   5  11  678.25   65.10
   1  -5  11  440.10   59.47
   1   5  11  696.32   67.73
   1   5  11  717.65   54.32
   1  -5  11  504.88   53.98
   1  -5  11  540.49   58.25
   1   5  11  690.48   61.54
   1   5  12   44.23    4.65
   1  -5  12   29.70    4.03
   1  -5  12   36.02   10.43
   1  -5  12   28.04    9.77
   1   5  12   51.74   12.18
   1  -5  12   30.35    8.53
   1   5  12   47.71   14.23
   1   5  12   51.82   13.92
   1   5  13  110.46    8.99
   1  -5  13   73.80    8.47
   1   5  13   98.79   16.66
   1  -5  13   69.22   13.21
   1  -5  13   75.42   15.25
   1  -5  13   71.42   15.39
   1   5  13   99.66   18.92
   1   5  13   90.12   19.71
   1   5  14   -4.99    9.95
   1   5  14    6.54    9.39
   1  -5  14   -4.77    6.66
   1  -5  14   -1.18    7.43
   1  -5  14   -8.53    7.81
   1   5  14    2.50    6.65
   1   5  14    2.78    2.63
   1  -5  14    0.96    1.88
   1   5  14    4.08    9.68
   1   5  15   81.30   18.94
   1   5  15   69.79    6.70
   1  -5  15   57.39    6.25
   1   5  15   65.12   14.41
   1  -5  15   61.42   12.27
   1  -5  15   50.55   13.44
   1  -5  15   42.52   12.55
   1   5  15   37.35    9.56
   1   5  15   43.03   14.39
   1   5  16    6.99   10.31
   1  -5  16    5.20    7.12
   1   5  16   25.45   11.03
   1   5  16   20.94   11.35
   1  -5  16    5.17    7.79
   1  -5  16    9.92    8.26
   1   5  16    1.45    7.23
   1   5  16   13.37    3.02
   1  -5  16   10.36    2.34
   1  -5  17    6.37    2.31
   1  -5  17    5.16    7.47
   1  -5  17    1.24    7.22
   1   5  17   10.39   10.07
   1  -5  17    8.88    7.63
   1   5  17   11.30    7.38
   1   5  17   11.86    2.80
   1  -5  17   11.24    2.28
   1   5  17   14.39   10.08
   1  -5  18    3.12    1.88
   1   5  18    7.22    2.48
   1  -5  18    3.24    2.03
   1   5  18    5.54    7.15
   1   5  19  116.33   10.31
   1  -5  19   96.57   10.01
   1   5  20    5.15    6.66
   1   5  20   11.09    2.37
   1  -5  20    9.30    1.92
   1   5  20    4.19    1.96
   1   5  21   11.21    2.47
   1   5  21   15.94    6.68
  -1   5 -21   19.90    2.22
  -1  -5 -21   18.88    2.18
   1   5  21   24.02    2.84
   1  -5  21   18.48    2.48
   1   5  22    3.87    5.70
  -1  -5 -22    4.88    1.10
   1   5  22    2.16    1.36
   1   5  22    6.74    1.76
   1   5  23  192.93   15.49
  -1  -5 -23  168.60   15.32
   1   5  23  170.47   16.73
   1  -5  24    1.59    1.41
   1   5  24    3.85    4.10
  -1   6  25   10.93    3.41
  -1   6  24    8.54    4.62
   1   6 -24   11.29    2.76
  -1  -6  24    8.13    2.21
   1   6 -24   10.21    2.21
   1   6 -23    5.81    2.54
   1  -6 -23    5.64    1.30
  -1   6  23    8.00    5.51
  -1   6  23    5.67    1.81
  -1  -6  23    6.31    2.51
   1   6 -23   12.36    3.29
   1   6 -22   20.69    3.66
  -1   6  22   19.68    2.76
   1  -6 -22   15.73    2.26
   1  -6 -21    6.29    2.75
   1   6 -21   10.25    3.47
   1  -6 -21    5.62    1.58
  -1   6  21    7.96    2.28
  -1   6  21    9.71    7.00
   1   6 -21   10.59    3.85
  -1   6  20    3.04    7.40
   1  -6 -20    0.35    1.36
   1   6 -20   -0.17    1.72
   1   6 -20    7.34    3.89
   1  -6 -20    3.56    2.93
  -1   6  19   -3.21    7.55
   1  -6 -19    1.43    1.38
   1   6 -19   -0.53    1.77
   1   6 -19    0.13    3.86
   1  -6 -19    1.21    2.91
   1   6 -18  296.97   20.42
   1  -6 -18  205.98   19.60
   1  -6 -18  168.34   18.96
  -1   6  18  131.79   21.12
   1   6 -18  235.65   19.24
  -1  -6  17   29.70   10.50
  -1  -6  17   15.45    8.92
   1   6 -17   18.57   11.08
   1  -6 -17   11.89    8.19
  -1   6  17   26.28    8.64
  -1  -6  17   21.57    6.87
   1   6 -17   50.05    5.64
   1  -6 -17   35.56    4.63
   1  -6 -17   26.91    3.48
   1   6 -17   39.19    3.88
  -1   6  17   30.56    8.90
  -1   6  17   22.83   12.30
  -1  -6  16    8.93    8.31
  -1  -6  16    4.35    6.80
   1   6 -16   21.90   10.38
   1  -6 -16   15.28    7.61
   1   6 -16   19.60    2.69
   1   6 -16   20.20    4.56
   1  -6 -16   15.95    2.22
   1  -6 -16   13.99    3.37
  -1   6  16    7.87    7.94
  -1   6  16    6.14    9.83
  -1  -6  15   23.54    9.42
  -1  -6  15   18.50    9.41
   1  -6 -15   30.42    3.66
   1   6 -15   41.05    4.01
   1   6 -15   51.05    5.66
   1  -6 -15   29.91    4.56
   1  -6 -15   33.62    9.18
   1   6 -15   49.28   13.22
  -1   6  15   16.65    8.05
  -1   6  15   11.87   11.36
   1  -6 -14   90.82   15.53
   1   6 -14  149.99   20.39
   1  -6 -14   92.39   10.31
   1   6 -14  135.88   10.60
   1  -6 -14  118.60   10.96
  -1  -6  14   70.31   15.90
  -1   6  14   81.26   12.94
  -1  -6  13   -0.98    7.16
   1  -6 -13    1.89    1.17
   1   6 -13    4.75    1.65
   1   6 -13    3.19    7.34
   1  -6 -13    0.78    5.10
   1  -6 -12   48.56   10.33
   1   6 -12   62.52   12.70
  -1  -6  12   48.94   11.54
   1   6 -12   69.86    5.97
   1  -6 -12   52.02    5.73
  -1   6  11   36.58   11.72
   1  -6 -11   26.42    7.14
   1   6 -11   39.32    8.95
  -1  -6  11   17.87    7.47
   1  -6 -11   24.99    3.00
   1   6 -11   33.92    3.28
   1  -6 -10  145.48   19.39
   1   6 -10  224.16   22.61
  -1  -6  10  131.31   20.41
   1   6 -10  195.90   15.86
   1  -6 -10  150.15   15.70
  -1   6  10  156.29   24.14
   1   6  -9    0.64    4.45
   1  -6  -9    0.99    3.55
  -1   6   9    1.17    6.60
  -1  -6   9    1.45    5.46
   1  -6  -8    2.20    3.51
   1   6  -8    1.11    4.38
  -1  -6   8    3.34    5.44
  -1   6   8    2.07    6.42
  -1   6   7  104.11   16.40
   1   6  -7  106.44   10.73
   1   6  -7  147.08   18.32
   1  -6  -7  115.31   16.24
   1  -6  -7  111.40   13.46
   1   6  -7  154.90   15.20
   1   6  -6  505.57   49.48
  -1   6   6  558.41   55.41
   1   6  -6  709.61   56.74
   1  -6  -6  582.28   54.55
   1   6  -6  658.51   53.11
   1  -6  -6  524.98   51.82
  -1   6   5  362.64   42.21
   1   6  -5  444.52   40.53
   1  -6  -5  367.50   39.68
   1  -6  -5  409.95   42.17
   1   6  -5  445.34   43.35
   1  -6  -4    5.89    3.41
   1   6  -4    7.18    3.86
  -1   6   4    5.17    5.24
   1  -6  -4    0.56    6.00
   1   6  -4    7.39    7.04
  -1   6   3  824.47   84.76
   1  -6  -3  842.07   84.70
   1   6  -3  918.51   85.38
   1   6  -3  915.70   82.97
   1  -6  -3  828.37   82.66
  -1   6   2   80.18   11.52
   1  -6  -2   83.05   10.05
   1   6  -2   82.10   10.04
   1   6  -2   76.63   12.90
   1  -6  -2   91.34   13.25
   1  -6  -1   -3.98    3.96
   1   6  -1    0.74    3.29
  -1   6   1    1.51    4.21
   1   6  -1    1.49    5.44
   1   6  -1   -2.77    7.46
   1  -6  -1   -0.59    7.30
  -1   6   0   35.43    7.63
   1   6   0   59.09   10.43
   1   6   0   57.66    8.81
   1   6   0   47.64   10.44
   1  -6   0   35.40   11.08
   1   6   1    8.97    6.25
   1  -6   1    9.44    6.45
   1   6   1    9.72    6.27
  -1   6  -1    9.10    4.88
   1  -6   2  213.40   26.37
   1   6   2  234.65   27.37
   1   6   2  252.60   27.67
   1  -6   3   17.72    8.19
   1   6   3   22.42   10.18
   1   6   3   18.02    7.45
   1  -6   4   72.22   14.03
   1   6   4   92.08   17.45
   1   6   4   74.41   10.58
   1  -6   4   71.95    9.82
   1   6   4   85.74   13.81
   1   6   5  276.54   36.30
   1  -6   5  216.38   31.67
   1  -6   5  232.27   26.88
   1   6   5  304.55   28.42
   1   6   5  313.76   32.57
   1   6   6  384.51   46.96
   1  -6   6  312.32   33.71
   1   6   6  366.56   35.45
   1   6   6  406.82   40.22
   1   6   7  108.22   13.48
   1  -6   7   76.86   11.02
   1  -6   7   53.28   16.28
   1   6   7   93.01   23.17
   1  -6   7   58.89   11.87
   1   6   7   98.27   16.35
   1   6   8    0.69    6.52
   1  -6   8   -0.49    4.63
   1  -6   8   -6.82   11.28
   1   6   8    2.49   16.21
   1  -6   8    5.54    6.57
   1   6   8    4.06    7.95
   1   6   9  224.66   26.67
   1   6   9  213.83   21.50
   1  -6   9  171.61   18.23
   1  -6   9  138.41   13.61
   1  -6   9  108.52   18.53
   1  -6   9  144.84   27.01
   1   6   9  214.95   38.61
   1   6  10  238.86   30.82
   1  -6  10  208.17   23.02
   1   6  10  249.31   26.29
   1   6  10  249.71   18.77
   1  -6  10  168.77   18.39
   1  -6  10  138.61   23.34
   1  -6  10  139.75   30.34
   1   6  11  121.04   22.03
   1  -6  11   88.76   10.01
   1   6  11  134.28   10.49
   1  -6  11   72.32   15.63
   1  -6  11  106.13   14.94
   1   6  11  127.15   18.44
   1  -6  12    4.97    6.33
   1   6  12    1.03    8.86
   1  -6  12    1.78    1.77
   1   6  12    1.76    2.56
   1  -6  12   -1.08    7.48
   1   6  12    1.95    9.81
   1   6  13   61.32    5.12
   1  -6  13   41.57    4.44
   1   6  13   30.94    7.94
   1   6  13   77.06   18.00
   1   6  13   25.55    4.64
   1  -6  13   25.19   10.69
   1  -6  13   27.73   10.52
   1   6  13   46.89   12.83
   1  -6  13   31.92    9.32
   1  -6  14   44.30    6.07
   1   6  14   83.82   19.73
   1   6  14   90.23    6.64
   1  -6  14   67.24    6.02
   1   6  14   49.54    9.38
   1   6  14   38.12    6.14
   1   6  14   83.70   15.49
   1  -6  14   61.45   11.81
   1  -6  14   52.48   13.09
   1  -6  14   49.67   12.89
   1  -6  15   10.43    2.59
   1   6  15   13.06   10.68
   1  -6  15    2.96   18.36
   1   6  15   18.34    3.13
   1  -6  15   11.18    2.33
   1   6  15    7.34    7.31
   1   6  15    8.39    2.65
   1   6  15   28.11   11.57
   1  -6  15   15.92    8.25
   1  -6  15    2.51    7.14
   1  -6  15    6.10    7.24
   1  -6  16   13.97    8.47
   1  -6  16    8.61    7.84
   1  -6  16   15.18    3.05
   1   6  16   34.29   28.83
   1   6  16   17.14    7.79
   1   6  16   42.31   12.31
   1  -6  16   17.94    8.43
   1   6  16   27.69    3.52
   1   6  16   28.21   12.87
   1  -6  16   19.63    2.79
   1  -6  17   28.03    3.31
   1  -6  17   17.22    3.43
   1   6  17   18.38    7.91
   1  -6  18    4.90    2.21
   1   6  18    9.04    2.54
   1  -6  18   11.15    2.04
   1   6  18   14.95    7.20
   1   6  19    5.15    2.21
   1  -6  19    4.33    1.69
   1   6  19    3.43    6.73
   1   6  20   -2.64    6.41
  -1  -6 -20    1.69    1.02
   1   6  20    1.46    1.94
   1   6  21   43.92    6.22
   1   6  21   57.56    9.04
  -1  -6 -21   64.23    6.01
   1   6  22    3.12    1.55
   1   6  22    1.38    1.35
   1  -6  22    2.63    1.94
  -1  -6 -22    2.39    0.89
   1   6  23    3.95    4.58
   1  -6  23    0.95    1.49
   1   6  24   23.30    4.56
  -1   7  25    1.81    2.50
  -1   7  24   29.32    5.04
  -1  -7  24   25.88    3.26
  -1   7  23    6.51    5.22
  -1  -7  23   -1.78    2.12
  -1   7  22    6.78    6.17
  -1  -7  22    6.09    2.65
   1   7 -21   10.72    3.67
  -1  -7  21    5.85    3.04
  -1   7  21    4.86    6.92
  -1   7  20    2.91    7.21
   1   7 -20   10.73    3.90
   1  -7 -20    4.08    1.40
   1   7 -19   -2.99    3.90
   1  -7 -19    0.68    1.32
  -1   7  18   35.78    9.70
   1  -7 -18   50.38    6.33
   1  -7 -18   49.29    5.44
   1   7 -18   65.45    5.78
  -1   7  17   41.63    9.67
   1  -7 -17   46.05    5.93
   1   7 -17   62.45    5.43
   1  -7 -17   43.87    5.04
  -1  -7  16  100.48   21.44
  -1  -7  16  100.15   20.64
  -1   7  16  101.25   17.73
   1  -7 -16  170.49   15.93
  -1   7  16  147.83   27.04
   1  -7 -16  144.03   15.27
   1   7 -16  208.77   15.58
  -1  -7  15   17.93    9.10
  -1  -7  15   14.03    9.18
  -1   7  15   21.13    8.24
  -1   7  15   22.07   11.04
   1  -7 -15   19.71    2.72
   1   7 -15   29.92    3.15
  -1  -7  14   -1.09    8.55
  -1   7  14    4.79    7.41
   1   7 -14    4.56    8.50
  -1   7  14    1.93    7.99
   1  -7 -14    2.16    1.29
   1   7 -14    1.82    1.69
  -1  -7  13   18.93    9.58
  -1   7  13   33.62    7.99
   1   7 -13   21.97    9.69
   1   7 -13   38.14    4.04
  -1   7  13   36.26   12.80
  -1   7  12  145.85   24.29
   1  -7 -12  128.48   18.73
  -1  -7  12  123.45   19.82
  -1   7  11   35.26   11.36
   1  -7 -11   15.46    5.91
   1   7 -11   39.97    8.99
  -1  -7  11   18.37    7.77
  -1   7  10   15.35    8.67
   1  -7 -10    3.87    4.42
   1   7 -10    9.51    6.22
  -1  -7  10    6.91    5.92
  -1   7   9   95.37   15.80
   1  -7  -9   59.77   10.20
   1  -7  -9   57.89   12.99
   1   7  -9   91.33   12.60
   1   7  -9  111.72   17.91
  -1  -7   9   61.60   12.05
   1  -7  -8   17.80    8.27
   1   7  -8   27.83   10.18
  -1  -7   8   15.86    6.33
   1   7  -8   17.24    5.86
   1  -7  -8   11.49    4.63
  -1   7   8   13.56    7.57
   1   7  -8   12.38    2.06
   1  -7  -7  147.29   18.96
   1   7  -7  179.92   21.48
   1   7  -7  171.90   17.48
   1  -7  -7  124.07   15.76
  -1   7   7  141.27   20.24
   1   7  -7  134.62   13.27
   1  -7  -6    3.97    6.74
   1   7  -6    2.28    7.16
   1  -7  -6    1.42    3.25
   1   7  -6    0.83    3.84
   1   7  -6    3.14    1.26
  -1   7   6    0.92    5.61
   1  -7  -5  191.87   20.30
   1   7  -5  231.91   21.16
  -1   7   5  228.72   24.53
   1   7  -5  184.67   18.03
   1  -7  -5  176.38   22.68
   1  -7  -4   80.34   12.74
   1  -7  -4   83.29    9.97
   1   7  -4   88.97   10.18
   1   7  -4   76.74    7.67
  -1   7   4   76.54   12.59
   1   7  -3    0.27    3.41
  -1   7   3   -0.69    4.78
   1  -7  -3   -1.14    7.10
   1   7  -2   10.87    3.38
  -1   7   2    5.83    4.91
   1  -7  -2   10.92    7.54
  -1   7   1  871.65   99.88
   1   7  -1 1035.12  102.70
   1  -7  -1 1242.51  101.57
  -1   7   0  276.90   32.05
   1   7   0  333.74   35.07
   1   7   1   -0.93    6.57
  -1   7  -1    2.49    4.76
   1   7   1    2.53    4.60
   1   7   2  440.28   43.35
   1   7   2  352.77   39.61
   1   7   3    1.99    6.58
   1  -7   3    5.50    2.10
   1   7   3    2.10    6.91
   1   7   4   52.12   11.50
   1   7   4   36.16   11.49
   1   7   5   -1.16    7.04
   1   7   5    3.67   10.35
   1  -7   5    3.39    3.86
   1   7   5    1.53    4.67
   1   7   6  228.28   27.86
   1  -7   6  139.85   24.96
   1   7   6  169.18   30.03
   1   7   6  218.83   22.60
   1  -7   6  193.75   21.03
   1  -7   7   68.60   14.44
   1   7   7  174.93   22.55
   1   7   7  161.96   28.26
   1  -7   7   91.91   19.38
   1  -7   7  112.56   13.82
   1   7   7  134.37   15.89
   1  -7   8  125.36   21.12
   1   7   8  238.98   28.93
   1   7   8  176.42   34.64
   1  -7   8  165.63   27.41
   1  -7   8  167.72   19.93
   1   7   8  225.56   22.88
   1  -7   9   -2.71    6.75
   1   7   9   -1.68    8.42
   1   7   9    2.77   18.56
   1  -7   9    1.78   11.41
   1   7   9    1.55    7.14
   1  -7   9    0.53    4.72
   1  -7  10   -0.96    6.46
   1   7  10    5.46   11.28
   1   7  10    3.12   19.00
   1   7  10   13.05    9.07
   1  -7  10   -0.59    5.09
   1  -7  11   72.19   14.90
   1  -7  11   84.98   13.74
   1   7  11  127.50   18.27
   1   7  11  107.31   32.09
   1   7  11  134.02   23.57
   1   7  12   86.25   10.26
   1   7  12   84.90   12.21
   1   7  12  141.27   24.77
   1  -7  12  109.51    9.93
   1   7  12  111.13   10.45
   1  -7  12   70.05   15.80
   1   7  12  113.17   38.04
   1  -7  12   91.63   14.86
   1   7  13   16.47    3.35
   1  -7  13   18.27    3.18
   1   7  13   28.71   13.81
   1  -7  13   20.15    2.75
   1   7  13   10.94    7.08
   1   7  13   25.59    3.71
   1  -7  13   12.84    8.27
   1   7  13    8.03   24.10
   1  -7  13   22.51    8.26
   1   7  14   18.61    3.49
   1   7  14   29.61   14.26
   1   7  14   36.06    3.73
   1  -7  14   21.03    2.88
   1  -7  14    9.67    8.12
   1  -7  14   13.27    9.43
   1  -7  14   15.79    3.28
   1   7  14   19.44    7.71
   1   7  14    4.14   24.83
   1   7  15   85.89   10.99
   1  -7  15   84.77   10.91
   1   7  15  143.58   26.13
   1  -7  15  116.88   10.77
   1  -7  15   88.03   17.45
   1  -7  15   95.45   17.75
   1   7  15  125.33   39.23
   1   7  15   96.43   13.55
   1   7  16    8.92   10.89
   1  -7  16   -4.88    7.43
   1  -7  16   -1.24    6.40
   1   7  16    0.41    2.21
   1   7  16    3.43    2.51
   1  -7  16    1.93    1.73
   1  -7  16    1.93    2.19
   1   7  16    1.87    7.27
   1   7  17    3.80    2.37
   1  -7  17    1.68    1.64
   1  -7  17    2.13    2.04
   1   7  17   -0.41    7.09
   1   7  18    1.31    2.13
   1  -7  18    1.02    1.95
   1   7  18    2.34    6.95
   1   7  19  152.43   16.99
  -1  -7 -19  154.64   14.65
   1   7  20    4.27    6.15
  -1  -7 -20    0.77    0.91
   1   7  21   15.26    2.41
   1   7  21   21.67    6.25
   1   7  22    2.27    1.38
   1   7  22   -0.12    4.94
   1   7  23   13.49    1.72
   1   7  23   25.30    4.72
   1  -7  24   -0.18    1.19
   1   7  24    4.09    3.07
  -1  -8  25   29.94    3.05
  -1  -8  24   12.49    2.07
  -1   8  24   14.29    3.84
  -1  -8  23   18.70    2.86
  -1   8  23   19.86    5.23
  -1  -8  22    7.85    2.52
  -1   8  22    8.90    5.94
  -1  -8  21   -0.75    2.64
  -1   8  21    1.61    6.57
  -1  -8  20    2.02    2.93
  -1   8  20   -2.56    6.99
  -1  -8  19   39.56    5.43
  -1   8  19   43.70    9.27
  -1   8  18   35.80    9.10
  -1   8  17   31.35    8.79
  -1   8  16    3.50    8.01
  -1   8  16    4.13    8.23
  -1  -8  16   -3.97    7.46
  -1   8  15    9.02    7.97
  -1   8  15    2.05    8.49
  -1  -8  15   -3.49    7.22
  -1  -8  15   -1.32    7.88
  -1   8  14   30.16    8.39
  -1   8  14   45.45   14.47
  -1  -8  14   23.06    9.32
  -1  -8  13  245.61   30.69
  -1   8  13  227.95   24.75
  -1   8  12  162.54   25.23
  -1  -8  12  145.05   20.84
  -1   8  12  134.02   15.67
  -1   8  11   81.70   16.62
  -1  -8  11   55.51   12.31
  -1   8  10    6.04    7.97
  -1  -8  10    0.96    5.64
  -1   8   9   38.52   11.24
  -1  -8   9   40.16    9.87
   1   8  -8  100.14    9.89
  -1  -8   8   87.05   14.89
  -1   8   7  148.66   21.46
   1   8  -7  140.30   13.61
  -1   8   6   47.39   10.82
   1   8  -6   38.08    4.12
  -1   8   5  122.66   17.53
   1   8  -5  113.28   11.04
  -1   8   4   33.47    8.67
   1   8  -4   21.44    2.64
  -1   8   3  251.23   29.54
   1   8  -3  254.78   24.12
  -1   8   2    5.48    6.02
   1  -8  -2   24.99    3.54
  -1   8   1   -0.77    4.75
   1   8  -1    1.10    5.97
   1  -8  -1    2.63    2.10
  -1   8   0   26.26    7.28
   1   8   0   31.02    9.69
   1  -8   0   21.88    3.25
   1   8   1  385.48   38.76
   1  -8   1  318.16   29.82
   1   8   2   -1.15    7.06
   1  -8   2   19.32    3.32
   1  -8   3  155.93   15.25
   1   8   3  170.15   23.34
   1   8   4  213.57   28.63
   1   8   5   81.22   16.32
   1   8   6   78.78   16.64
   1   8   7   22.15   11.12
   1  -8   8   42.94   10.50
   1   8   8   91.06   17.95
   1  -8   9   22.34    8.12
   1   8   9   52.16   14.79
   1  -8  10    3.07    6.97
   1   8  10    4.02   10.36
   1   8  11   38.93    4.77
   1  -8  11   29.74    9.66
   1   8  11   39.16    4.67
   1  -8  11   30.97    4.36
   1  -8  12    1.14    6.94
   1   8  12    2.25   11.01
   1   8  12    1.67    2.54
   1   8  12    2.72    2.63
   1   8  12    6.81    6.96
   1  -8  12    2.78    2.36
   1  -8  13  134.58   15.27
   1  -8  13  140.48   22.31
   1   8  13  140.52   15.47
   1   8  13  162.13   17.47
   1  -8  14   30.40   10.54
   1  -8  14   33.84   10.84
   1   8  14   28.44    4.45
   1   8  14   41.32    8.41
   1  -8  14   33.77    4.28
   1   8  14   61.74   17.55
   1  -8  15   -2.44    6.12
   1  -8  15    1.22    6.12
   1  -8  15    0.57    2.26
   1   8  15   -0.62    7.16
   1   8  15    2.34   10.78
   1   8  15   -0.18    2.55
   1   8  16   22.67    3.64
   1   8  16   28.29    7.91
   1  -8  16   23.41    3.45
   1   8  17   88.00    9.42
   1   8  17  116.11   12.49
   1  -8  17   92.89    9.40
   1  -8  18    5.29    2.09
   1   8  18    6.01    2.18
   1   8  18   11.69    6.91
   1   8  19    4.76    6.17
   1   8  20    9.28    6.08
   1   8  21   27.87    3.52
   1   8  21   47.08    6.56
   1   8  22    1.75    1.30
   1   8  22    3.44    4.46
   1   8  23   -0.12    0.78
   1  -8  23    2.63    1.40
  -1  -9  24    4.78    1.25
  -1   9  24    1.06    2.54
  -1  -9  23    0.81    1.66
  -1   9  23    5.08    4.22
  -1  -9  22   56.32    5.93
  -1   9  22   47.74    7.73
  -1  -9  21    2.76    2.55
  -1   9  21   -7.53    6.23
  -1  -9  20   18.91    3.66
  -1   9  20   17.20    7.27
  -1  -9  19   15.20    3.67
  -1   9  19   13.59    7.65
  -1   9  18   23.66    3.31
  -1  -9  18   27.51    4.41
  -1   9  18   31.54    8.53
  -1  -9  17    0.83    3.35
  -1   9  17    1.71    7.77
  -1  -9  16   78.46    8.66
  -1   9  16   66.77   11.46
  -1  -9  15   11.35    3.83
  -1   9  15   12.67    8.10
  -1   9  14    6.66    7.81
  -1  -9  14   -1.20    6.34
  -1   9  14    6.10    8.44
  -1  -9  14   -1.38    3.40
  -1   9  13   13.25    7.92
  -1  -9  13    8.30    8.07
  -1   9  13   25.45   11.57
  -1  -9  13   14.81    3.98
  -1   9  12   39.16    8.79
  -1  -9  12   50.04   11.97
  -1  -9  12   43.66    5.77
  -1   9  12   43.08   13.89
  -1  -9  11   10.93    7.63
  -1  -9  11   12.04    3.49
  -1   9  11   12.29    9.55
  -1  -9  10   61.34   13.84
  -1  -9  10   78.67    8.51
  -1  -9   9  238.72   30.64
  -1   9   9  275.30   34.61
  -1  -9   8  213.32   29.21
  -1   9   8  260.35   32.79
   1   9  -8  247.47   23.45
  -1   9   7   38.54   11.28
   1   9  -7   48.57    5.13
   1   9  -6    0.30    1.29
  -1   9   6    5.92    6.09
   1   9  -5    1.75    1.26
  -1   9   5    1.10    5.79
   1   9  -4   39.92    4.27
  -1   9   4   32.83    9.43
  -1   9   3   23.36    7.82
   1   9  -3   25.06    3.04
   1  -9  -3   29.72    3.86
  -1   9   2   24.39    7.94
   1   9  -2   30.08    3.46
   1  -9  -2   33.21    4.07
   1  -9  -1   34.71    4.32
  -1   9   1   27.41    8.48
   1  -9   0    7.35    2.47
  -1   9   0    0.90    5.00
   1   9   0    1.33    7.52
   1  -9   1   11.66    2.71
   1   9   1   14.86    8.73
   1  -9   2   19.20    3.18
   1   9   2    9.73    7.86
   1   9   3   48.91   13.00
   1   9   4   -1.50    8.09
   1   9   5   85.43   17.76
   1   9   6   70.51   16.80
   1   9   7   23.31   11.33
   1   9   8  143.85   23.36
   1  -9   8   68.23   14.15
   1   9   9   26.62   13.33
   1  -9   9   32.44    9.47
   1   9   9   19.58    3.65
   1   9   9   32.31    4.21
   1   9  10    7.07    2.74
   1   9  10   11.54    3.10
   1  -9  10    1.08    6.36
   1  -9  10    7.46    2.53
   1   9  11    2.29   12.09
   1   9  11    1.13    3.02
   1   9  11    1.40    2.53
   1   9  11    4.49    6.73
   1  -9  11   -2.21    7.84
   1  -9  11    1.72    2.41
   1   9  12   -4.76   10.26
   1   9  12    1.33    2.61
   1   9  12    1.95    2.93
   1   9  12    1.37    6.96
   1  -9  12   -1.17    6.72
   1  -9  12    0.52    2.42
   1  -9  13    5.11    2.55
   1   9  13    4.88   10.89
   1   9  13    5.50    2.95
   1  -9  13    9.64    8.34
   1   9  13    6.69    2.79
   1   9  13    9.49    7.24
   1  -9  14   -2.43    7.13
   1  -9  14    1.20    6.17
   1  -9  14    1.04    2.33
   1   9  14    2.45    7.13
   1   9  14    2.43   10.08
   1   9  14    1.79    2.78
   1   9  15    5.71    2.85
   1   9  15   10.19    7.41
   1  -9  15    3.83    2.41
   1   9  16  139.66   14.26
   1   9  16  166.13   16.62
   1  -9  16  143.28   14.18
   1   9  17   13.16    7.12
   1   9  17    7.15    2.59
   1  -9  17    8.01    2.37
   1   9  18   30.68    4.03
   1   9  18   45.58    7.85
   1   9  19   10.39    6.07
   1   9  20   24.46    5.77
   1   9  20    9.77    2.26
   1  -9  21    1.43    1.95
   1   9  21    1.08    1.55
   1  -9  22    4.82    1.54
   1   9  22    5.93    1.38
  -1 -10  23   11.91    1.85
  -1  10  23   12.00    3.50
  -1 -10  22    0.75    1.84
  -1  10  22    0.88    4.55
  -1 -10  21   36.75    4.47
  -1  10  21   34.63    6.93
  -1 -10  20   25.90    3.91
  -1  10  20   21.93    7.13
  -1 -10  19   31.36    4.59
  -1  10  19   33.36    8.00
  -1  10  18    7.08    2.12
  -1  10  18    7.83    7.63
  -1 -10  18    4.04    3.31
  -1  10  17    6.55    7.70
  -1 -10  17    4.98    3.45
  -1  10  16   17.95    8.33
  -1 -10  16   20.61    4.35
  -1  10  15    1.53    7.75
  -1 -10  15   -1.25    3.44
  -1  10  14   40.31    9.45
  -1 -10  14   40.20    5.81
  -1 -10  13  118.50   11.67
  -1  10  13   94.13   13.93
  -1 -10  13   74.33   16.75
  -1 -10  12   12.67    3.74
  -1  10  12    9.69    8.98
  -1  10  12    8.55    7.86
  -1 -10  12    3.62    6.73
  -1 -10  11  592.59   55.94
  -1  10  11  712.89   70.28
  -1 -10  11  506.79   62.64
  -1 -10  10  148.29   15.00
  -1 -10  10  125.08   21.01
  -1 -10   9   38.42    5.22
  -1  10   9   50.59   13.53
  -1 -10   9   40.98   11.26
   1  10  -8   14.01    2.26
  -1 -10   8    8.09    3.03
  -1  10   7  126.52   21.20
   1  10  -7  127.57   12.51
  -1  10   6    3.99    7.03
   1  10  -6    2.56    1.46
   1  10  -5    0.13    1.48
  -1  10   5    6.25    7.35
   1 -10  -4   21.17    3.29
   1  10  -4   14.38    2.32
  -1  10   4   10.70    7.00
   1  10  -3   20.10    3.02
  -1  10   3   20.58    8.13
   1  10  -2    1.09    1.47
   1 -10  -2    7.15    2.77
  -1  10   2    6.64    5.70
   1 -10  -1    5.12    2.60
  -1  10   1   -3.23    5.41
   1 -10   0   31.00    4.05
  -1  10   0   16.99    8.00
   1  10   0   23.72   10.48
   1 -10   1   50.31    5.73
   1  10   1   38.61   12.86
   1 -10   2  110.32   11.12
   1  10   2  101.91   20.05
   1  10   3   11.92    9.47
   1  10   4  190.62   29.76
   1  10   5   66.39   17.31
   1  10   6   59.92   16.55
   1 -10   7   28.15    4.04
   1  10   7   52.84   15.75
   1 -10   8    4.33    2.62
   1 -10   8    7.47    7.18
   1  10   8    7.16    2.63
   1  10   9  244.00   21.41
   1 -10   9  203.67   21.00
   1 -10   9  191.53   27.64
   1  10   9  211.48   21.00
   1 -10  10    9.59    2.94
   1  10  10    9.37   12.09
   1  10  10    8.24    2.87
   1  10  10    6.87    3.29
   1 -10  10    7.98    6.98
   1  10  11   10.68    3.58
   1  10  11   15.42    3.19
   1 -10  11   13.13    3.10
   1  10  11   12.75    7.21
   1  10  11   21.84   12.86
   1 -10  11    6.95    6.90
   1  10  12   -1.33    3.04
   1  10  12    0.86    2.53
   1 -10  12    1.39    2.62
   1  10  12    0.40    7.06
   1  10  12    2.48   11.40
   1 -10  12   -4.73    6.53
   1  10  13   38.52    5.25
   1 -10  13   33.20    4.89
   1  10  13   40.48    8.73
   1  10  13   48.24    5.16
   1 -10  13   26.58    9.82
   1  10  14   12.84    7.62
   1 -10  14    6.16    2.64
   1  10  14    4.05    3.09
   1  10  15    0.78    7.13
   1 -10  15    2.15    2.38
   1  10  15   -1.66    2.80
   1  10  16   19.95    7.35
   1 -10  16   16.78    3.04
   1  10  16   15.68    3.24
   1  10  17    5.13    6.52
   1 -10  17    0.95    2.11
   1  10  17    2.88    2.33
   1  10  18   14.08    2.61
   1 -10  18   10.48    3.12
   1  10  18   19.80    6.39
   1 -10  19    1.59    2.33
   1  10  19    0.74    1.67
   1  10  20   11.82    2.20
   1 -10  20   11.38    2.36
   1  10  21    7.71    1.74
   1  10  22    0.23    0.96
  -1 -11  22    1.38    1.48
  -1  11  22    3.26    3.43
  -1 -11  21    1.70    1.97
  -1  11  21    2.78    4.84
  -1 -11  20   38.76    4.64
  -1  11  20   33.85    7.06
  -1  11  19    3.64    1.69
  -1 -11  19    5.52    2.83
  -1  11  19    5.69    6.79
  -1  11  18   14.68    2.64
  -1 -11  18   19.33    3.68
  -1  11  18   19.34    7.46
  -1  11  17   12.81    2.68
  -1  11  17   14.68    7.92
  -1 -11  17   10.09    3.60
  -1  11  16   -3.87    8.20
  -1 -11  16   -0.46    3.35
  -1  11  15    9.37    8.57
  -1 -11  15   17.40    4.03
  -1 -11  14    2.75    3.54
  -1 -11  13   45.52    6.21
  -1 -11  12   20.15    8.69
  -1 -11  12   27.30    4.77
  -1  11  12   35.22   12.18
  -1 -11  11    1.25    6.93
  -1 -11  11    8.87    3.48
  -1  11  11   -1.90    8.20
  -1 -11  10   18.77    9.21
  -1 -11  10   22.03    4.13
  -1  11  10   20.04   10.47
  -1 -11   9   26.24   10.52
  -1 -11   9   29.14    4.66
   1 -11  -9   29.75    4.69
  -1  11   9   26.06   11.46
  -1 -11   8   18.17    9.47
  -1 -11   8   31.78    4.71
   1  11  -8   30.19    3.87
  -1  11   8   37.95   12.63
  -1 -11   7   16.48    3.77
   1  11  -7   18.39    2.93
   1 -11  -7   35.19    4.55
  -1  11   7   18.78    9.89
  -1  11   6   19.31    9.52
   1  11  -6   17.25    2.66
  -1 -11   6   15.32    3.45
   1 -11  -6   25.64    4.04
  -1  11   5   -1.42    6.58
  -1 -11   5    3.17    2.63
   1 -11  -5   10.53    3.12
   1  11  -5    4.65    1.68
  -1  11   4   13.65    7.58
   1 -11  -4    8.05    3.08
   1 -11  -4   12.37    3.22
   1  11  -4    8.35    1.95
  -1  11   3   -2.64    6.28
   1 -11  -3    7.79    2.98
   1  11  -3    1.24    1.65
  -1  11   2   -2.55    6.73
   1 -11  -2    2.67    2.82
   1  11  -2    0.96    1.54
  -1  11   1   51.19   12.57
   1  11  -1   52.92    5.80
   1 -11  -1   57.78    6.42
   1 -11   0   20.14    3.69
   1  11   1   26.34   12.42
   1 -11   1   32.51    4.57
   1  11   2  152.14   26.32
   1  11   3    1.45    2.52
   1  11   3    5.93    9.92
   1 -11   3    3.62    2.60
   1 -11   4   24.25    4.03
   1  11   4   25.81    4.77
   1  11   4   24.33    4.19
   1  11   4   34.76   13.96
   1 -11   5   18.88    3.64
   1  11   5   15.99    4.39
   1  11   5   22.41    3.90
   1  11   5   14.88   10.85
   1  11   6  157.35   15.37
   1  11   6  163.09   15.16
   1 -11   6  133.67   14.80
   1  11   7  324.21   28.29
   1 -11   7  264.48   27.78
   1  11   8   -2.36   11.20
   1 -11   8    1.14    6.54
   1  11   8    1.51    2.69
   1 -11   8    2.52    2.80
   1  11   9   26.75   14.60
   1 -11   9   18.76    8.42
   1  11   9   11.53    3.12
   1 -11   9   14.43    3.27
   1 -11  10    8.27    7.62
   1  11  10    7.87    3.60
   1  11  10   10.08    3.06
   1 -11  10    9.80    3.06
   1  11  11    2.52    2.78
   1  11  11    4.59    3.54
   1 -11  11   -0.58    2.74
   1 -11  11   -3.54    6.23
   1  11  11   -2.53   11.29
   1  11  12   21.23    3.52
   1  11  12   15.97    4.08
   1  11  12   16.32    7.49
   1 -11  12   14.07    3.33
   1  11  13   96.68    8.88
   1  11  13   77.48    9.08
   1  11  13   78.73   11.48
   1 -11  13   74.99    8.76
   1 -11  13   86.56    9.26
   1  11  14  170.31   17.96
   1  11  14  194.96   19.69
   1 -11  14  201.63   18.16
   1 -11  14  174.94   17.76
   1 -11  15   -0.85    3.01
   1  11  15    0.58    2.84
   1 -11  15    1.44    2.38
   1 -11  16   91.05    8.83
   1 -11  16   78.13    8.40
   1  11  16   78.83    8.61
   1  11  17    2.73    2.35
   1  11  18   22.20    3.15
   1  11  19    6.14    2.03
   1  11  19    4.43    1.70
   1  11  20    1.11    1.57
   1  11  21    0.51    1.11
  -1  12  21    8.19    3.92
  -1 -12  21   10.28    1.92
  -1  12  20   65.60    9.04
  -1 -12  20   78.62    7.71
  -1 -12  19   23.00    3.22
  -1  12  19   10.17    2.29
   1 -12 -19   25.80    3.03
  -1  12  19   24.75    6.42
  -1 -12  18   26.93    3.81
  -1  12  18   17.67    2.95
   1 -12 -18   26.70    3.65
  -1  12  18   22.10    7.16
  -1 -12  17    8.49    3.32
   1 -12 -17    7.13    3.02
  -1  12  17    7.60    2.39
   1 -12 -16   28.99    4.45
  -1 -12  16   24.24    4.50
  -1 -12  15   68.75    7.96
  -1 -12  14   15.79    4.06
  -1 -12  13   16.51    4.21
  -1 -12  12    5.88    3.59
  -1  12  11   13.49    8.55
   1 -12 -11   17.54    4.12
  -1 -12  11   13.17    4.04
  -1 -12  10   25.29    4.79
  -1  12  10   15.00   10.91
   1 -12 -10   38.32    5.09
  -1  12  10   29.94    8.86
  -1 -12  10   13.23    9.64
   1 -12  -9    1.88    3.40
  -1  12   9   -1.82    7.85
  -1 -12   9    1.34    7.38
   1 -12  -9    1.13    3.21
  -1 -12   9    3.43    3.36
   1 -12  -8   10.38    3.70
   1  12  -8    2.19    1.87
  -1  12   8    3.53    8.38
  -1 -12   8    6.61    8.20
   1 -12  -8    4.15    3.41
  -1 -12   8    4.92    3.32
   1 -12  -7   19.69    4.04
   1  12  -7    4.24    2.01
  -1  12   7    5.11    8.35
  -1 -12   7    6.48    3.30
   1  12  -6   29.74    3.73
   1 -12  -6   38.04    4.92
  -1  12   6   32.86   12.42
  -1 -12   6   22.63    4.41
   1  12  -5    3.25    2.15
  -1  12   5    4.77    8.81
  -1 -12   5    5.68    3.26
  -1  12   4  241.62   35.23
   1 -12  -4  331.95   26.50
  -1 -12   4  232.55   26.06
   1  12  -4  274.58   25.96
  -1  12   3  539.04   62.61
   1  12  -3  583.02   53.15
  -1 -12   3  487.13   53.16
   1 -12  -3  515.90   53.29
   1 -12  -2   39.21    4.87
  -1  12   2   31.76   10.66
   1 -12  -2   27.33    4.61
  -1 -12   2   25.35    4.29
   1  12  -2   34.88    3.94
  -1 -12   1   84.97   10.99
   1 -12  -1  101.52   11.26
   1  12  -1  112.70   10.97
   1  12   0   97.84   12.53
   1  12   0  103.67   12.65
   1  12   0  135.36   12.34
   1 -12   0  112.21   12.54
   1  12   1    5.61    3.13
   1  12   1    7.52    3.68
   1 -12   1   10.48    3.26
   1 -12   2  101.79    8.37
   1  12   2   51.39    7.86
   1  12   2   99.05   22.53
   1  12   2   53.34    8.32
   1 -12   3   18.21    3.53
   1  12   3    1.84    3.01
   1  12   3   -0.26    3.75
   1  12   3   -4.51    9.73
   1  12   3    6.14    8.58
   1 -12   4  251.18   28.74
   1  12   4  293.47   28.99
   1  12   4  284.48   29.20
   1  12   5   22.66    3.97
   1  12   5   18.23    4.75
   1 -12   5   14.38    3.58
   1  12   5   26.09   14.55
   1 -12   6  123.80   13.29
   1  12   6  140.27   13.87
   1  12   7   82.89   20.65
   1 -12   7   30.36   10.49
   1 -12   7   51.67    6.40
   1  12   7   63.24    7.24
   1  12   8   -5.11   11.01
   1 -12   8    7.16    7.14
   1  12   8    1.79    2.76
   1  12   8    4.65    3.94
   1 -12   8    3.23    2.95
   1  12   9  138.69   14.09
   1 -12   9  141.18   14.15
   1 -12   9  125.87   20.81
   1 -12  10    2.04    2.87
   1  12  10   -0.49    2.67
   1  12  10   -1.83    3.73
   1 -12  11    8.08    3.14
   1  12  11   14.16    4.03
   1  12  11   11.03    3.00
   1 -12  12   38.28    5.38
   1  12  12   43.22    5.88
   1  12  12   48.13    5.37
   1 -12  13    4.89    2.80
   1  12  13    3.39    3.44
   1  12  13    7.77    2.67
   1  12  14   53.15    6.57
   1 -12  14   55.49    6.18
   1  12  15    5.84    2.93
   1 -12  15    5.64    2.40
   1  12  16   77.83    8.48
   1 -12  16   82.90    8.27
   1  12  17   21.97    3.32
   1  12  18   40.21    4.50
   1  12  19    2.54    1.39
   1  12  19    3.33    1.76
   1  12  20    2.54    1.32
   1  12  21   11.23    1.37
  -1 -13  20    2.85    1.53
  -1 -13  19   -0.05    2.01
  -1  13  19    0.36    1.15
  -1 -13  18    0.88    2.42
  -1  13  18    1.32    1.66
  -1 -13  17   23.90    3.93
   1 -13 -17   28.29    3.65
  -1  13  17   22.97    3.31
  -1 -13  16    8.12    3.26
   1 -13 -16    7.27    2.75
  -1  13  16    5.32    2.43
  -1 -13  15    0.93    3.23
   1 -13 -15    2.23    2.88
  -1 -13  14    4.24    3.56
   1 -13 -14    2.36    3.04
  -1  13  14    6.46    7.97
  -1 -13  13   22.06    4.72
   1 -13 -13   34.90    4.73
  -1  13  13   25.76    8.90
  -1 -13  12   37.09    5.84
   1 -13 -12   49.95    5.91
  -1  13  12   32.95    9.57
  -1 -13  11    5.17    3.78
   1 -13 -11    5.47    3.59
  -1 -13  10    9.38    3.89
   1 -13 -10   18.03    3.99
  -1  13  10   18.92    8.39
  -1 -13   9  201.80   21.58
   1 -13  -9  199.26   21.48
  -1 -13   8    2.51    3.35
   1 -13  -8    2.28    3.38
   1 -13  -8    5.12    3.49
   1 -13  -7  135.67   14.62
  -1 -13   7  141.14   14.67
   1  13  -7  132.10   14.21
  -1  13   7  153.05   25.50
   1 -13  -7  187.37   15.03
  -1 -13   6   11.68    3.64
  -1  13   6    7.00    8.63
   1  13  -6   12.28    2.54
   1 -13  -6   17.77    3.85
  -1 -13   5   16.41    3.72
  -1  13   5   11.92    9.11
   1  13  -5   14.53    2.72
   1 -13  -5   23.02    4.03
  -1 -13   4    1.58    3.04
  -1  13   4    1.66    6.91
   1  13  -4    3.42    2.01
   1 -13  -4   15.43    3.70
  -1 -13   3    3.75    3.03
  -1  13   3    4.85    8.53
   1  13  -3    2.81    1.97
   1 -13  -3    1.94    3.09
   1  13  -2   40.07    5.13
   1 -13  -2   44.00    5.87
  -1 -13   2   34.96    5.49
   1 -13  -1  348.49   35.89
   1  13  -1  411.73   35.79
  -1 -13   1  326.88   35.70
   1  13  -1  332.44   35.99
   1  13   0   16.22    4.60
   1  13   0   21.16    4.42
  -1 -13   0   23.33    4.01
   1  13   0   22.25    3.58
   1  13   1   84.28    9.82
   1  13   1   89.39    9.64
   1  13   1  109.14    9.28
   1 -13   1   82.62    9.46
  -1 -13  -1   76.03    9.14
   1  13   2    2.87    3.84
   1  13   2    5.90    8.20
   1  13   2    1.45    3.08
   1 -13   2   -0.11    3.05
   1  13   3   76.38    9.80
   1  13   3   80.90    9.34
   1 -13   3   72.29    9.13
   1 -13   4    3.61    3.20
   1  13   4    4.29    3.23
   1  13   4    2.54   10.93
   1  13   4    1.03    4.09
   1 -13   5    6.24    3.17
   1  13   5    4.04    3.22
   1  13   5    2.73    4.25
   1  13   5   -5.17   11.53
   1 -13   6   64.12    7.47
   1  13   6   63.73    8.15
   1  13   6   70.76   20.89
   1 -13   7    5.96    3.11
   1  13   7    4.01    4.12
   1  13   7    4.27    2.98
   1 -13   8  101.48    9.91
   1  13   8   81.10    9.63
   1  13   8  100.87   10.49
   1  13   9   68.45    7.46
   1 -13   9   64.61    7.49
   1  13  10   45.97    5.52
   1 -13  10   42.78    5.61
   1 -13  11    5.16    3.00
   1  13  11    5.09    3.86
   1  13  11    5.84    2.72
   1 -13  12    0.09    2.59
   1  13  12    1.47    2.53
   1  13  12    1.43    3.46
   1 -13  13    4.96    2.71
   1  13  13    2.94    3.39
   1 -13  14    7.45    2.67
   1  13  14   10.07    3.30
   1 -13  15   23.06    3.26
   1  13  15   20.53    3.72
   1  13  16    7.46    2.46
   1  13  16    7.61    2.63
   1  13  17    5.29    2.20
   1  13  17    6.91    2.18
   1  13  18    1.24    1.58
   1  13  20    0.56    0.72
  -1 -14  19    1.42    1.30
  -1 -14  18   12.87    2.23
  -1  14  18    5.19    1.52
  -1 -14  17    2.22    2.33
  -1  14  17    3.28    5.43
  -1  14  17    2.16    1.74
  -1 -14  16   67.42    6.39
  -1  14  16   47.77    8.45
  -1  14  16   49.46    5.89
  -1 -14  15    5.11    3.05
  -1  14  15    6.64    2.51
  -1  14  15    3.45    6.83
   1 -14 -14   31.20    4.27
  -1 -14  14   29.86    4.69
  -1  14  14   29.62    4.21
  -1  14  14   24.42    8.10
   1 -14 -13    7.72    3.01
  -1 -14  13    6.97    3.54
  -1  14  13    3.55    7.80
   1 -14 -12   30.35    4.37
  -1 -14  12   19.01    4.51
  -1  14  12   25.13    8.77
   1 -14 -11    4.80    3.23
  -1 -14  11    6.09    3.66
  -1  14  11    9.03    8.24
   1 -14 -10    5.48    3.24
  -1 -14  10    5.04    3.55
  -1  14  10    4.84    8.30
   1 -14  -9   11.90    3.59
  -1 -14   9    1.45    3.66
  -1  14   9    9.63    8.40
   1 -14  -8   42.78    5.98
  -1 -14   8   41.76    6.06
   1 -14  -8   54.92    6.20
  -1 -14   7   11.27    4.03
   1 -14  -7   19.30    4.08
   1  14  -7    9.64    2.61
   1 -14  -6   45.13    6.28
  -1 -14   6   47.18    6.31
   1  14  -6   43.67    5.45
  -1 -14   5   25.30    4.84
   1  14  -5   24.55    3.97
  -1 -14   4  127.66   14.56
   1  14  -4  141.58   14.37
   1 -14  -4  177.95   14.96
  -1 -14   3    2.64    3.26
   1  14  -3    4.78    2.13
   1 -14  -3   10.51    3.51
   1  14  -2    1.99    3.19
  -1 -14   2    3.78    2.95
   1  14  -2    1.65    2.05
   1  14  -1   22.19    4.62
   1  14  -1   27.69    3.83
  -1 -14   1   26.54    4.34
   1 -14  -1   33.79    4.84
   1  14   0  120.10   11.70
   1 -14   0  100.89   11.40
  -1 -14   0   93.04   11.13
   1  14   0  127.22   11.20
   1  14   1    7.90    3.40
   1  14   1    7.03    3.96
  -1 -14  -1    7.61    2.90
   1 -14   1   10.00    3.56
   1  14   1    7.23    2.45
   1  14   2   22.38    4.10
   1  14   2   12.69    4.48
  -1 -14  -2   15.08    3.37
   1 -14   2   18.22    4.02
   1  14   2   19.58    3.20
   1  14   3    0.89    4.27
   1  14   3    6.37    3.43
   1  14   4  166.97   16.26
   1  14   4  177.68   15.92
   1 -14   4  133.72   15.57
   1 -14   5   52.30    6.06
   1  14   5   39.63    6.83
   1 -14   6  148.69   15.47
   1  14   6  164.84   16.17
   1 -14   7   10.10    3.39
   1  14   7    7.48    3.12
   1  14   7    7.73    4.39
   1 -14   8  144.39   14.94
   1  14   8  142.75   14.83
   1  14   8  169.48   15.64
   1 -14   9    2.12    2.95
   1  14   9    2.97    2.74
   1  14   9    2.79    3.94
   1  14  10   46.87    5.52
   1 -14  10   44.98    5.65
   1 -14  11    6.67    3.08
   1  14  11   10.91    2.83
   1 -14  12   60.32    6.94
   1  14  12   67.29    7.55
   1 -14  13   14.07    3.03
   1  14  13   18.45    3.83
   1 -14  14   12.87    2.62
   1  14  14   13.26    3.30
   1  14  14    9.93    2.87
   1  14  15   17.21    3.18
   1  14  15   13.58    2.90
   1  14  16    2.13    2.18
   1  14  16    4.98    2.12
   1  14  17   -0.04    1.62
   1  14  17   -0.36    1.62
   1  14  18    3.22    1.27
  -1  15  17    5.29    1.56
  -1  15  17   10.48    4.04
  -1 -15  17   13.14    1.96
  -1  15  16    6.14    2.03
  -1  15  16    9.38    5.15
  -1 -15  16   11.18    2.45
  -1  15  15   13.54    2.78
  -1 -15  15   17.00    3.21
  -1  15  14   51.38    6.17
  -1  15  14   47.64    8.83
  -1 -15  14   67.82    6.61
  -1  15  13   61.82    7.19
  -1  15  13   52.12    9.93
  -1 -15  13   75.88    7.52
  -1  15  12    3.11    7.32
  -1 -15  12   -1.48    3.19
  -1  15  11   26.76    8.40
  -1 -15  11   26.54    4.61
  -1  15  10   21.24    8.46
  -1 -15  10   22.63    4.50
   1 -15  -9   24.65    4.00
  -1  15   9   22.36    8.74
  -1 -15   9   18.52    4.37
   1 -15  -8   20.21    3.84
  -1  15   8   16.77    8.53
  -1 -15   8   15.80    4.03
  -1 -15   7    5.30    3.57
   1 -15  -7    2.13    3.44
   1 -15  -7   10.14    3.34
   1 -15  -6   95.35   10.94
  -1 -15   6  103.10   10.99
   1  15  -6   90.39   10.47
  -1 -15   5   50.52    6.05
   1  15  -5   44.54    5.32
  -1 -15   4   63.05    7.47
   1  15  -4   64.95    6.96
   1  15  -4   66.51    7.79
  -1 -15   3   12.12    3.54
   1  15  -3   11.32    2.59
   1  15  -3   11.01    3.87
  -1 -15   2    6.68    3.26
   1  15  -2    5.97    2.31
   1  15  -2    6.42    3.66
  -1 -15   1  107.82   12.07
   1  15  -1  126.75   12.02
   1  15  -1  122.61   12.48
   1  15   0   29.06    4.10
  -1 -15   0   27.89    4.54
   1 -15   0   30.57    4.99
   1  15   0   33.95    5.00
  -1 -15  -1   48.69    6.08
   1 -15   1   48.23    6.48
   1  15   1   55.13    6.00
   1  15   1   57.14    6.62
   1  15   2   33.39    5.94
  -1 -15  -2   33.71    4.91
   1 -15   2   34.37    5.31
   1  15   2   45.32    4.92
   1  15   2   45.26    5.61
   1 -15   3    7.18    3.41
   1  15   3   -1.00    4.06
   1  15   3    0.42    2.21
   1  15   3    6.12    3.32
   1  15   4    3.50    2.32
   1 -15   4    2.39    3.39
   1  15   4   -0.89    4.25
   1  15   5   15.83    3.06
   1 -15   5   20.19    3.94
   1  15   5   11.47    4.87
   1  15   6   44.44    5.91
   1 -15   6   50.60    6.13
   1  15   6   55.10    7.12
   1 -15   7    4.03    3.12
   1  15   7    3.81    2.90
   1  15   7    4.52    4.40
   1 -15   8   31.06    4.47
   1  15   8   31.09    5.53
   1  15   8   28.07    4.23
   1 -15   9    3.19    2.86
   1  15   9    1.31    4.08
   1  15   9    2.59    2.59
   1 -15  10    3.91    2.75
   1  15  10    1.16    2.36
   1  15  10   -2.29    3.81
   1 -15  11    4.49    2.59
   1  15  11    4.45    2.25
   1 -15  12    1.92    2.32
   1  15  13    3.34    2.89
   1 -15  13    3.70    2.18
   1  15  14   37.22    4.71
   1  15  15    4.10    2.13
   1  15  16    8.64    1.90
  -1  16  16    1.26    1.02
  -1  16  15   15.96    2.62
  -1  16  15   24.08    4.72
  -1 -16  15   25.92    2.86
   1  16 -14    2.36    1.99
  -1  16  14    5.81    2.14
  -1  16  14    8.13    5.19
  -1 -16  14    5.55    2.36
  -1  16  13   35.29    4.87
  -1  16  13   42.17    7.43
  -1 -16  13   50.43    5.13
  -1  16  12   32.58    8.00
  -1 -16  12   49.85    5.58
  -1  16  11   32.26    8.10
  -1 -16  11   42.08    5.29
  -1  16  10   12.83    3.49
  -1  16  10   12.32    7.44
  -1 -16  10   13.06    3.61
  -1  16   9   10.09    7.71
   1  16  -9    1.14    3.11
  -1 -16   9    5.04    3.25
  -1  16   8    8.33    7.81
   1  16  -8    5.39    3.34
  -1 -16   8   10.01    3.42
  -1  16   7   13.09    8.04
   1  16  -7    9.74    3.65
  -1 -16   7   12.59    3.60
   1 -16  -6    0.20    3.19
  -1 -16   6    0.70    3.29
   1  16  -6    3.52    3.31
   1  16  -5   14.45    2.74
  -1 -16   5   16.15    3.83
   1 -16  -5   21.29    3.97
   1  16  -5   14.34    3.92
   1  16  -4   23.52    3.35
  -1 -16   4   20.68    4.12
   1  16  -4   23.79    4.39
   1  16  -3  166.23   15.98
  -1 -16   3  150.78   16.10
   1  16  -3  173.87   16.45
   1  16  -2    0.75    2.01
  -1 -16   2    2.35    3.04
   1  16  -2    0.75    3.20
  -1 -16   1   53.44    6.11
   1  16  -1   45.94    5.69
   1  16  -1   55.52    6.44
   1  16   0   86.34    9.15
  -1 -16   0   80.97    9.27
   1  16   0  103.09    9.71
   1  16   1   -0.29    2.00
  -1 -16  -1    1.18    2.77
   1  16   1    4.74    3.16
   1  16   2    8.66    2.73
  -1 -16  -2   17.32    3.43
   1  16   3    5.41    2.30
   1 -16   3    2.24    3.20
   1  16   4   73.93    8.58
   1 -16   4   66.36    8.04
   1  16   4   76.62    7.78
   1  16   5   53.14    6.59
   1 -16   5   41.67    5.66
   1  16   5   52.45    5.36
   1  16   5   35.19    5.46
   1  16   6   11.02    3.19
   1  16   6    8.81    4.39
   1  16   6   14.68    2.70
   1 -16   6   12.95    3.44
   1  16   7    3.12    2.70
   1  16   7    3.86    4.00
   1  16   7    2.12    2.02
   1 -16   7   -0.09    2.90
   1  16   8    1.92    2.41
   1  16   8    6.94    4.03
   1 -16   8    3.00    2.80
   1  16   9   60.02    7.05
   1  16   9   62.72    6.11
   1 -16   9   46.29    6.20
   1  16  10   10.18    3.82
   1  16  10   14.70    2.55
   1 -16  10   13.63    2.93
   1  16  11   16.31    2.34
   1 -16  11   12.42    2.77
   1  16  11   11.17    3.64
   1 -16  12    2.12    1.95
   1  16  12    1.14    1.27
   1  16  14    5.81    2.13
   1  16  15    4.09    1.47
  -1  17  14   10.64    1.64
  -1 -17  13   64.19    6.41
  -1 -17  12    7.54    2.25
   1  17 -11    2.92    1.94
  -1 -17  11    3.19    2.39
  -1  17  11    2.27    2.33
   1  17 -10   15.84    2.92
  -1 -17  10   19.16    3.27
  -1  17  10   13.84    3.11
   1  17  -9    6.07    2.59
  -1 -17   9    1.45    2.78
  -1  17   9    7.96    2.92
   1  17  -8    4.73    2.70
  -1 -17   8    4.24    2.96
  -1  17   8    7.58    2.95
   1  17  -7    6.43    2.88
  -1 -17   7    7.53    3.07
  -1  17   7    7.24    3.10
   1  17  -6   35.75    4.95
  -1 -17   6   39.31    5.04
  -1  17   6   37.94    5.04
  -1 -17   5   23.38    3.87
   1 -17  -5   17.88    3.78
   1  17  -5   18.00    3.70
  -1 -17   4   25.64    3.91
   1 -17  -4   17.72    3.87
   1  17  -4   20.46    3.82
   1  17  -3    3.77    1.96
  -1 -17   3    6.91    3.07
   1  17  -3    8.42    3.14
   1  17  -2   48.71    5.69
  -1 -17   2   54.38    6.08
   1  17  -2   55.37    6.20
   1  17  -1   18.29    2.90
  -1 -17   1   17.62    3.43
   1  17   0    1.13    1.95
  -1 -17   0    3.00    2.61
   1  17   1   -0.61    1.87
   1 -17   2   20.46    4.00
   1  17   2   23.91    3.27
   1  17   3    0.26    1.83
   1  17   3    1.42    2.92
   1 -17   3    6.34    3.09
   1  17   4   23.32    3.97
   1 -17   4   26.07    4.13
   1  17   4   27.43    3.53
   1  17   5   15.25    2.77
   1 -17   5   22.31    3.59
   1  17   5   15.14    3.33
   1  17   6   40.97    4.55
   1 -17   6   32.34    4.86
   1  17   6   42.07    4.78
   1  17   7    8.43    2.11
   1  17   7    9.05    2.45
   1 -17   7    9.10    2.78
   1  17   8   12.16    3.66
   1  17   8   10.80    2.18
   1 -17   8    9.27    2.72
   1  17   8   13.09    2.39
   1  17   9    1.30    3.14
   1 -17   9    3.61    2.24
   1  17  10   13.46    3.16
   1 -17  10   11.54    2.40
   1  17  11    0.26    2.44
   1 -17  11    1.33    1.67
   1  17  12   58.21    6.15
  -1  18  11   39.22    4.11
  -1  18  10   21.48    2.81
  -1 -18   9    2.89    1.80
  -1 -18   8    3.79    2.13
  -1 -18   7   58.28    6.21
  -1 -18   6    8.50    2.59
  -1 -18   5    8.31    2.62
  -1 -18   4    2.65    2.45
   1 -18  -3   13.41    3.22
  -1 -18   3   16.81    3.02
  -1 -18   2    5.08    2.52
   1  18  -1   22.98    3.08
   1  18   0   21.55    2.98
   1  18   1   52.15    5.18
   1  18   1   39.19    5.51
   1  18   2    9.52    2.08
   1  18   2    8.60    2.83
   1  18   3    1.13    1.63
   1  18   3    2.58    2.49
   1 -18   3    2.23    2.60
   1  18   4   14.82    2.41
   1 -18   4   17.64    3.07
   1  18   4   13.22    2.84
   1  18   5   78.41    7.65
   1 -18   5   68.19    7.77
   1  18   5   78.54    7.69
   1 -18   6   31.60    3.72
   1  18   6   26.04    3.27
   1  18   6   26.98    3.33
   1  18   7    3.37    1.39
   1 -18   7    4.02    2.09
   1 -18   8    7.32    2.03
   1 -18   9    9.03    1.85
   1  19  -2   19.34    3.12
   1  19  -1    0.54    2.19
   1  19   0   10.80    2.42
   1  19   1   21.77    3.03
   1  19   2   81.56    8.06
   1 -19   3   33.86    3.96
   1 -19   4   59.45    6.10
   1 -19   5   10.61    1.99
   1 -19   6   13.25    1.93
   2   0 -25    1.93    2.54
   2   0 -25    0.33    2.04
   2   0 -24   17.76    3.92
   2   0 -24   18.02    3.38
   2   0 -23    1.01    3.87
   2   0 -23    1.78    2.99
   2   0 -22   46.42    6.01
   2   0 -22   29.37    5.22
   2   0 -21    2.91    4.28
   2   0 -21    1.61    3.59
   2   0 -20   19.35    5.19
   2   0 -20   19.16    4.59
   2   0 -19   -2.15    4.42
   2   0 -19    0.85    3.85
   2   0 -18  181.60   18.84
   2   0 -18  187.78   18.69
   2   0 -17    0.16    4.34
   2   0 -17    1.78    3.82
   2   0 -17   -5.13   14.77
   2   0 -17   -2.83    7.98
   2   0 -16   -0.16    4.37
   2   0 -16    6.63    3.93
   2   0 -16    2.53   13.36
   2   0 -16   -4.19    8.20
   2   0 -15    2.46   14.43
   2   0 -15    3.63    5.89
   2   0 -15    1.37    4.23
   2   0 -15    2.30    3.80
   2   0 -15    1.35    8.40
   2   0 -14   18.57   14.43
   2   0 -14    6.69    6.14
   2   0 -14   14.64    4.45
   2   0 -14    9.84    4.03
   2   0 -14   15.35    8.78
   2   0 -13   -2.13   12.51
   2   0 -13    1.51    6.26
   2   0 -13   -2.35    6.89
   2   0 -13    1.64    3.16
   2   0 -13   -2.27    3.75
   2   0 -12   91.43   20.53
   2   0 -12   75.05   14.36
   2   0 -11    5.33    9.14
   2   0 -11    1.95    5.28
   2   0 -10   -1.62    9.53
   2   0 -10    0.89    4.59
   2   0  -9   -1.50    8.62
   2   0  -9    0.82    4.32
   2   0  -8   77.77   15.94
   2   0  -8   60.43   10.89
   2   0  -7   -6.48    7.90
   2   0  -7   -1.40    3.70
   2   0  -6   62.21   10.26
   2   0  -6   79.89   15.13
   2   0  -5    4.71    7.05
   2   0  -5    1.23    3.34
   2   0  -4   22.87    9.27
   2   0  -4   28.26    6.30
   2   0  -3   -3.38    7.10
   2   0  -3   -0.57    2.99
   2   0  -2   64.78   12.50
   2   0  -2   37.84   11.23
   2   0  -2   52.53    8.48
   2   0  -1    2.27    6.79
   2   0  -1   -3.59    6.17
   2   0  -1   -2.15    3.67
   2   0   0    5.79    7.56
   2   0   0    1.28    6.47
   2   0   0    6.40    3.76
   2   0   1    1.20    7.19
   2   0   1   -1.39    7.52
   2   0   1   -0.54    2.96
   2   0   2   31.96    6.76
   2   0   2   45.74   12.58
   2   0   2   35.11   10.99
   2   0   2   34.32    3.70
   2   0   3    1.68    9.50
   2   0   3   -5.19    7.62
   2   0   4  509.96   50.12
   2   0   4  427.00   56.58
   2   0   5    5.41    4.82
   2   0   5    2.05   10.04
   2   0   6  832.40   81.97
   2   0   6  782.99   91.58
   2   0   7   -0.79    5.08
   2   0   7   -2.53   10.11
   2   0   8   29.17    8.40
   2   0   8   19.12   14.89
   2   0   8   18.96    7.18
   2   0   8   21.89    3.07
   2   0   9    0.92    6.29
   2   0   9   -6.00   13.82
   2   0   9   -0.90    7.29
   2   0   9    0.06    1.88
   2   0  10   54.67   11.91
   2   0  10   39.50   21.81
   2   0  10   30.19   10.81
   2   0  10   43.61    4.88
   2   0  11   -1.07    7.39
   2   0  11    1.79    2.04
   2   0  11    1.11    6.39
   2   0  11    3.53   18.64
   2   0  12   18.23    9.27
   2   0  12    3.76   18.40
   2   0  12   14.48    2.75
   2   0  12    8.23    6.67
   2   0  13    2.40    8.41
   2   0  13   12.11   18.00
   2   0  13    0.52    2.25
   2   0  13    1.78    6.60
   2   0  14   47.74   27.61
   2   0  14   86.44   11.78
   2   0  14   91.86    9.19
   2   0  14   83.37   17.11
   2   0  15   -1.83    6.64
   2   0  15  -11.83   21.77
   2   0  15   -1.10    2.03
   2   0  16   31.43    3.89
   2   0  16   29.70    7.75
   2   0  17    1.41    1.92
   2   0  18  236.86   27.81
   2   0  18  313.25   27.32
   2   0  19    0.12    3.21
   2   0  19    1.71    1.72
   2   0  20   58.19    7.66
   2   0  20   74.11    7.02
   2   0  21    1.69    2.53
   2   0  21    2.19    1.53
   2   0  22   10.84    2.55
   2   0  23   -0.25    1.55
   2   0  24   13.07    1.78
   2   1 -25   -0.60    2.05
   2   1 -25    3.82    2.57
   2   1 -24   44.54    5.67
   2   1 -24   44.87    5.28
   2   1 -24   43.19    4.44
   2  -1 -24   42.18    4.42
   2   1 -23    4.93    3.09
   2   1 -23    2.98    1.55
   2  -1 -23    3.19    1.47
   2   1 -23    4.10    3.95
   2   1 -22    3.57    3.33
   2  -1 -22    0.65    1.59
   2   1 -22    3.06    4.14
   2   1 -21   23.68    4.82
   2  -1 -21   24.81    3.25
   2   1 -21   30.77    5.59
   2   1 -20   -0.14    3.69
   2  -1 -20    1.54    1.91
   2   1 -20    4.07    4.46
   2   1 -19   49.25    6.52
   2  -1 -19   43.18    5.12
   2   1 -19   53.73    7.12
   2   1 -18    2.56    4.05
   2  -1 -18    4.27    2.13
   2   1 -18    4.22    4.80
   2   1 -17  179.44   16.40
   2   1 -17  163.18   33.00
   2   1 -17  151.21   24.39
   2  -1 -17  139.60   23.20
   2  -1 -17  142.72   15.02
   2   1 -17  170.49   16.05
   2  -1 -16    0.33    2.02
   2   1 -16    7.11    3.96
   2   1 -16    5.20   14.96
   2   1 -16    0.32    4.56
   2  -1 -16    4.05    8.07
   2  -1 -16    3.48    5.50
   2  -1 -15   27.54    3.78
   2   1 -15   37.06    5.45
   2   1 -15   47.96   19.91
   2   1 -15   38.11    5.94
   2  -1 -15   24.86   10.06
   2  -1 -15   28.38    7.14
   2  -1 -14    1.10    1.87
   2   1 -14    4.91    3.73
   2   1 -14   11.92   15.03
   2   1 -14    0.89    4.10
   2  -1 -14   -2.47    6.68
   2  -1 -14    5.76    6.03
   2  -1 -13   81.94    8.64
   2   1 -13   84.57    9.54
   2  -1 -13   98.78   11.65
   2   1 -13   88.77   11.40
   2  -1 -13   80.80   15.17
   2   1 -13   76.63   21.43
   2   1 -13  101.06    9.94
   2  -1 -12   -3.13    5.40
   2   1 -12   10.00   11.52
   2  -1 -12    7.58    1.86
   2   1 -11  136.90   24.00
   2  -1 -11  114.30   17.31
   2  -1 -11  115.66   11.26
   2  -1 -10    7.85    5.18
   2   1 -10   11.68   10.19
   2  -1 -10    8.24    1.68
   2  -1  -9   40.87    8.70
   2   1  -9   47.69   13.69
   2  -1  -9   36.50    3.95
   2  -1  -8    3.70    4.44
   2   1  -8    1.43    7.34
   2  -1  -8    2.15    1.35
   2  -1  -7    4.82    4.29
   2   1  -7   -1.34    7.55
   2  -1  -7    4.37    1.39
   2  -1  -6   25.09    6.42
   2   1  -6   23.92    9.90
   2  -1  -6   25.41    2.89
   2  -1  -5   46.89    8.08
   2   1  -5   50.61   12.14
   2  -1  -5   40.47    4.22
   2  -1  -4  150.68   17.28
   2   1  -4  189.26   22.69
   2  -1  -4  137.96   13.30
   2  -1  -3  143.45   16.83
   2  -1  -3  135.38   12.97
   2   1  -3  151.55   21.03
   2  -1  -2   47.77    8.22
   2  -1  -2   40.63   11.50
   2   1  -2   52.13   12.53
   2  -1  -1   -1.60    3.94
   2   1  -1   -3.46    8.50
   2  -1  -1    1.19    7.09
   2   1   0  110.51   19.27
   2  -1   0  121.57   15.35
   2  -1   0  141.86   20.54
   2   1   1  448.08   50.71
   2  -1   1  489.23   52.06
   2  -1   1  431.10   45.43
   2  -1   2  221.41   28.26
   2  -1   2  267.84   35.10
   2   1   2  188.71   31.76
   2  -1   2  229.10   25.23
   2   1   3  733.41   94.91
   2   1   3  953.31   87.86
   2  -1   3  772.72   97.42
   2   1   4  892.91   83.29
   2  -1   4  767.01   94.10
   2   1   5 1745.50  159.47
   2  -1   5 1419.05  166.50
   2   1   5 1660.21  154.43
   2  -1   5 1574.83  157.80
   2   1   6   92.76   14.29
   2  -1   6   87.70   21.34
   2   1   6   97.22    9.47
   2  -1   6   83.86   14.04
   2   1   7   96.46   15.37
   2  -1   7  115.55   25.14
   2  -1   7   87.86   15.24
   2   1   7  106.07   10.29
   2   1   8   26.54    3.37
   2   1   8   25.05    7.81
   2  -1   8   28.02    8.70
   2  -1   8   31.74   15.42
   2   1   8   22.14    7.88
   2  -1   9  110.26   29.18
   2   1   9  154.63   21.23
   2   1   9  140.96   21.06
   2  -1   9  125.44   20.66
   2  -1   9  162.53   21.79
   2   1   9  156.75   14.86
   2   1  10    3.77    2.10
   2   1  10    4.12    6.39
   2  -1  10    2.94    6.59
   2   1  10    4.11    6.48
   2  -1  10    3.02    6.46
   2  -1  10    3.18   16.36
   2   1  11   14.36    9.06
   2   1  11   26.79    3.58
   2   1  11   32.15   10.28
   2  -1  11   44.23   21.59
   2  -1  12   25.29   22.41
   2   1  12    8.09    6.54
   2   1  12   25.85   10.16
   2   1  12    8.57    7.89
   2   1  12   12.69    2.55
   2   1  12    6.01    2.19
   2  -1  13    7.59   20.58
   2   1  13   14.38    6.70
   2   1  13   24.95    3.29
   2   1  13   16.10    2.87
   2   1  13   21.03   10.32
   2   1  14    3.57    6.68
   2  -1  14    3.82   19.69
   2   1  14   11.20    9.93
   2   1  14    3.22    1.92
   2   1  14    4.11    2.31
   2   1  15    7.99    6.61
   2   1  15   10.15    2.41
   2   1  15    7.45    2.03
   2  -1  15    3.80   19.56
   2   1  15   18.49   10.17
   2   1  16    9.03    2.28
   2   1  16    6.51    6.55
   2  -1  17    4.04    3.60
   2   1  17    2.55    1.96
   2   1  17    8.58    6.72
   2  -1  18    3.08    3.44
   2   1  18   -0.51    1.82
   2  -1  19    1.08    3.04
   2   1  19    0.81    1.71
   2  -1  20    9.51    3.40
   2   1  20   22.37    2.65
   2  -1  21   11.84    3.17
   2   1  21   20.03    2.47
   2  -1  22    1.00    2.13
   2   1  22    0.46    1.37
   2  -1  23   22.65    3.28
  -2  -1 -23   27.21    2.80
  -2   1 -23   26.06    2.81
   2  -1  24   17.74    2.10
   2   2 -25    3.34    2.38
   2  -2 -25    1.27    2.17
   2  -2 -25    0.48    1.79
   2   2 -25    2.37    1.92
   2   2 -24    6.69    3.35
   2  -2 -24    5.52    3.13
   2   2 -24    6.99    1.44
   2  -2 -24    5.25    1.39
  -2   2  24    8.02    1.62
  -2  -2  24    8.04    1.64
   2   2 -24    6.24    2.66
   2  -2 -24    8.23    2.57
   2  -2 -23    2.76    2.78
   2   2 -23   -1.69    3.02
   2   2 -23    4.36    3.95
   2  -2 -23    2.55    3.55
   2  -2 -23    0.49    1.32
   2   2 -23    2.30    1.49
   2  -2 -22   17.79    3.97
   2   2 -22   17.58    4.20
   2   2 -22   32.75    5.24
   2  -2 -22   24.89    4.77
   2  -2 -22   19.06    2.72
   2   2 -22   22.65    2.86
   2  -2 -21    5.12    3.35
   2   2 -21    4.66    3.93
   2   2 -21    4.50    4.74
   2  -2 -21    3.13    4.13
   2   2 -21    6.97    2.05
   2  -2 -21    6.46    1.91
   2   2 -20   29.64    5.31
   2  -2 -20   23.86    4.81
   2   2 -20   30.89    6.09
   2  -2 -20   24.44    5.46
   2   2 -20   35.19    3.85
   2  -2 -20   29.01    3.62
   2   2 -19   55.78    7.43
   2  -2 -19   49.94    6.95
   2   2 -19   65.64    8.07
   2  -2 -19   51.32    7.54
   2   2 -19   62.85    6.11
   2  -2 -19   51.55    5.90
   2   2 -18    0.31    3.97
   2  -2 -18    5.74    3.73
   2   2 -18    2.97    2.18
   2  -2 -18    2.37    1.99
   2   2 -18    5.62    4.97
   2  -2 -18    1.32    4.14
   2  -2 -17   51.82    6.95
   2   2 -17   52.13    7.31
   2  -2 -17   38.77    7.55
   2  -2 -17   52.58    6.60
   2   2 -17   61.50    7.16
   2   2 -17   40.42   20.85
   2  -2 -17   55.18   19.28
   2   2 -17   54.09    5.55
   2  -2 -17   41.85    5.30
   2   2 -16   29.31   17.66
   2  -2 -16   56.82   19.02
   2   2 -16   63.04    7.55
   2  -2 -16   46.35    6.74
   2  -2 -16   45.96    6.39
   2   2 -16   50.93    6.78
   2  -2 -16   42.37    7.88
   2  -2 -16   40.40   12.46
   2   2 -16   53.02   13.88
   2  -2 -16   46.21    5.25
   2   2 -16   49.56    5.45
   2  -2 -15  160.47   16.86
   2   2 -15  184.96   17.34
   2  -2 -15  137.39   17.85
   2   2 -15  178.83   17.00
   2  -2 -15  156.45   16.66
   2  -2 -15  159.86   15.94
   2   2 -15  175.28   16.08
   2  -2 -15  147.26   30.40
   2   2 -15  178.94   34.37
   2   2 -15  169.02   25.50
   2  -2 -15  136.74   23.34
   2  -2 -14  306.81   41.09
   2   2 -14  372.09   43.49
   2   2 -14  409.61   35.03
   2  -2 -14  362.58   34.67
   2  -2 -14  337.08   35.71
   2  -2 -14  351.81   34.53
   2   2 -14  374.83   34.77
   2  -2 -14  348.54   49.19
   2   2 -14  389.60   52.81
   2  -2 -14  334.91   33.89
   2   2 -14  372.35   34.01
   2   2 -13   13.53   14.09
   2  -2 -13   26.18   15.64
   2   2 -13   19.34    4.65
   2  -2 -13   19.78    4.36
   2  -2 -13   26.59    9.00
   2   2 -13   28.64    9.77
   2   2 -13   17.59    2.79
   2  -2 -13   17.52    2.65
   2  -2 -13   17.38    3.83
   2   2 -13   18.13    4.16
   2  -2 -13   23.88    7.08
   2   2 -12   12.40   11.21
   2  -2 -12    1.85   10.51
   2  -2 -12   16.30    7.31
   2   2 -12   15.94    8.26
   2  -2 -12   12.61    2.11
   2   2 -12   10.66    2.20
   2  -2 -11   69.66   16.92
   2   2 -11   49.03   16.41
   2  -2 -11   43.86   10.64
   2   2 -11   60.20   12.79
   2  -2 -11   59.93    6.28
   2   2 -11   67.03    6.39
   2   2 -10   94.00   15.28
   2  -2 -10   93.48   14.69
   2   2 -10   88.37   19.94
   2  -2 -10   76.84   18.17
   2  -2 -10   95.32    9.32
   2   2 -10   96.83    9.37
   2  -2  -9    1.45    8.19
   2   2  -9    3.20    9.56
   2  -2  -9   -4.74    4.55
   2   2  -9    2.61    4.48
   2   2  -9    0.71    1.32
   2  -2  -9   -0.24    1.21
   2   2  -8   -2.96    8.86
   2  -2  -8    5.41    8.10
   2   2  -8    2.70    1.46
   2  -2  -8    4.21    1.37
   2  -2  -8    5.13    4.71
   2   2  -8    4.81    4.54
   2   2  -7  902.25   83.14
   2  -2  -7  793.70   81.01
   2  -2  -7  754.35   76.61
   2   2  -7  821.39   77.42
   2   2  -7  802.86   71.96
   2  -2  -7  734.40   71.91
   2  -2  -6  146.66   21.38
   2   2  -6  181.82   23.55
   2  -2  -6  133.61   17.21
   2   2  -6  156.33   18.07
   2  -2  -6  129.78   12.95
   2   2  -6  140.49   13.00
   2   2  -5  119.36   19.75
   2  -2  -5  131.85   19.68
   2   2  -5  139.88   16.50
   2  -2  -5  113.80   15.56
   2  -2  -5  120.10   11.86
   2   2  -5  128.43   11.90
   2   2  -4   80.67   15.10
   2  -2  -4   63.07   10.31
   2   2  -4   74.10   11.00
   2  -2  -4   68.76   14.21
   2  -2  -4   68.70    6.93
   2   2  -4   73.61    6.98
   2  -2  -3   42.32   11.69
   2   2  -3   59.07    9.01
   2   2  -3   49.86   12.28
   2  -2  -3   43.78    4.63
   2   2  -3   47.53    4.68
   2  -2  -3   45.72    8.08
   2   2  -2   77.55   15.37
   2   2  -2   68.64   11.08
   2  -2  -2   65.80   14.43
   2  -2  -2   73.99   11.11
   2  -2  -2   97.80   16.00
   2   2  -2  104.31   16.34
   2   2  -1   23.65    9.84
   2  -2  -1   27.13   10.45
   2  -2  -1   12.86    9.35
   2   2  -1   37.78   10.88
   2  -2  -1   20.86    5.78
   2   2  -1   20.08    5.75
   2   2   0   47.29   11.98
   2  -2   0   26.87   10.42
   2  -2   0   43.50   11.38
   2   2   0   32.76   11.06
   2  -2   0   33.64    7.17
   2   2   0   35.36    7.17
   2   2   1   16.29   10.35
   2  -2   1   21.72   10.17
   2  -2   1   30.70    3.19
   2   2   1   32.34    3.24
   2  -2   1   18.70    9.75
   2   2   1   14.43    9.23
   2   2   1   18.63    2.80
   2  -2   1   18.23    5.74
   2   2   1   19.26    5.69
   2  -2   2   12.01    4.79
   2   2   2   13.34    4.99
   2  -2   2   19.39    2.83
   2   2   2   20.38    2.83
   2   2   2   16.76    9.76
   2  -2   2    8.83    8.75
   2  -2   2   10.17    8.69
   2   2   2   15.89    9.82
   2   2   3    4.00    8.12
   2  -2   3   -3.94    8.43
   2   2   3    4.44    2.00
   2  -2   3    5.13    1.92
   2   2   3    3.53    9.09
   2  -2   3   -4.85    9.86
   2   2   4    7.21    2.04
   2  -2   4    5.70    1.99
   2  -2   4    1.74    9.00
   2   2   4   -1.94   10.49
   2  -2   4    4.97    4.72
   2   2   5 1252.50  107.93
   2  -2   5 1084.43  107.84
   2  -2   5  899.34  118.61
   2   2   5 1215.36  123.55
   2   2   5 1296.57  113.40
   2  -2   5 1009.79  111.75
   2  -2   5 1144.04  112.05
   2   2   6  793.06   72.08
   2  -2   6  743.81   72.02
   2  -2   6  722.39   86.02
   2   2   6  785.07   88.88
   2   2   6  848.47   77.98
   2  -2   6  785.62   76.93
   2  -2   6  752.37   76.94
   2  -2   7  191.02   19.53
   2   2   7  220.40   19.64
   2  -2   7  199.10   33.92
   2   2   7  206.69   36.38
   2   2   7  252.24   26.41
   2  -2   7  205.86   24.57
   2  -2   7  201.32   25.14
   2   2   8    6.15    2.06
   2  -2   8    4.32    1.83
   2  -2   8    5.14   11.84
   2   2   8   11.69   15.43
   2  -2   8    6.06    6.63
   2   2   8    2.74    6.16
   2  -2   8    1.61    5.27
   2   2   9    0.99    6.44
   2  -2   9    3.47    5.58
   2   2   9    2.72    6.19
   2   2   9    5.27    2.09
   2  -2   9    5.17    1.91
   2  -2   9    3.74    7.24
   2  -2   9   -2.76   13.84
   2   2   9    3.22   16.14
   2  -2  10   99.46   28.12
   2   2  10  107.16   30.66
   2   2  10  130.47   19.12
   2  -2  10  121.02   17.82
   2   2  10  115.17   18.76
   2  -2  10   98.61   17.72
   2   2  10  124.00   11.50
   2  -2  10  110.11   11.33
   2  -2  11    3.28   16.03
   2   2  11    7.55   20.85
   2   2  11    1.25    1.95
   2   2  11    2.32    6.53
   2   2  11   -2.27    8.17
   2  -2  11   -0.99    6.77
   2   2  11   -0.21    2.14
   2  -2  11    0.12    1.85
   2  -2  11   -7.47    9.20
   2  -2  12   62.76    6.20
   2   2  12   74.85    6.44
   2   2  12   32.07   24.57
   2  -2  12   52.12   24.59
   2   2  12   48.81    8.99
   2   2  12   40.80    6.15
   2   2  12   62.60   14.04
   2   2  12   85.94   15.81
   2  -2  12   50.54   12.28
   2  -2  12   76.06   14.42
   2  -2  13   -3.64   19.65
   2   2  13    4.21   22.19
   2   2  13   -1.92    6.65
   2   2  13   10.16    9.70
   2  -2  13    9.93    8.53
   2   2  13    2.45    2.08
   2   2  13    1.48    2.42
   2  -2  13    2.99    2.13
   2  -2  13    1.15    6.77
   2   2  14   33.74   26.67
   2  -2  14  -11.02   21.23
   2   2  14   25.54   11.37
   2  -2  14   27.88   10.53
   2  -2  14   25.58    3.19
   2   2  14   24.76    3.43
   2   2  14   14.92    3.01
   2   2  14   21.31    7.18
   2   2  15    8.32   23.02
   2  -2  15   14.57   21.83
   2   2  15   21.04    3.05
   2   2  15   17.61   10.54
   2  -2  15   18.82    8.86
   2  -2  15   15.68    2.68
   2   2  15   11.93    2.55
   2   2  15   11.40    7.05
   2   2  16   17.05    3.04
   2   2  16   24.38    7.31
   2  -2  16   20.21    4.57
   2   2  16   26.37    3.38
   2  -2  16   28.96    3.26
   2   2  17    0.35    1.56
   2   2  17    0.93    6.45
   2   2  17    1.81    1.97
   2  -2  17    0.74    1.73
   2  -2  17    4.00    3.37
   2   2  17    1.56    3.64
   2   2  18    6.31    6.29
   2  -2  18    8.21    3.55
   2   2  18    7.38    3.66
   2   2  18   11.94    2.29
   2  -2  18   10.33    2.14
   2  -2  19    2.69    2.92
   2   2  19    0.25    3.12
   2  -2  19    1.28    1.62
   2   2  19    0.47    1.78
   2  -2  20    1.93    2.59
   2   2  20   -0.43    2.81
   2   2  20   -0.89    1.64
   2  -2  20    1.42    1.49
   2  -2  21    1.82    2.23
   2   2  21    1.14    2.46
   2  -2  21    1.88    1.41
   2   2  21    0.95    1.53
   2  -2  22   83.75   11.38
   2   2  22   85.28   11.45
   2   2  22  147.37   11.33
   2  -2  22  137.19   11.28
   2  -2  23   25.96    3.08
   2   2  23   27.18    3.19
   2  -2  24    6.61    1.08
   2   2  24    5.25    1.17
   2   3 -25    4.76    1.67
   2  -3 -25    3.91    1.59
   2   3 -25    1.49    2.86
  -2  -3  25    3.58    1.16
   2   3 -25    5.41    2.07
   2  -3 -24   18.75    3.11
   2   3 -24   19.72    3.35
   2   3 -24   22.72    3.80
   2  -3 -24   21.43    3.54
   2   3 -23   40.55    4.05
   2  -3 -23   34.59    3.90
   2  -3 -23   36.72    5.24
   2  -3 -23   33.28    4.73
   2   3 -23   46.29    5.68
   2   3 -23   36.06    5.05
   2  -3 -22    3.31    1.53
   2   3 -22    4.20    1.75
   2   3 -22    4.32    3.44
   2  -3 -22    3.20    2.98
   2   3 -22    8.19    4.43
   2  -3 -22    6.07    3.87
   2   3 -21   14.30    2.47
   2  -3 -21   13.69    2.22
   2  -3 -21   10.06    3.59
   2   3 -21   13.17    4.20
   2   3 -21   17.91    5.02
   2  -3 -21   11.07    4.21
   2  -3 -20   34.48    4.35
   2   3 -20   43.36    4.59
   2  -3 -20   35.41    5.44
   2   3 -20   42.38    6.02
   2  -3 -20   44.38    6.09
   2   3 -20   43.32    6.76
   2  -3 -19   53.45    6.04
   2   3 -19   63.35    6.27
   2  -3 -19   52.82    6.97
   2   3 -19   54.52    7.50
   2  -3 -19   61.30    7.63
   2   3 -19   69.51    8.33
   2  -3 -18   29.60    3.87
   2   3 -18   37.64    4.23
   2   3 -18   36.22    5.76
   2  -3 -18   28.04    5.14
   2   3 -18   36.43    6.37
   2  -3 -18   31.25    5.64
   2  -3 -17    3.82    5.28
   2   3 -17   15.87    5.48
   2  -3 -17    9.07    4.33
   2  -3 -17    9.04    3.85
   2   3 -17   10.88    4.45
   2  -3 -17    7.85    2.20
   2   3 -17   10.74    2.62
   2  -3 -16    6.71    2.13
   2   3 -16    6.87    2.48
   2   3 -16   -2.72   17.47
   2  -3 -16    4.58   14.44
   2   3 -16    4.10    4.89
   2  -3 -16    5.58    4.11
   2  -3 -16   10.05    8.20
   2   3 -16   16.54    9.50
   2  -3 -16    5.55    5.59
   2  -3 -16    7.98    3.72
   2   3 -16    9.65    4.30
   2  -3 -15   13.21    2.58
   2   3 -15   17.51    2.95
   2  -3 -15   20.09   14.84
   2   3 -15   10.65   15.99
   2   3 -15   21.52    5.33
   2  -3 -15   17.12    4.49
   2  -3 -15   14.71    8.94
   2   3 -15   23.52   11.57
   2  -3 -15   17.48    6.63
   2  -3 -15   16.31    4.02
   2   3 -15   14.16    4.49
   2  -3 -14    1.51    1.79
   2   3 -14    2.72    2.21
   2   3 -14   -5.04   15.08
   2  -3 -14   -4.24   12.91
   2   3 -14    1.44    4.51
   2  -3 -14   -0.94    3.70
   2  -3 -14   -1.16    6.83
   2   3 -14   -4.17    8.32
   2  -3 -14    4.88    6.22
   2   3 -14   -1.63    3.72
   2  -3 -14    1.25    3.13
   2  -3 -13   42.60    4.97
   2   3 -13   51.18    5.19
   2  -3 -13   49.42    8.83
   2   3 -13   44.24   19.26
   2  -3 -13   63.04   16.92
   2  -3 -13   46.34    6.27
   2   3 -13   52.50    6.80
   2  -3 -13   40.00   11.41
   2   3 -13   30.80   12.06
   2  -3 -13   43.34    5.84
   2   3 -13   49.82    6.37
   2  -3 -12  451.68   45.83
   2   3 -12  510.39   60.26
   2  -3 -12  420.30   55.69
   2   3 -12  515.75   44.65
   2  -3 -12  425.04   44.30
   2   3 -12  548.43   44.85
   2  -3 -12  473.48   44.49
   2  -3 -12  383.47   49.58
   2   3 -12  442.45   51.59
   2  -3 -12  423.63   43.84
   2   3 -12  508.42   44.00
   2   3 -11   19.63   12.75
   2  -3 -11   23.57   11.48
   2  -3 -11   20.72    2.74
   2   3 -11   23.53    2.92
   2   3 -11   24.76    9.25
   2  -3 -11   21.16    7.84
   2   3 -10    3.61   10.81
   2  -3 -10    3.11    8.40
   2  -3 -10    4.97    1.54
   2   3 -10    5.03    1.64
   2  -3 -10    2.54    4.60
   2   3 -10    5.91    5.91
   2  -3  -9   -5.78    8.64
   2   3  -9    1.67   10.16
   2   3  -9    2.29    1.55
   2  -3  -9    2.11    1.29
   2  -3  -9    1.57    4.78
   2   3  -9    0.90    5.10
   2   3  -8   15.47   10.62
   2  -3  -8    5.40    7.88
   2   3  -8   15.88    2.14
   2  -3  -8   13.63    1.98
   2  -3  -8    9.47    5.27
   2   3  -8   16.65    6.77
   2  -3  -7   76.16   13.12
   2   3  -7  105.54   14.83
   2  -3  -7  113.63   18.17
   2   3  -7  115.58   19.91
   2  -3  -7   90.93    9.48
   2   3  -7  108.86    9.59
   2  -3  -6   25.45   10.18
   2   3  -6   16.42    9.70
   2  -3  -6   15.81    2.11
   2   3  -6   16.82    2.22
   2  -3  -6   14.07    5.17
   2   3  -6   17.94    6.53
   2  -3  -5   10.53    8.59
   2   3  -5   16.91    9.39
   2  -3  -5   17.27    2.27
   2   3  -5   19.86    2.40
   2  -3  -5   27.94    6.38
   2   3  -5   27.67    6.73
   2  -3  -4   87.03   15.89
   2   3  -4  115.92   17.97
   2   3  -4   87.48   12.83
   2  -3  -4   92.37   12.51
   2  -3  -4   84.24    8.57
   2   3  -4   93.47    8.64
   2  -3  -3    7.91    7.80
   2   3  -3   12.36    9.31
   2   3  -3   16.52    2.02
   2  -3  -3   12.41    1.89
   2  -3  -3   17.95    5.56
   2   3  -3   10.97    4.94
   2   3  -2   19.63   10.55
   2  -3  -2   20.49    9.57
   2  -3  -2   49.23   10.89
   2   3  -2   46.64   11.40
   2  -3  -2   24.08    2.85
   2   3  -2   25.94    2.91
   2  -3  -2   29.06    6.75
   2   3  -2   31.22    6.76
   2   3  -1    8.63    9.20
   2  -3  -1    4.62    7.30
   2  -3  -1    3.89    1.27
   2  -3  -1    8.10    7.54
   2   3  -1    3.70    7.65
   2   3  -1    2.85    1.40
   2  -3  -1    2.70    4.05
   2   3  -1    3.44    3.81
   2  -3   0    2.39    7.66
   2   3   0   10.07    9.39
   2   3   0    1.85    1.40
   2  -3   0    1.54    1.32
   2  -3   0   -1.22    6.61
   2   3   0    3.96    8.31
   2   3   0    0.74    1.31
   2  -3   0   -2.16    4.17
   2   3   0   -2.83    4.37
   2   3   1    2.60    8.71
   2  -3   1    1.24    8.54
   2  -3   1    3.57    1.60
   2   3   1    4.12    1.73
   2  -3   1    1.31    7.21
   2   3   1   10.14    9.43
   2  -3   1    2.43    1.34
   2   3   1    2.37    1.40
   2  -3   1   -0.54    4.29
   2   3   1    2.81    4.20
   2  -3   2    7.88    2.41
   2   3   2   10.82    2.34
   2   3   2    2.65    8.78
   2  -3   2    3.86    9.51
   2  -3   2    5.65    7.67
   2   3   2    3.19    9.23
   2  -3   2    5.55    4.26
   2   3   2    6.25    4.16
   2  -3   3   32.89   13.31
   2   3   3   31.98   13.08
   2  -3   3   20.72    6.60
   2   3   3    9.51    9.67
   2   3   3   34.25    3.79
   2  -3   3   30.01    3.61
   2  -3   3   25.37   10.80
   2  -3   4   -1.70    9.79
   2   3   4   -1.97   10.66
   2   3   4    6.09    2.09
   2  -3   4    4.80    1.90
   2  -3   4    1.18    4.93
   2  -3   5   46.23   15.92
   2   3   5   48.30   17.18
   2   3   5   61.80    5.92
   2  -3   5   52.49    5.76
   2  -3   5   50.92   10.06
   2   3   5   46.82    9.96
   2  -3   6  112.82   25.85
   2   3   6  199.17   32.68
   2   3   6  184.85   16.02
   2  -3   6  153.60   15.87
   2  -3   6  147.21   21.09
   2   3   6  203.15   22.33
   2  -3   6  151.45   20.10
   2  -3   7   20.17   14.30
   2   3   7   37.57   18.14
   2  -3   7   21.28    2.97
   2   3   7   27.74    3.30
   2  -3   7   15.43    7.45
   2   3   7   23.40    8.45
   2  -3   7   21.89    7.74
   2  -3   8   75.95   22.33
   2   3   8   97.63   27.10
   2  -3   8   89.62    9.69
   2   3   8  113.84    9.90
   2  -3   8   74.42   14.76
   2   3   8  117.52   16.78
   2  -3   8  101.96   15.22
   2  -3   9   -5.36   13.79
   2   3   9   -6.51   17.97
   2   3   9    1.85    2.07
   2  -3   9   -0.05    1.70
   2  -3   9   -2.83    6.23
   2  -3   9    1.68    5.73
   2   3   9   -1.02    7.22
   2  -3  10   40.05   20.13
   2   3  10   60.67   26.47
   2   3  10   68.83   13.50
   2  -3  10   55.07   11.84
   2  -3  10   47.36   11.95
   2  -3  10   49.38    5.72
   2   3  10   61.37    5.99
   2   3  11   12.71    2.65
   2  -3  11    8.84    2.12
   2  -3  11    9.32   16.40
   2   3  11   -3.82   19.16
   2   3  11    4.69    2.38
   2  -3  11   13.78    7.95
   2   3  11    5.33    2.61
   2  -3  11    7.46    3.35
   2   3  11    8.19    4.26
   2  -3  11   18.26    8.31
   2   3  11   23.38   10.10
   2  -3  12   59.87   12.30
   2   3  12   65.62   14.69
   2  -3  12   38.47    4.18
   2   3  12   49.32    4.62
   2  -3  12   29.49   21.26
   2   3  12   28.28   26.51
   2   3  12   29.19    4.35
   2  -3  12   53.11   11.79
   2   3  12   27.74    4.39
   2  -3  12   24.90    5.14
   2   3  12   36.75    7.64
   2   3  13   27.19   11.65
   2  -3  13   14.83    9.01
   2  -3  13    9.10    7.68
   2   3  13   25.97    3.37
   2  -3  13   18.84    2.81
   2  -3  13   -6.84   19.34
   2   3  13    8.44   21.79
   2   3  13   13.97    2.95
   2  -3  13   12.63    4.14
   2   3  13   22.55    7.12
   2   3  13   12.77    2.97
   2  -3  14    6.89   19.43
   2   3  14    8.45   20.63
   2  -3  14    5.97    3.51
   2   3  14    0.96    6.81
   2   3  14    2.60    9.57
   2  -3  14   -4.28    8.26
   2  -3  14   -2.31    7.99
   2   3  14    0.49    2.03
   2   3  14   -1.35    2.32
   2  -3  14    0.13    1.86
   2  -3  15   17.04   21.50
   2   3  15    8.29   22.40
   2  -3  15   12.70    9.30
   2   3  15    5.11    9.20
   2   3  15    4.99    2.23
   2  -3  15    3.43    7.70
   2  -3  15   10.01    3.65
   2   3  15    2.96    4.22
   2   3  15    8.45    2.52
   2  -3  15    7.01    2.11
   2   3  15    4.82    6.60
   2   3  16   33.12    5.50
   2  -3  16   23.77    4.53
   2   3  16   36.06    3.81
   2  -3  16   27.93    3.49
   2   3  16   32.34    7.34
   2   3  16   19.63    3.41
   2  -3  17    0.90    3.06
   2   3  17    2.01    3.89
   2   3  17    1.45    6.31
   2   3  17    1.21    1.73
   2   3  17    2.32    2.04
   2  -3  17    2.72    1.78
   2   3  18    6.25    5.99
   2   3  18    2.53    3.57
   2  -3  18   -2.58    2.87
   2   3  18    1.93    1.58
   2   3  18    4.45    2.04
   2  -3  18    2.00    1.71
   2   3  19   15.22    2.36
   2   3  19   13.81    3.97
   2  -3  19   12.27    3.45
   2  -3  19   22.99    2.65
   2   3  19   25.72    2.87
   2   3  19   13.45    5.99
   2   3  20   34.48    3.53
   2  -3  20   30.57    3.38
   2  -3  20   22.15    3.97
   2   3  20   21.56    4.30
   2   3  21    3.56    1.65
   2  -3  21    2.09    1.44
   2  -3  21    4.19    2.16
   2   3  21    2.57    2.39
   2  -3  22    5.83    1.46
   2   3  22    8.07    1.60
   2  -3  22    3.75    1.80
   2   3  22    8.04    2.20
   2  -3  23    2.24    1.26
   2   3  23    2.59    1.41
   2  -3  24    2.15    1.00
   2   4 -24   -0.17    2.15
   2   4 -24   -0.33    2.53
  -2  -4  24    2.41    1.56
   2   4 -24   -1.83    3.83
   2  -4 -23   33.42    3.78
   2   4 -23   41.46    4.90
   2  -4 -23   32.25    4.50
   2  -4 -23   37.07    4.90
   2   4 -22   10.64    2.01
   2  -4 -22    9.53    1.81
   2   4 -22    6.53    4.32
   2  -4 -22   12.98    3.70
   2  -4 -22    8.70    2.93
   2   4 -22   12.89    3.64
   2  -4 -21    4.35    1.62
   2   4 -21    6.73    2.00
   2   4 -21    7.91    4.77
   2  -4 -21    4.46    3.73
   2  -4 -21    4.35    2.92
   2   4 -21    2.15    3.59
   2  -4 -20   24.69    3.52
   2   4 -20   36.12    3.87
   2   4 -20   41.16    6.41
   2  -4 -20   34.97    5.32
   2  -4 -20   27.19    4.64
   2   4 -20   34.16    5.38
   2  -4 -19   18.41    2.91
   2   4 -19   24.65    3.29
   2   4 -19   33.40    6.04
   2  -4 -19   24.45    4.97
   2   4 -19   30.65    5.08
   2  -4 -19   17.70    4.15
   2   4 -18    1.47    2.17
   2  -4 -18    1.87    1.77
   2  -4 -18    0.55    4.60
   2   4 -18    2.60    5.00
   2  -4 -18    4.72    4.03
   2  -4 -18    0.62    3.35
   2   4 -18    0.77    4.10
   2  -4 -17    2.40    1.88
   2   4 -17    0.68    2.20
   2   4 -17    3.35    4.35
   2  -4 -17    3.55    3.39
   2  -4 -17    4.17    4.95
   2   4 -17    1.25    5.00
   2  -4 -17    3.14    3.98
   2  -4 -16  469.81   61.26
   2   4 -16  625.99   66.00
   2  -4 -16  500.03   55.56
   2  -4 -16  503.08   54.25
   2   4 -16  672.16   54.54
   2   4 -16  675.06   55.38
   2  -4 -16  530.31   54.80
   2  -4 -16  575.47   54.98
   2   4 -16  745.16   55.70
   2   4 -16  653.53   77.65
   2  -4 -16  490.26   69.56
   2  -4 -15    6.66    5.98
   2  -4 -15   15.38    8.21
   2   4 -15   11.99   10.52
   2  -4 -15    9.57    3.48
   2   4 -15    8.54    4.32
   2   4 -15   10.89   17.47
   2  -4 -15   10.83   13.91
   2   4 -15    7.51    5.04
   2  -4 -15    9.95    4.12
   2  -4 -15    8.82    2.09
   2   4 -15    5.84    2.46
   2  -4 -14   88.67   12.58
   2  -4 -14   86.91   16.51
   2   4 -14  122.34   20.12
   2   4 -14  118.71   11.40
   2  -4 -14   91.68   10.68
   2   4 -14   85.38   25.27
   2  -4 -14   99.25   22.53
   2   4 -14  129.51   11.89
   2  -4 -14   97.80   11.00
   2  -4 -14   85.25    9.92
   2   4 -14  121.66   10.24
   2  -4 -13   40.46    8.33
   2  -4 -13   35.89   10.02
   2   4 -13   60.68   13.45
   2   4 -13   42.54    6.02
   2  -4 -13   38.95    5.43
   2   4 -13   43.27   19.55
   2  -4 -13   52.26   17.82
   2  -4 -13   35.74    5.79
   2   4 -13   46.33    6.76
   2  -4 -13   37.41    4.46
   2   4 -13   48.47    4.82
   2  -4 -12    2.78    6.80
   2   4 -12   -2.22   13.80
   2  -4 -12    9.00   10.57
   2   4 -12    5.05    4.20
   2  -4 -12    4.20    3.47
   2  -4 -12    5.89    5.78
   2   4 -12    4.86    7.80
   2  -4 -12    4.68    1.66
   2   4 -12    5.60    2.05
   2   4 -12    6.09    3.63
   2  -4 -12    7.56    3.01
   2  -4 -11  261.15   39.60
   2   4 -11  357.51   45.56
   2  -4 -11  283.54   29.26
   2   4 -11  356.29   29.45
   2  -4 -11  261.68   34.61
   2   4 -11  320.86   37.32
   2   4 -10    1.89   11.76
   2  -4 -10   12.47   10.84
   2  -4 -10    8.43    5.46
   2   4 -10    6.14    6.36
   2   4 -10   16.29    2.26
   2  -4 -10   12.89    2.01
   2   4  -9   55.84   15.95
   2  -4  -9   46.38   13.69
   2  -4  -9   47.69    9.65
   2   4  -9   60.14   11.72
   2  -4  -9   43.79    4.93
   2   4  -9   54.25    5.11
   2  -4  -8   26.00   10.84
   2   4  -8   16.22   11.31
   2  -4  -8   23.79    2.94
   2   4  -8   29.10    3.10
   2  -4  -8   26.22    7.03
   2   4  -8   29.43    8.39
   2   4  -7  187.97   26.58
   2  -4  -7  160.36   23.64
   2  -4  -7  139.80   14.58
   2   4  -7  172.03   14.70
   2  -4  -7  135.71   18.68
   2   4  -7  168.17   20.46
   2   4  -6    5.75    9.93
   2  -4  -6    2.46    7.77
   2  -4  -6    3.87    4.21
   2   4  -6    0.75    5.10
   2  -4  -6    2.59    1.22
   2   4  -6    2.49    1.35
   2  -4  -5   73.40    7.78
   2   4  -5   88.88    7.89
   2  -4  -5   68.08   11.40
   2   4  -5  101.70   13.35
   2   4  -5   96.47   18.03
   2  -4  -5   69.30   15.22
   2   4  -4   76.05    7.00
   2  -4  -4   65.46    6.91
   2   4  -4   99.73   17.75
   2  -4  -4   68.13   10.84
   2   4  -4   87.38   11.87
   2  -4  -4   66.85   14.53
   2   4  -3  286.77   36.37
   2  -4  -3  272.61   35.11
   2  -4  -3  285.61   31.14
   2   4  -3  289.30   31.78
   2  -4  -3  271.95   27.25
   2   4  -3  306.93   27.32
   2   4  -3  293.87   27.38
   2  -4  -3  293.17   27.53
   2  -4  -2   -2.34    8.53
   2   4  -2   -1.29    9.59
   2  -4  -2   -2.78    5.07
   2   4  -2   -1.82    4.94
   2  -4  -2   -0.80    1.21
   2   4  -2   -0.22    1.33
   2  -4  -2   -0.37    1.88
   2  -4  -1   10.93    2.23
   2   4  -1   19.48   10.51
   2  -4  -1    3.58    8.95
   2   4  -1   11.05    8.66
   2  -4  -1   17.21    8.82
   2  -4  -1    9.19    1.66
   2   4  -1   11.85    1.76
   2  -4  -1    8.80    4.63
   2   4  -1    9.46    5.41
   2  -4   0    4.53    1.91
   2   4   0   -1.31    9.90
   2  -4   0    3.70    8.98
   2   4   0    6.08    1.46
   2  -4   0    5.04    1.33
   2  -4   0    1.20    7.82
   2   4   0   10.56    9.00
   2  -4   0    3.28    1.39
   2   4   0    3.83    1.49
   2  -4   0    5.48    4.66
   2   4   0   -0.58    4.74
   2  -4   1  239.30   37.17
   2   4   1  380.95   29.64
   2  -4   1  343.74   29.57
   2   4   1  278.71   38.47
   2  -4   1  271.95   33.00
   2   4   1  305.90   33.53
   2  -4   1  360.60   39.84
   2   4   1  363.56   40.75
   2  -4   1  275.45   29.53
   2  -4   1  265.54   29.69
   2  -4   2  374.62   48.68
   2  -4   2  369.63   46.07
   2  -4   2  428.51   54.66
   2   4   2  450.44   56.30
   2   4   2  613.36   46.17
   2  -4   2  538.92   46.07
   2   4   2  402.92   54.59
   2  -4   2  392.04   54.19
   2  -4   3   10.50    9.93
   2   4   3   21.36   13.15
   2   4   3   37.25    4.17
   2  -4   3   33.93    3.92
   2  -4   3   16.45    6.42
   2  -4   4   73.97   18.25
   2   4   4   81.82   21.41
   2   4   4   95.07    8.92
   2  -4   4   86.38    8.76
   2  -4   4   64.28   12.47
   2   4   5   -4.38   11.57
   2  -4   5    5.39   10.56
   2   4   5   -0.06    2.07
   2  -4   5    0.97    1.69
   2  -4   5   -0.71    5.44
   2   4   6    9.13    2.31
   2  -4   6    5.95    1.89
   2  -4   6    5.32    5.77
   2   4   6   13.00    7.34
   2   4   6    2.44   12.28
   2  -4   6   15.52   13.04
   2  -4   6    1.56    5.92
   2   4   7   10.04    2.46
   2  -4   7    9.20    2.03
   2  -4   7    8.55    6.26
   2   4   7    8.85    7.11
   2  -4   7   10.74   12.40
   2   4   7   16.23   16.20
   2  -4   7    8.44    5.90
   2   4   8   28.65    3.59
   2  -4   8   25.59    3.23
   2   4   8   28.83    9.58
   2  -4   8   22.14    7.80
   2  -4   8   21.06   14.47
   2   4   8   17.89   15.92
   2  -4   8   21.69    8.49
   2   4   9    5.97    2.34
   2  -4   9    2.93    1.79
   2  -4   9    8.61    7.15
   2  -4   9    7.35    6.46
   2   4   9    7.27    7.76
   2  -4   9   14.99   14.39
   2   4   9    6.55   17.70
   2  -4  10   43.38   19.18
   2   4  10   10.76   21.24
   2   4  10   59.08   13.00
   2  -4  10   38.38    9.77
   2   4  10   23.78    4.03
   2  -4  10   29.09   10.12
   2   4  10   43.59    4.15
   2  -4  10   31.59    3.65
   2   4  10   16.50    3.90
   2   4  10   33.22    4.17
   2  -4  11    2.93   15.90
   2   4  11   31.02   11.67
   2  -4  11   19.41    7.96
   2   4  11   11.93    2.94
   2  -4  11   14.86    3.79
   2   4  11   14.91    4.65
   2  -4  11   12.62    8.26
   2   4  11   22.18    3.14
   2  -4  11   18.74    2.67
   2   4  11   12.37    3.19
   2   4  12   25.41    4.11
   2  -4  12   32.80   10.16
   2  -4  12   46.16   21.74
   2   4  12   28.23   22.92
   2   4  12   42.67    4.35
   2  -4  12   34.58    3.88
   2  -4  12   23.20    4.78
   2   4  12   25.36    5.80
   2   4  12   27.76    4.13
   2   4  12   26.24    7.26
   2   4  12   42.79   12.62
   2  -4  12   31.18   10.49
   2   4  13  150.66   18.09
   2  -4  13  163.98   24.87
   2  -4  13  169.20   38.10
   2   4  13  180.33   46.06
   2   4  13  266.41   18.43
   2  -4  13  214.17   18.05
   2   4  13  191.57   19.82
   2   4  13  239.66   29.41
   2  -4  13  230.66   26.48
   2   4  13  149.70   18.11
   2  -4  13  164.51   18.59
   2   4  13  191.42   19.29
   2   4  14   26.16    4.13
   2  -4  14   34.16    5.12
   2   4  14   32.03    5.89
   2  -4  14   28.88   20.79
   2   4  14   46.01   28.24
   2   4  14   25.34    4.19
   2   4  14   27.61    7.52
   2   4  14   45.84   13.66
   2  -4  14   40.73   11.41
   2   4  14   43.20    4.44
   2  -4  14   35.69    3.95
   2  -4  14   37.33   10.85
   2  -4  15  126.86   15.90
   2   4  15  164.56   16.58
   2   4  15  119.26   15.44
   2  -4  15  174.84   15.41
   2   4  15  155.22   17.32
   2   4  16    6.42    6.39
   2   4  16    6.68    2.38
   2  -4  16    4.54    1.91
   2   4  16    2.12    1.99
   2  -4  16    6.83    3.26
   2   4  16    4.25    3.98
   2   4  17    5.75    6.29
   2   4  17    5.67    2.24
   2  -4  17    5.21    1.81
   2   4  17    2.99    1.95
   2  -4  17    3.31    2.93
   2   4  17    4.19    3.65
   2   4  18    2.90    5.81
   2   4  18    2.00    2.04
   2  -4  18    3.44    1.69
   2   4  18    4.59    3.45
   2  -4  18    2.76    2.66
   2   4  18    3.23    1.70
   2   4  19    2.77    1.93
   2  -4  19    1.57    1.62
   2   4  19    5.61    5.47
   2  -4  19    0.55    2.41
   2   4  19    1.74    3.12
   2   4  19    0.57    1.37
   2   4  20    4.16    1.85
   2  -4  20    1.22    1.48
   2  -4  20    2.69    2.16
   2   4  20    3.08    2.74
   2   4  20    1.28    1.17
   2  -4  21   13.53    2.73
   2   4  21   14.09    3.10
   2  -4  21   19.67    2.45
   2  -4  22    1.97    1.42
   2   4  22    3.07    1.73
  -2  -4 -22    0.93    0.68
   2  -4  23    1.71    0.91
  -2  -5  24   33.83    3.99
   2   5 -24   61.31    5.53
   2   5 -23    2.94    2.37
   2   5 -23   -4.12    4.77
  -2  -5  23    0.85    1.88
   2   5 -23    5.73    3.08
   2   5 -22   25.73    4.14
   2  -5 -22   21.49    2.69
   2  -5 -21    0.80    2.63
   2   5 -21    1.44    3.36
   2   5 -21    2.09    4.30
   2  -5 -21   -0.52    3.33
   2  -5 -21    0.17    1.36
   2  -5 -20   56.01    6.37
   2   5 -20   74.00    6.67
   2  -5 -20   61.64    7.66
   2   5 -20   74.34    7.95
   2  -5 -20   51.25    7.12
   2   5 -20   91.15    8.78
   2   5 -19    1.13    3.89
   2  -5 -19   -1.87    2.98
   2   5 -19    4.12    4.87
   2  -5 -19    3.56    3.76
   2  -5 -19    0.88    1.64
   2   5 -19    1.07    2.08
  -2   5  19   -0.52    6.70
  -2   5  18   12.59    7.40
   2  -5 -18    5.44    4.58
   2   5 -18   14.29    4.50
   2  -5 -18    7.22    3.34
   2  -5 -18    5.70    1.85
   2   5 -18    9.31    2.44
   2   5 -18   12.27    5.39
   2  -5 -18   10.95    4.13
  -2   5  17   17.35    7.91
   2  -5 -17   15.20    5.45
   2  -5 -17   12.76    2.39
   2   5 -17   17.08    2.89
   2   5 -17   17.89    5.57
   2  -5 -17   12.78    4.45
   2   5 -17   18.14    4.83
   2  -5 -17   11.15    3.64
  -2   5  16  109.80   16.28
   2  -5 -16  103.45   15.50
   2   5 -16  181.63   15.35
   2  -5 -16  125.76   14.45
   2   5 -16  193.69   15.86
   2  -5 -16  148.57   14.84
   2  -5 -16  126.84   13.79
   2   5 -16  172.94   14.15
   2   5 -15   16.61    5.74
   2  -5 -15   10.99    4.15
   2   5 -15    2.75   17.07
   2  -5 -15    6.27   11.85
  -2   5  15    7.79    7.79
   2  -5 -15   12.27    6.35
   2   5 -15   19.57   10.75
   2  -5 -15    9.06    8.13
   2  -5 -15   12.67    3.66
   2   5 -15   17.91    4.72
   2  -5 -15   10.98    2.26
   2   5 -15   16.33    2.82
   2  -5 -14   68.66    8.36
   2   5 -14   97.98    9.55
   2   5 -14   60.44   24.14
   2  -5 -14   36.17   17.32
  -2   5  14   39.77   10.56
   2  -5 -14   58.26   10.09
   2  -5 -14   51.19   12.69
   2   5 -14   77.68   16.20
   2   5 -14   84.23    8.76
   2  -5 -14   56.87    7.90
   2  -5 -14   63.63    7.11
   2   5 -14   92.40    7.53
   2  -5 -13   47.05    6.84
   2   5 -13   71.88    8.02
   2  -5 -13   46.68    9.52
   2   5 -13   51.90   21.31
   2  -5 -13   55.04   17.79
  -2   5  13   41.65    9.52
   2  -5 -13   49.48    5.60
   2   5 -13   65.84    5.95
   2  -5 -13   46.42    6.38
   2   5 -13   63.87    7.31
   2  -5 -13   38.07   11.11
   2   5 -13   52.48   13.73
   2  -5 -12  132.14   20.28
   2   5 -12  160.92   23.18
   2   5 -12  169.65   31.82
   2  -5 -12  121.47   25.11
   2   5 -12  179.40   15.43
   2  -5 -12  131.15   14.76
  -2   5  12   95.31   16.15
   2   5 -12  201.41   15.88
   2  -5 -12  149.53   15.03
   2  -5 -12  129.79   14.20
   2   5 -12  183.92   14.51
   2  -5 -12  134.26   15.62
   2  -5 -11    7.51    2.82
   2   5 -11    8.51   13.43
   2  -5 -11   10.00   10.88
   2   5 -11   10.34    4.44
   2  -5 -11    5.50    3.34
   2  -5 -11    6.06    1.69
   2   5 -11    9.28    2.10
   2  -5 -11    1.80    5.61
   2   5 -11    5.74    6.77
   2  -5 -11   10.39    4.72
   2   5 -10   -3.92   11.95
   2  -5 -10   -1.56   10.02
   2  -5 -10    0.84    5.61
   2   5 -10    5.28    6.65
   2   5 -10    1.49    1.77
   2  -5 -10    1.05    1.29
   2  -5  -9    1.47    8.80
   2   5  -9   10.94   12.60
   2  -5  -9    5.00    1.43
   2   5  -9    5.01    1.70
   2  -5  -9    2.34    5.10
   2   5  -9    1.94    6.25
   2  -5  -8  159.45   24.90
   2  -5  -8  140.29   19.84
   2   5  -8  179.62   22.25
   2  -5  -8  148.03   15.47
   2   5  -8  184.44   15.63
   2   5  -7    3.20   11.06
   2  -5  -7    6.58    8.85
   2  -5  -7    4.82    4.96
   2   5  -7    0.83    5.44
   2  -5  -7    3.76    1.35
   2   5  -7    4.30    1.53
   2   5  -6   15.22   12.30
   2  -5  -6   31.75   10.82
   2  -5  -6   18.26    2.45
   2   5  -6   24.40    2.66
   2  -5  -6   20.85    6.31
   2   5  -6   21.72    7.13
   2  -5  -5  136.45   14.18
   2   5  -5  166.51   14.30
   2   5  -5  146.25   24.35
   2  -5  -5  139.39   18.26
   2   5  -5  172.53   19.89
   2  -5  -5  146.05   22.84
   2   5  -4  228.12   21.73
   2   5  -4  282.08   33.01
   2  -5  -4  220.05   29.85
   2  -5  -4  211.10   21.55
   2   5  -4  249.25   21.65
   2  -5  -4  235.75   25.77
   2   5  -4  255.07   26.73
   2  -5  -3   -3.61    8.32
   2   5  -3    8.24    9.49
   2  -5  -3    2.16    2.05
   2   5  -3    2.74    1.22
   2  -5  -3   -0.58    4.98
   2   5  -3    0.65    4.74
   2   5  -3    1.33    1.37
   2  -5  -3    1.50    1.21
   2   5  -2   21.74   11.73
   2  -5  -2   17.15   10.22
   2  -5  -2   15.68    2.87
   2   5  -2   22.05    2.38
   2  -5  -2    9.66    5.67
   2   5  -2   18.19    7.03
   2  -5  -2   16.32    2.30
   2   5  -2   20.93    2.44
   2  -5  -1   46.98    5.16
   2   5  -1   55.70    5.26
   2  -5  -1   35.32    8.49
   2   5  -1   50.91    9.90
   2   5  -1   55.95   14.76
   2  -5  -1   49.78   13.76
   2   5  -1   52.84    5.23
   2   5  -1   65.98   14.45
   2  -5  -1   52.99    5.62
   2  -5   0  157.90   16.00
   2  -5   0  170.00   25.39
   2   5   0  152.40   25.36
   2  -5   0  167.14   15.75
   2   5   0  179.10   15.80
   2  -5   0  175.95   20.08
   2   5   0  168.58   20.04
   2  -5   0  218.71   26.00
   2   5   0  221.52   27.16
   2   5   0  153.55   15.75
   2   5   1  209.42   16.78
   2  -5   1  189.20   16.72
   2   5   1  153.49   26.28
   2  -5   1  154.33   25.77
   2  -5   1  207.86   26.52
   2  -5   1  182.68   20.93
   2   5   1  204.70   27.42
   2   5   1  149.78   16.71
   2  -5   1  131.96   19.61
   2  -5   1  156.94   16.97
   2   5   2  100.29    7.11
   2   5   2   75.29   16.77
   2  -5   2   76.62    6.87
   2  -5   2   95.25   17.92
   2  -5   2   67.65   15.48
   2   5   2   92.19   18.77
   2   5   2   55.43    6.74
   2  -5   2   52.19   10.12
   2  -5   2   58.83    7.12
   2   5   3    0.59    0.90
   2  -5   3    1.44    8.42
   2   5   3   -1.74   10.61
   2   5   3    3.93    2.63
   2  -5   3    0.89    1.76
   2  -5   3   -0.61    4.76
   2  -5   4  198.84   38.29
   2   5   4  249.95   41.42
   2  -5   4  316.11   30.55
   2   5   4  361.86   30.69
   2  -5   4  199.90   33.57
   2  -5   5    6.87   11.05
   2   5   5    4.40   13.89
   2   5   5   12.55    2.59
   2  -5   5    9.98    2.17
   2  -5   5    2.95    5.45
   2  -5   6   15.02   12.81
   2   5   6    7.26   15.77
   2  -5   6    6.61    1.95
   2   5   6    9.77    2.57
   2  -5   6    1.61    5.22
   2   5   7    0.89    6.76
   2  -5   7    2.02   11.41
   2   5   7   -2.70   15.83
   2  -5   7    4.44    1.91
   2   5   7    7.08    2.39
   2  -5   7    3.47    5.49
   2   5   8   79.48   15.31
   2  -5   8   78.61   13.45
   2  -5   8   59.25   13.54
   2  -5   8   48.19   19.73
   2   5   8   98.13   27.07
   2  -5   8   77.43    8.59
   2   5   8  110.08    8.99
   2   5   9   10.46    8.70
   2  -5   9    3.95    5.92
   2   5   9    1.99    2.46
   2  -5   9    2.93    6.29
   2   5   9    3.93    2.80
   2   5   9    6.07    2.52
   2   5   9    8.75    2.61
   2  -5   9    6.81    2.00
   2  -5   9   -2.37   12.22
   2   5   9    6.52   17.22
   2  -5  10   15.36   16.42
   2   5  10   -3.49   19.70
   2   5  10   19.09   10.36
   2  -5  10   10.89    7.67
   2   5  10    4.95    2.76
   2  -5  10    6.11    6.86
   2   5  10    5.09    3.76
   2  -5  10    1.58    2.73
   2   5  10    2.44    2.80
   2   5  10    8.69    2.62
   2  -5  10    6.60    1.96
   2  -5  11    8.09   17.00
   2   5  11   -3.78   20.41
   2  -5  11    5.31    7.76
   2   5  11    5.96   10.28
   2   5  11    2.14    2.49
   2  -5  11   -6.30    8.19
   2   5  11    2.31    3.89
   2  -5  11    0.12    2.82
   2   5  11    0.78    2.63
   2   5  11    4.71    2.56
   2  -5  11    2.41    1.96
   2  -5  12  137.77   31.53
   2   5  12  142.70   39.77
   2  -5  12  134.78   18.75
   2   5  12  146.92   22.00
   2   5  12   91.32   11.98
   2  -5  12   87.45   17.56
   2  -5  12   98.26   12.24
   2   5  12  120.49   13.11
   2   5  12  185.36   12.28
   2  -5  12  136.65   11.80
   2   5  12   94.88   11.98
   2   5  13   69.92    9.42
   2   5  13   92.46   11.72
   2   5  13  121.98   19.60
   2  -5  13   98.95   16.31
   2   5  13   76.48    9.51
   2  -5  13   78.10   15.36
   2  -5  13   75.33    9.81
   2   5  13   94.54   10.76
   2   5  13  137.95    9.78
   2  -5  13  106.18    9.28
   2  -5  13   53.11   25.29
   2   5  13   77.77   30.66
   2   5  14   30.85    4.68
   2  -5  14   37.62   20.57
   2   5  14   24.37   23.18
   2  -5  14   32.35    5.25
   2   5  14   44.31    6.36
   2   5  14   58.04    5.03
   2  -5  14   42.32    4.44
   2  -5  14   35.09   10.86
   2   5  14   41.05    7.91
   2   5  14   26.93    4.69
   2   5  14   58.12   14.32
   2  -5  14   36.20   10.44
   2   5  15   26.22    7.10
   2   5  15   21.67    4.99
   2  -5  15   19.83    3.95
   2   5  15   30.23    3.57
   2  -5  15   22.85    2.99
   2   5  15   18.24    3.27
   2   5  15   14.74    3.26
   2  -5  16   67.55    9.30
   2   5  16   88.20   10.03
   2  -5  16   96.69    8.86
   2   5  16   68.73    8.95
   2   5  16   84.79   11.24
   2   5  17    5.00    2.19
   2   5  17    6.05    3.71
   2  -5  17    9.06    2.85
   2   5  17    8.97    2.42
   2  -5  17    8.73    2.01
   2   5  17    7.09    6.23
   2   5  18    8.48    2.24
   2  -5  18    8.30    2.86
   2   5  18    9.59    3.59
   2   5  18   18.35    2.65
   2  -5  18   15.69    2.22
   2   5  18    8.72    5.77
   2   5  19    0.45    1.45
   2  -5  19    3.01    2.23
   2   5  19    1.97    2.86
   2   5  19    0.61    1.94
   2  -5  19    0.61    1.54
   2  -5  20   25.42    3.63
   2   5  20   29.78    4.09
   2   5  20   23.72    3.22
   2   5  21    4.23    1.71
   2   5  21    2.47    0.96
   2  -5  21    4.07    1.59
   2  -5  22    1.18    1.06
   2  -5  23    5.18    1.46
  -2  -6  24    2.01    1.04
  -2  -6  23    1.06    1.66
   2   6 -23    1.19    3.87
   2   6 -22   22.82    5.87
  -2  -6  22   12.68    2.73
   2   6 -22   20.73    3.74
   2   6 -22   12.05    2.96
  -2  -6  21    3.56    2.57
   2   6 -21    2.53    3.04
   2  -6 -21    1.99    1.28
   2   6 -21    5.60    3.94
  -2   6  20   -2.14    5.97
   2   6 -20    0.57    3.41
   2  -6 -20    0.08    1.35
   2   6 -20    4.30    4.37
  -2   6  19    1.51    6.76
   2   6 -19    6.97    5.01
   2   6 -19   14.66    4.12
   2  -6 -19    6.62    3.03
   2  -6 -19    6.02    1.72
  -2   6  18   38.95    8.49
   2  -6 -18   22.31    5.54
   2  -6 -18   33.17    5.28
   2  -6 -18   26.08    4.59
   2   6 -18   42.96    5.78
   2  -6 -18   27.51    3.66
   2   6 -18   40.15    4.15
  -2   6  17    2.80    7.36
   2  -6 -17    0.39    4.72
   2   6 -17    3.29    5.33
   2  -6 -17   -3.89    3.93
   2   6 -17    3.83    4.11
   2  -6 -17    1.13    3.06
   2  -6 -17   -0.16    1.55
   2   6 -17    2.50    2.24
  -2   6  16    1.03    7.55
   2  -6 -16    2.20    5.15
   2   6 -16    5.50    5.44
   2  -6 -16   -0.13    3.65
   2  -6 -16    0.93    3.03
   2   6 -16   -0.94    4.14
   2  -6 -16    1.03    1.63
   2   6 -16    0.59    2.09
   2  -6 -15   -2.00   13.45
  -2   6  15    4.98    7.78
   2  -6 -15    0.97    5.79
   2   6 -15    4.99    5.51
   2  -6 -15    1.76    3.90
   2  -6 -15    3.64    3.10
   2   6 -15    2.87    4.07
   2  -6 -15    0.82    1.57
   2   6 -15    0.07    2.19
   2  -6 -14   56.42   19.70
  -2   6  14   57.04   11.34
   2  -6 -14   76.84   11.12
   2  -6 -14   70.72    8.02
   2   6 -14  100.97    8.46
   2  -6 -14   62.28   13.93
   2   6 -14   91.13   17.90
   2   6 -14   86.34    9.66
   2   6 -14  119.63   10.72
   2  -6 -14   76.64    8.84
   2  -6 -14   79.73    9.19
  -2   6  13   19.29    7.86
   2   6 -13   12.53   16.17
   2  -6 -13   16.72   13.31
   2   6 -13   24.45    4.89
   2  -6 -13   15.82    3.75
   2  -6 -13   16.86    2.63
   2   6 -13   25.13    3.14
   2  -6 -13   13.88    7.45
   2   6 -13   26.92   11.74
   2   6 -13   29.63    6.01
   2  -6 -13   21.57    4.51
  -2   6  12   17.81    7.61
   2   6 -12    2.35   16.24
   2  -6 -12    8.79   12.36
   2  -6 -12   10.07    4.86
   2  -6 -12   15.96    7.01
   2   6 -12   26.43   10.61
   2  -6 -12   13.81    3.34
   2   6 -12   14.13    5.22
   2  -6 -12   10.42    3.83
   2   6 -12   14.79    2.56
   2  -6 -12   10.46    2.07
   2   6 -11    2.19   14.94
   2  -6 -11    3.33   11.01
   2  -6 -11    6.37    4.78
   2  -6 -11   -1.76    6.34
   2   6 -11   -2.33    7.36
   2  -6 -11   -1.01    2.69
   2   6 -11    0.86    1.88
   2  -6 -11    0.14    1.41
   2  -6 -11   -0.71    3.38
   2  -6 -10   17.33    5.25
   2  -6 -10   15.39    2.30
   2   6 -10   21.12    2.69
   2  -6 -10   10.76    6.67
   2   6 -10   24.83    9.11
   2   6 -10   30.52   15.44
   2  -6 -10   17.31   11.71
   2  -6  -9   80.28    8.79
   2   6  -9  107.48    9.04
   2  -6  -9   77.01   13.49
   2   6  -9  137.74   17.42
   2   6  -9  121.48   24.42
   2  -6  -9   73.00   17.92
   2  -6  -8   51.84    5.82
   2   6  -8   70.51    6.06
   2  -6  -8   46.92   10.04
   2   6  -8   49.93   11.56
   2   6  -8   78.68   19.42
   2  -6  -8   53.79   14.86
   2  -6  -7   30.62    3.56
   2   6  -7   37.94    3.77
   2  -6  -7   27.03    7.27
   2   6  -7   36.03    9.30
   2   6  -7   30.24   13.75
   2  -6  -7   17.58   10.66
   2  -6  -6   24.70    3.06
   2   6  -6   32.47    3.29
   2  -6  -6   24.28    6.96
   2   6  -6   31.04    8.19
   2   6  -6   31.88   13.97
   2  -6  -6   34.12   11.79
   2   6  -5   47.59    5.01
   2   6  -5   53.33   15.10
   2  -6  -5   56.04   14.28
   2  -6  -5   42.71    4.74
   2   6  -5   51.90    4.91
   2  -6  -5   41.37    8.40
   2   6  -5   46.11    9.45
   2   6  -4    5.90   11.01
   2  -6  -4    1.26    9.72
   2  -6  -4    1.68    2.22
   2   6  -4    2.21    1.34
   2   6  -4    0.72    1.36
   2  -6  -4    0.57    1.17
   2  -6  -4   -0.60    4.23
   2   6  -4   -2.10    5.23
   2  -6  -3   85.95   12.85
   2   6  -3   85.29   13.19
   2   6  -3   96.28    8.81
   2  -6  -3   83.61    9.07
   2  -6  -3   81.12    8.61
   2   6  -3   96.66    8.71
   2   6  -3  100.88   19.63
   2  -6  -3   75.48   17.18
   2   6  -2  282.93   36.09
   2  -6  -2  235.19   33.72
   2  -6  -2  245.06   25.19
   2  -6  -2  251.62   28.90
   2   6  -2  284.07   29.84
   2   6  -2  281.42   24.94
   2   6  -2  255.01   24.99
   2   6  -1    2.84   14.54
   2  -6  -1   -3.90   13.74
   2  -6  -1    6.79    2.32
   2   6  -1    9.47    1.61
   2  -6  -1    5.15    5.38
   2   6  -1    7.39    5.86
   2   6  -1   11.01    1.82
   2  -6   0   25.33   11.30
   2   6   0   40.62   12.30
   2  -6   0   35.17    7.87
   2   6   0   28.39    7.71
   2   6   0   18.34   14.72
   2  -6   0   10.65   14.34
   2   6   0   31.68    3.38
   2  -6   0   29.80    3.93
   2   6   1  459.54   51.79
   2  -6   1  429.33   51.26
   2  -6   1  430.87   40.62
   2   6   1  419.28   40.38
   2  -6   1  580.51   51.61
   2   6   1  604.93   53.59
   2  -6   2  116.25    9.74
   2  -6   2   97.94   10.14
   2  -6   2  126.39   19.98
   2   6   2  104.23   20.00
   2   6   2   88.88    9.76
   2  -6   3  101.10   18.66
   2  -6   3  162.57   25.20
   2   6   3  189.27   28.12
   2   6   3  221.57   15.71
   2  -6   3  171.60   15.49
   2   6   3  126.61   15.45
   2  -6   4   38.53   13.61
   2   6   4   28.17   14.26
   2  -6   4   13.47    7.37
   2   6   4   60.75    5.36
   2  -6   4   40.46    4.71
   2  -6   5   27.51   12.44
   2   6   5    8.46   14.18
   2  -6   5   10.54    6.46
   2  -6   5   23.47    3.40
   2   6   5   33.57    3.91
   2  -6   6   -1.75   10.27
   2   6   6    4.69   14.80
   2  -6   6   -1.65    5.13
   2   6   6    2.87    2.49
   2  -6   6    2.78    1.87
   2  -6   7   -3.84   12.30
   2   6   7    5.24   15.07
   2   6   7    1.77    2.45
   2  -6   7    0.51    1.86
   2  -6   7    2.68    6.08
   2   6   8   18.34    7.29
   2  -6   8    3.78    6.23
   2  -6   8    6.17   11.62
   2   6   8    8.58   15.81
   2   6   8   12.72    2.82
   2  -6   8   11.37    2.18
   2   6   8    6.37    2.59
   2   6   8    6.77    2.93
   2   6   9   24.59    4.97
   2   6   9   51.72   12.66
   2  -6   9   16.89    8.06
   2  -6   9   19.74   15.02
   2   6   9   31.26   23.23
   2   6   9   42.16    4.39
   2  -6   9   30.32    3.81
   2   6   9   22.21    4.53
   2   6  10   38.30    6.33
   2  -6  10   38.29    9.82
   2   6  10   62.98   14.17
   2   6  10   28.85    5.45
   2  -6  10   32.00   10.06
   2  -6  10   46.95   19.76
   2   6  10   54.35   26.57
   2   6  10   68.72    5.61
   2  -6  10   54.73    5.08
   2   6  10   32.04    5.56
   2  -6  11    1.52    2.71
   2   6  11    6.15    3.97
   2  -6  11    4.18    6.48
   2   6  11   16.37   10.88
   2   6  11    5.72    2.72
   2  -6  11    8.46    6.81
   2  -6  11   -2.45   13.27
   2   6  11   14.35   23.01
   2   6  11   10.69    2.86
   2  -6  11   10.57    2.26
   2   6  11    7.27    3.06
   2  -6  12   11.52    3.21
   2   6  12   12.06    4.38
   2  -6  12    5.19    7.65
   2   6  12    8.53   11.09
   2   6  12    8.22    2.92
   2  -6  12    3.20    7.02
   2  -6  12    7.61   15.77
   2   6  12   -3.74   23.96
   2  -6  12   10.40    2.28
   2   6  12   21.93    3.28
   2   6  12    7.88    3.11
   2  -6  13   15.77    3.65
   2   6  13   22.16    5.08
   2   6  13   23.35   25.01
   2  -6  13   19.41    8.70
   2   6  13   15.53    3.48
   2   6  13   15.74    3.55
   2   6  13   30.82    3.71
   2  -6  13   21.17    2.98
   2  -6  13   20.39    8.58
   2   6  14    2.10    2.48
   2  -6  14    2.41    1.93
   2   6  14    1.53    2.44
   2   6  14    1.83    2.55
   2   6  14   -0.71    6.28
   2  -6  14   -1.12    2.67
   2   6  14   -1.62    3.84
   2   6  15   32.93    3.69
   2  -6  15   25.36    3.10
   2   6  15   19.15    3.51
   2   6  15   17.24    3.44
   2   6  15   19.42    6.84
   2  -6  15   17.37    3.67
   2   6  15   31.70    5.08
   2   6  16   16.68    3.38
   2   6  16   17.88    3.33
   2   6  16   33.85    3.66
   2  -6  16   32.59    3.20
   2  -6  16   18.47    3.64
   2   6  16   22.60    4.58
   2   6  17   31.11    3.42
   2  -6  17   25.39    2.95
   2   6  17   16.48    3.15
   2  -6  17   14.93    3.32
   2   6  17   22.57    4.23
   2   6  18   12.96    2.60
   2  -6  18   13.79    2.87
   2   6  19    7.37    2.14
   2  -6  19    4.34    1.87
   2   6  19    4.30    1.61
   2  -6  20    1.81    1.44
   2   6  20    0.96    1.21
   2   6  21   43.34    4.04
   2  -6  21   36.73    4.08
   2  -6  22    3.14    1.68
   2  -6  23    0.63    0.91
  -2  -7  23   13.62    1.98
  -2  -7  22   11.68    2.42
   2   7 -22   22.16    5.04
  -2   7  21   15.87    5.43
  -2  -7  21   20.58    3.33
  -2   7  20   10.43    5.97
   2   7 -20   15.73    6.92
  -2  -7  20    7.74    2.90
  -2  -7  19    4.74    2.99
  -2   7  19    9.78    6.73
   2   7 -19    1.04    4.23
   2   7 -18    7.48    4.89
  -2  -7  18    3.64    3.13
  -2   7  18    6.34    7.23
   2  -7 -18    6.13    4.07
   2  -7 -18    2.16    1.46
   2   7 -17    1.81    5.00
   2  -7 -17   -2.00    4.47
   2  -7 -17    0.05    1.45
   2  -7 -16   25.43    3.12
   2  -7 -16   31.27    4.91
   2  -7 -16   23.31    6.12
  -2   7  16   22.07    8.43
   2  -7 -16   25.39    4.28
   2  -7 -15    0.61    1.50
   2   7 -15    2.05    2.11
   2  -7 -15    2.31    3.83
  -2   7  15   -2.29    7.70
   2  -7 -15    2.12    5.51
   2  -7 -15    0.55    2.90
  -2   7  14   34.48    9.42
   2  -7 -14   39.00    8.16
   2  -7 -14   39.78    4.64
   2   7 -14   58.83    5.15
   2  -7 -14   42.81    6.10
   2  -7 -14   36.68    5.60
   2  -7 -13    2.71    1.59
   2   7 -13    2.40    2.04
   2  -7 -13    2.69    2.87
   2  -7 -13    1.38    3.65
  -2   7  13   -0.40    7.17
   2  -7 -12   29.41    3.66
   2   7 -12   44.80    4.16
   2  -7 -12   29.40   14.27
   2  -7 -12   26.39    4.59
  -2   7  12   37.11    8.43
   2  -7 -12   33.04    6.20
   2   7 -11   25.54    9.95
   2  -7 -11   19.06    5.44
   2  -7 -11   19.74   12.23
   2   7 -11   20.80    2.84
   2  -7 -11   15.02    2.33
   2   7 -10   50.80   12.25
   2  -7 -10   40.91    7.43
   2  -7 -10   23.57   13.12
   2   7 -10   53.00    5.39
   2   7  -9   83.19   14.18
   2   7  -9   73.31    7.13
   2  -7  -9   56.11    8.94
   2  -7  -9   45.02   15.57
   2   7  -8   69.34   13.87
   2  -7  -8   57.47   18.05
   2   7  -8   85.97    8.48
   2  -7  -8   73.80   10.25
   2  -7  -7   18.03   11.86
   2  -7  -7   14.43    6.06
   2   7  -7   27.47    8.73
   2  -7  -6   12.13   10.31
   2  -7  -6   21.57    6.52
   2   7  -6   40.64    9.49
   2   7  -5   42.76    4.37
   2  -7  -5   31.42    4.83
   2  -7  -5   30.48   11.76
   2   7  -5   58.56   16.07
   2  -7  -5   29.45    7.58
   2   7  -5   45.37    9.43
   2   7  -4  529.87   55.81
   2  -7  -4  445.53   52.60
   2   7  -4  466.10   43.08
   2  -7  -4  431.25   43.24
   2  -7  -4  467.12   47.27
   2   7  -4  529.17   48.63
   2  -7  -3   30.13    7.53
   2   7  -3   41.02    8.61
   2   7  -3   37.31    4.01
   2  -7  -3   31.69    4.47
   2   7  -3   45.98   14.86
   2  -7  -3   47.23   14.39
   2  -7  -2   25.03    7.34
   2   7  -2   23.96    7.33
   2  -7  -2   12.00   12.72
   2   7  -2   13.12   14.94
   2  -7  -2   22.14    3.71
   2   7  -2   30.70    3.22
   2   7  -1  391.84   43.34
   2  -7  -1  299.25   40.27
   2  -7  -1  307.01   30.65
   2   7  -1  330.38   30.45
   2   7   0    0.92    1.19
   2  -7   0    0.57    2.20
   2  -7   1   13.93    2.87
   2   7   1   12.92    1.96
   2   7   1   14.25    9.27
   2  -7   2   36.52    4.70
   2   7   2   39.33    4.19
   2   7   2   60.76   15.17
   2  -7   2   50.53   13.13
   2  -7   3    5.75    4.50
   2  -7   3    7.67    8.72
   2   7   3   15.60   11.79
   2   7   3    6.45    1.45
   2  -7   4   75.31   16.22
   2   7   4   59.60   17.57
   2  -7   4   36.73    9.42
   2   7   5   35.06   15.87
   2  -7   5   22.60    7.56
   2   7   6   26.28   16.19
   2  -7   6   13.58    3.50
   2  -7   6   11.81    6.70
   2   7   6   13.26    2.84
   2  -7   7   51.01    4.26
   2   7   7   22.51    4.22
   2   7   7   25.41    4.79
   2   7   7   43.62   18.55
   2  -7   7   18.23    8.11
   2   7   7   26.76    4.52
   2  -7   8  121.50    9.43
   2   7   8   68.61    9.83
   2   7   8   67.64   25.27
   2  -7   8   65.74   14.49
   2   7   8   63.29    9.69
   2   7   9   43.95   23.10
   2  -7   9   42.61    4.13
   2  -7   9   24.21    9.26
   2   7   9   20.87    4.74
   2   7  10   42.77    7.36
   2  -7  10   64.94    6.54
   2   7  10   37.38   23.69
   2  -7  10   35.36   11.46
   2   7  10   43.57    7.03
   2  -7  11   12.68    7.41
   2   7  11   20.04    4.55
   2   7  11   22.57    3.90
   2  -7  11   26.30    3.17
   2   7  11   34.19    3.94
   2   7  11    9.88   20.17
   2   7  11   15.13    3.98
   2   7  11   18.16    4.03
   2   7  12   42.78    6.38
   2   7  12   30.52    5.56
   2  -7  12   51.32    5.08
   2   7  12   31.80    5.55
   2   7  12   45.05    5.66
   2  -7  12   28.63   10.15
   2   7  13    1.03    3.54
   2   7  13    1.42    2.78
   2   7  13   -0.48    2.67
   2  -7  13    0.68    1.96
   2   7  13   -0.31    2.67
   2   7  14    5.97    3.73
   2   7  14    4.32    2.70
   2   7  14    5.33    2.69
   2  -7  14    5.25    2.05
   2   7  14    4.74    2.75
   2   7  15   13.37    3.92
   2   7  15   12.76    3.09
   2   7  15   15.10    3.16
   2   7  16   34.56    4.58
   2   7  16   45.36    4.85
   2   7  17    1.08    2.02
   2   7  17    0.54    1.83
   2   7  18    2.12    1.83
   2   7  19   32.00    3.64
   2   7  20   32.70    3.42
   2  -7  20   29.23    4.12
   2  -7  21    0.63    1.79
   2   7  21    0.96    0.86
   2  -7  22   11.20    1.77
  -2  -8  22   67.91    6.78
  -2  -8  21    1.58    2.03
   2   8 -21    9.43    5.36
  -2   8  21    3.18    4.49
  -2  -8  20    3.13    2.48
   2   8 -20    0.64    6.16
  -2   8  20    3.54    5.56
  -2  -8  19    1.00    2.72
   2   8 -19    5.58    7.13
  -2   8  19    5.52    6.23
  -2  -8  18   33.82    4.81
   2  -8 -18   25.32    5.25
   2   8 -17    8.71    8.75
  -2  -8  17    6.79    3.33
   2  -8 -17    3.97    4.48
  -2   8  17   14.44    7.53
  -2  -8  16   27.55    4.64
   2  -8 -16   22.57    6.08
  -2   8  16   29.71    8.50
   2   8 -15    3.25    9.53
  -2  -8  15    1.61    3.24
   2  -8 -15   -0.90    5.23
  -2   8  15    1.24    7.73
  -2  -8  14  151.40   15.04
   2  -8 -14  131.03   16.40
  -2   8  14  103.62   16.66
  -2  -8  13   52.38    7.03
  -2   8  13   55.81   10.18
   2  -8 -12   23.00    5.57
  -2   8  12   20.23    8.22
   2   8 -12   38.34   10.92
   2   8 -11   -1.63    9.37
   2  -8 -11   -2.19    4.67
   2   8 -10  302.01   22.28
   2  -8 -10  138.57   17.62
   2   8  -9  527.08   32.17
   2  -8  -9  219.82   27.73
   2   8  -8  126.94   13.41
   2  -8  -8   56.21    9.22
   2   8  -7   90.00   11.40
   2  -8  -7   40.04    7.81
   2   8  -6  386.53   22.92
   2   8  -6  162.47   17.61
   2   8  -5  367.76   22.58
   2   8  -5  158.91   16.98
   2   8  -4    3.94    1.68
   2   8  -3   46.08    5.05
   2   8  -2  132.74   12.96
   2   8  -1   28.81    3.46
   2   8   0   50.82    5.39
   2   8   1   43.56    4.71
   2   8   2   97.29    9.63
   2  -8   3    0.78    4.82
   2   8   3    0.26    1.37
   2  -8   4   23.85    7.84
   2   8   4   33.69    4.39
   2  -8   4   28.79    4.62
   2   8   4   32.91    4.79
   2  -8   5   38.97    5.09
   2   8   5   33.82    4.61
   2   8   5   31.75    4.39
   2   8   5   31.99    4.59
   2  -8   5   29.11    8.61
   2   8   5   37.27    5.06
   2  -8   6    0.89    5.32
   2   8   6    1.57    2.74
   2  -8   6    0.13    3.20
   2   8   6    1.81    2.44
   2  -8   7   68.06   13.01
   2   8   7   66.85    7.71
   2  -8   7   67.08    8.00
   2   8   7   70.34    7.94
   2  -8   8   38.30   10.86
   2   8   8   54.48    6.76
   2  -8   8   49.91    7.10
   2   8   8   52.84    6.89
   2   8   9    0.73    3.35
   2   8   9    3.93    2.87
   2  -8   9    3.82    4.89
   2  -8   9    0.17    4.65
   2  -8   9    8.17    6.86
   2   8   9    2.84    3.15
   2  -8  10  138.57   21.68
   2   8  10  147.62   15.93
   2   8  10  170.05   15.76
   2  -8  11    2.10    5.93
   2   8  11    5.57    3.28
   2   8  11    4.07    2.96
   2   8  12    2.22    3.07
   2   8  12    0.30    2.70
   2   8  13    0.21    2.73
   2   8  13    1.88    2.83
   2   8  14   74.01    7.99
   2   8  14   71.82    7.93
   2   8  15    1.18    2.55
   2   8  15    1.10    2.42
   2   8  16   19.07    3.27
   2   8  16   21.47    3.24
   2   8  17    9.36    2.37
   2   8  17    7.01    2.17
   2  -8  18    5.98    2.84
   2   8  18    7.89    2.06
   2   8  18    6.49    1.73
   2  -8  19   12.50    2.90
   2   8  19   13.65    2.09
   2  -8  20   49.37    4.93
   2   8  20   41.54    4.46
   2  -8  21   12.44    1.95
   2   8  21   11.12    1.40
  -2   9  21   33.02    5.77
  -2  -9  21   42.63    4.58
   2  -9 -21   46.23    4.75
  -2  -9  20   11.33    2.64
  -2   9  20    7.12    5.22
  -2  -9  19   12.42    2.97
   2   9 -19   19.15    6.98
  -2   9  19   13.13    6.24
   2   9 -18    5.64    7.77
  -2  -9  18    3.78    2.91
   2  -9 -18    6.07    3.39
  -2   9  18   14.65    6.80
  -2  -9  17   48.02    5.62
   2  -9 -17   31.24    6.16
  -2   9  17   40.54    8.62
   2   9 -16   -1.10    8.98
  -2  -9  16    3.39    3.11
   2  -9 -16    1.24    4.45
  -2   9  16    3.63    7.53
   2   9 -15   30.38   10.10
  -2  -9  15   13.95    3.76
   2  -9 -15   19.20    5.81
  -2   9  15   14.07    8.20
   2   9 -14   38.13   10.91
  -2  -9  14   20.33    4.21
   2  -9 -14   21.65    6.62
  -2   9  14   20.50    8.43
  -2  -9  13   18.11    3.98
  -2   9  13   11.04    8.04
   2   9 -12    0.86    9.64
  -2   9  12   13.24    8.13
   2  -9 -12    4.73    4.51
   2  -9 -11  161.68   20.35
   2   9 -11  452.47   26.82
   2  -9 -10  215.97   26.77
   2   9 -10  591.59   32.93
   2  -9  -9  317.60   38.77
   2   9  -9  816.59   44.21
   2  -9  -8    3.66    5.07
   2   9  -8   12.60   10.03
   2  -9  -7   17.57    6.14
   2   9  -7   61.83   11.32
   2   9  -6    2.06    9.24
   2   9  -6    0.92    1.94
   2  -9  -6    4.52    3.32
   2   9  -5   62.46    6.88
   2  -9  -5   59.77    7.36
   2   9  -4    6.23    8.68
   2   9  -4    1.78    1.90
   2  -9  -4    1.94    3.01
   2   9  -3   23.03    9.63
   2   9  -3    7.06    2.07
   2   9  -2    6.99    8.77
   2   9  -2    0.95    1.65
   2   9  -1   60.52    6.82
   2   9  -1  154.96   13.80
   2   9   0   34.39    3.92
   2  -9   0   29.70    4.48
   2   9   0   27.46    4.42
   2   9   1    5.99    8.75
   2   9   1    0.23    1.53
   2   9   1   -1.05    3.18
   2  -9   1    0.22    2.68
   2   9   2    4.60    1.75
   2  -9   2    4.02    2.90
   2   9   2    1.09    3.38
   2   9   3   63.13    7.51
   2   9   3   61.74    8.00
   2   9   3   74.98    7.25
   2  -9   3   49.40   11.22
   2  -9   3   66.77    7.85
   2   9   4   34.69    4.87
   2  -9   4   23.75    8.10
   2   9   4   37.66    4.31
   2  -9   4   39.02    5.26
   2   9   4   33.26    5.51
   2   9   5   49.05    6.77
   2  -9   5   54.94    6.57
   2  -9   5   40.06   10.26
   2   9   5   44.98    6.14
   2   9   6    3.31    3.93
   2  -9   6    1.82    3.31
   2  -9   6    2.80    6.09
   2   9   6    4.59    3.00
   2   9   6   12.38    9.37
   2  -9   7  143.71   14.24
   2  -9   7  113.83   18.61
   2   9   7  136.35   14.00
   2   9   8   17.30    3.52
   2   9   8   19.85    4.40
   2  -9   8   16.47    4.20
   2  -9   8   11.95    7.05
   2   9   8   15.05    3.76
   2  -9   9    1.97    3.54
   2   9   9    1.74    3.28
   2   9   9    2.21    3.37
   2   9   9    3.75    2.87
   2  -9  10   36.91    5.88
   2   9  10   43.33    5.24
   2   9  10   43.23    5.72
   2   9  10   36.60    5.55
   2  -9  11   14.35    4.35
   2   9  11   16.89    3.80
   2   9  11   18.96    3.57
   2   9  11   15.07    4.00
   2   9  12    3.82    2.72
   2  -9  12    2.52    3.63
   2   9  12    4.32    3.23
   2  -9  13    6.09    3.75
   2   9  13    5.16    3.13
   2  -9  14    2.66    3.50
   2   9  14    2.45    2.77
   2   9  14    2.39    2.84
   2  -9  15   38.04    5.03
   2   9  15   28.58    4.40
   2   9  15   33.72    4.43
   2   9  16    3.23    2.23
   2  -9  16    2.18    3.06
   2   9  16    2.42    2.37
   2   9  17    7.71    2.11
   2  -9  17    7.70    2.93
   2   9  17   10.03    2.35
   2   9  18    7.62    1.70
   2   9  18    7.85    1.99
   2  -9  18    8.38    2.59
   2   9  19    1.10    1.43
   2  -9  19    3.99    2.02
   2   9  20    6.49    1.24
   2  -9  20    4.47    1.63
   2 -10 -20    8.39    2.06
  -2  10  20    8.44    4.45
  -2 -10  20    7.87    2.00
   2 -10 -19    7.63    2.44
  -2 -10  19    9.85    2.44
  -2  10  19    9.49    5.60
   2 -10 -18  118.27   12.41
  -2 -10  18  112.68   12.27
  -2  10  18  107.78   13.86
  -2  10  17   12.71    6.93
   2 -10 -17    1.85    2.88
  -2 -10  17    6.60    2.86
   2  10 -17   17.81    8.07
   2 -10 -17    4.88    3.61
  -2 -10  16    9.47    3.27
  -2  10  16    3.92    7.42
   2 -10 -16    8.62    4.38
   2  10 -15   11.34    9.73
  -2 -10  15    6.04    3.21
  -2  10  15    2.49    7.39
   2 -10 -15    6.92    4.88
  -2 -10  14   59.11    7.15
  -2  10  14   57.06   10.59
   2 -10 -14   51.58    8.80
  -2 -10  13   27.37    4.65
  -2  10  13   30.85    8.78
   2 -10 -12    4.43    4.15
   2  10 -12   -5.04   10.49
  -2  10  12    0.21    7.76
   2 -10 -11   14.93    4.05
   2 -10 -11    5.28    4.64
   2 -10 -10   27.73    4.94
   2 -10 -10   22.05    5.93
   2  10  -9    0.94   10.72
   2 -10  -9    2.19    3.42
   2 -10  -9    1.74    4.95
   2  10  -8    4.67   10.45
   2 -10  -8    3.27    3.24
   2 -10  -8    3.64    5.18
   2 -10  -7   73.20   11.80
   2 -10  -7  101.46   10.70
   2 -10  -6  204.52   21.05
   2  10  -6  202.01   20.78
   2 -10  -6  208.37   21.06
   2 -10  -5    3.86    3.27
   2  10  -5   14.20   10.46
   2 -10  -5    7.18    3.25
   2  10  -5    5.55    2.27
   2 -10  -4   22.61    4.27
   2  10  -4   24.48    3.56
   2 -10  -4   24.08    4.21
   2 -10  -3    5.16    3.24
   2  10  -3    7.36    9.90
   2 -10  -3    5.10    3.01
   2  10  -3    4.03    1.97
   2 -10  -2    9.85    3.47
   2 -10  -2   15.70    3.49
   2  10  -2   16.97    2.76
   2 -10  -1    6.44    3.08
   2  10  -1    7.08    9.66
   2  10  -1    5.50    3.24
   2  10  -1    7.82    2.23
   2 -10  -1    7.40    3.00
   2 -10   0    4.16    2.93
   2  10   0    3.11    9.54
   2  10   0    1.43    3.32
   2 -10   0    1.17    2.88
   2  10   0    4.78    1.96
   2 -10   1   -2.32    4.24
   2 -10   1    2.76    2.71
   2  10   1    6.98    2.09
   2 -10   1    4.33    2.91
   2  10   1    3.77    3.61
   2  10   2    6.96    3.94
   2 -10   2    5.93    2.85
   2  10   2    6.53    2.45
   2  10   2    8.21    2.17
   2 -10   2    8.39    3.23
   2  10   3   19.54    4.52
   2 -10   3   17.89    3.58
   2  10   3   24.86    3.15
   2  10   3   19.58    3.52
   2 -10   3   26.81    4.20
   2  10   3   15.88    3.93
   2 -10   4   40.86   10.94
   2  10   4   61.09    8.19
   2  10   4   77.38    7.21
   2  10   4   67.24    7.76
   2 -10   4   58.60    7.66
   2  10   4   61.12    7.49
   2 -10   5    9.49    6.78
   2 -10   5    8.58    3.50
   2  10   5    7.37    3.20
   2  10   5    7.67    4.21
   2  10   5    8.96    3.19
   2  10   5    7.78    2.10
   2  10   6    3.70    3.09
   2  10   6    5.45    9.60
   2 -10   6    1.04    3.23
   2  10   6    1.18    3.85
   2  10   7    5.94    8.71
   2  10   7    3.52    3.30
   2 -10   7    2.39    3.41
   2  10   7   -1.67    2.96
   2  10   8    9.48    3.56
   2 -10   8   11.13    3.86
   2  10   8   14.23    3.46
   2  10   9    5.82    3.48
   2  10   9    3.92    2.95
   2  10   9    5.16    3.73
   2 -10   9    6.24    3.62
   2 -10  10  126.53   12.90
   2  10  10  117.35   12.73
   2  10  10  121.57   12.82
   2  10  10  125.37   12.48
   2  10  11   22.98    4.30
   2  10  11   22.35    4.03
   2  10  11   25.67    4.59
   2 -10  11   29.87    4.83
   2 -10  12   36.59    5.44
   2  10  12   35.79    5.04
   2  10  12   30.93    5.22
   2  10  12   40.32    4.89
   2 -10  13    0.97    3.31
   2  10  13    5.41    3.17
   2 -10  14   13.31    3.64
   2  10  14   11.78    3.20
   2 -10  15   37.42    4.66
   2  10  15   27.00    4.10
   2  10  16   29.01    3.82
   2  10  16   26.00    3.71
   2 -10  16   31.79    4.22
   2  10  17    5.56    1.97
   2 -10  17    9.19    2.51
   2  10  17    6.12    2.14
   2  10  18   62.36    6.02
   2 -10  18   66.57    6.20
   2  10  18   52.69    5.83
   2 -10  19   10.30    1.80
   2  10  19    8.11    1.52
   2  10  20   10.69    1.29
   2 -10  20    5.96    1.88
  -2  11  20    0.12    3.19
   2 -11 -19    5.80    1.91
  -2  11  19    6.99    4.63
  -2 -11  19    4.74    1.77
   2 -11 -18   74.69    6.51
  -2  11  18   59.50    8.34
  -2 -11  18   77.82    6.37
  -2  11  17   38.99    7.82
   2 -11 -17   41.03    5.07
  -2 -11  17   42.95    4.99
   2 -11 -16   70.14    7.22
  -2  11  16   46.66    9.74
   2 -11 -16   43.82    7.50
  -2 -11  16   62.55    7.01
   2 -11 -15    5.66    3.12
  -2  11  15    2.12    7.45
   2 -11 -15    7.50    4.54
  -2 -11  15    5.68    3.02
   2 -11 -14   11.33    3.59
  -2  11  14   13.08    7.91
   2 -11 -14   10.02    5.30
  -2 -11  14   12.80    3.40
   2 -11 -13   37.95    5.47
  -2 -11  13   32.82    5.00
  -2  11  13   35.63    9.07
   2 -11 -12    6.65    3.58
  -2  11  12    8.95    7.90
   2  11 -12   16.98   11.07
   2 -11 -12    4.67    3.90
   2 -11 -11    2.21    3.40
  -2  11  11    9.72    8.05
   2 -11 -11    7.18    4.29
   2 -11 -10   11.08    4.85
   2 -11 -10   13.97    3.97
   2 -11  -9  277.46   32.55
   2 -11  -9  317.51   32.19
   2 -11  -8   11.75    5.56
   2 -11  -8   19.02    4.17
   2  11  -7    8.32   10.73
   2 -11  -7   -1.65    5.19
   2 -11  -7   -2.51    3.26
   2 -11  -6    3.82    3.33
   2  11  -6    8.13    2.62
   2 -11  -6    5.97    3.44
   2  11  -6    0.91   10.83
   2  11  -5   93.06    9.71
   2 -11  -5   86.97   10.02
   2 -11  -5   87.40   10.04
   2  11  -4   37.25    4.53
   2 -11  -4   31.56    4.96
   2 -11  -4   30.13    5.02
   2  11  -3   81.63    8.26
   2 -11  -3   71.49    8.56
   2 -11  -3   67.88    8.49
   2  11  -2   15.96    2.82
   2 -11  -2    9.07    3.48
   2 -11  -2   10.42    3.48
   2 -11  -1   79.81    8.77
   2 -11  -1   76.68    8.68
   2  11  -1   89.92    8.45
   2  11  -1   66.90    8.84
   2  11  -1   69.30    8.79
   2  11   0   15.01    2.79
   2 -11   0   13.29    3.63
   2  11   0   11.96    3.82
   2 -11   0   13.80    3.49
   2  11   0   19.43    4.14
   2  11   1   74.73    7.02
   2 -11   1   55.40    7.11
   2  11   1   55.07    7.68
   2  11   1   55.29    7.50
   2  11   2    5.24    3.34
   2 -11   2    4.90    2.89
   2  11   2    7.88    2.21
   2 -11   2    1.42    4.25
   2  11   2    5.04    3.89
   2  11   3   25.45    3.94
   2  11   3   31.01    5.18
   2 -11   3   31.87    4.61
   2  11   3   19.40    4.49
   2 -11   3   22.18    4.06
   2  11   3   33.12    3.84
   2 -11   4   31.64    5.01
   2  11   4   49.30    4.97
   2  11   4   36.58    6.19
   2  11   4   36.75    5.12
   2 -11   4   43.79    5.58
   2  11   4   38.95    5.65
   2 -11   5   10.02    3.11
   2  11   5   16.42    2.75
   2  11   5   13.93    3.55
   2  11   5   12.86    4.73
   2 -11   5   20.26    4.03
   2  11   5   16.96    4.01
   2  11   6   39.92    4.44
   2 -11   6   27.83    4.53
   2  11   6   28.83    4.89
   2  11   6   39.98    5.99
   2  11   6   33.44    5.05
   2 -11   6   43.14    5.37
   2  11   7    6.54    3.37
   2 -11   7    6.27    2.60
   2  11   7    6.54    2.09
   2  11   7    5.49    3.10
   2  11   7    4.52    4.21
   2 -11   7    6.69    3.46
   2 -11   8  107.91   10.89
   2  11   8  104.92   10.88
   2  11   8   94.49   10.63
   2  11   9    6.33    3.49
   2  11   9   10.52    3.27
   2 -11   9   13.53    3.74
   2 -11  10  111.07   11.00
   2  11  10   99.71   10.89
   2  11  10   98.67   11.07
   2  11  10  100.86   10.65
   2 -11  11  234.88   22.20
   2  11  11  230.95   22.17
   2  11  11  204.53   22.14
   2  11  11  233.49   21.97
   2 -11  12    2.68    3.23
   2  11  12    0.64    2.84
   2  11  12    2.54    3.27
   2  11  12    4.21    2.73
   2  11  13    5.68    2.95
   2  11  13   11.40    3.35
   2 -11  13    9.66    3.20
   2  11  14    3.45    2.57
   2  11  14    3.72    2.71
   2 -11  14   -2.66    2.79
   2  11  15    1.24    2.44
   2 -11  15    0.08    2.40
   2  11  16   43.54    5.35
   2 -11  16   56.67    5.53
   2  11  17   39.17    4.40
   2  11  17   42.80    4.52
   2 -11  17   41.79    4.53
   2  11  18   28.62    3.26
   2  11  18   37.51    3.52
   2 -11  18   32.04    3.43
   2  11  19    4.46    1.10
  -2  12  19    6.39    3.51
  -2  12  18   23.53    5.04
  -2  12  18   13.27    1.82
  -2  12  17   34.64    6.91
   2 -12 -17   40.16    4.47
  -2 -12  17   35.28    4.26
  -2  12  16    6.54    6.26
   2 -12 -16    2.44    2.97
   2 -12 -16    4.70    2.44
  -2 -12  16    4.29    2.42
  -2  12  15   19.34    7.39
   2 -12 -15   17.22    4.66
   2 -12 -15   21.76    3.70
  -2 -12  15   25.81    3.60
   2 -12 -14   12.04    3.25
  -2  12  14   12.24    7.53
   2 -12 -14    8.83    4.62
   2  12 -14   19.34    8.34
  -2 -12  14   12.38    3.16
   2 -12 -13   20.94    4.04
  -2  12  13   18.99    8.24
   2 -12 -12    3.66    3.15
  -2  12  12    4.82    8.00
   2  12 -12    1.10    9.82
   2 -12 -11    4.89    3.26
  -2  12  11    8.38    7.97
   2  12 -11    3.59   10.10
   2 -12 -11    4.07    3.74
   2 -12 -10   14.28    4.91
   2 -12 -10   21.45    4.26
   2 -12  -9   12.39    4.79
   2 -12  -9   10.29    3.59
   2  12  -8   15.60   11.53
   2 -12  -8    4.38    4.94
   2 -12  -8    9.67    3.64
   2 -12  -7  136.50   19.36
   2 -12  -7  191.52   18.91
   2 -12  -6    3.95    3.37
   2  12  -6   17.61   10.89
   2 -12  -6    5.57    5.45
   2 -12  -6    4.69    3.32
   2  12  -5  112.98   11.88
   2 -12  -5  110.94   12.13
   2 -12  -5  106.62   12.04
   2  12  -4   12.99   10.94
   2 -12  -4    2.43    3.63
   2  12  -4    2.00    2.37
   2 -12  -4    3.96    3.27
   2  12  -3   13.72    2.87
   2 -12  -3    7.19    3.41
   2 -12  -3   12.96    3.63
   2  12  -2    0.54    2.17
   2 -12  -2   -0.83    3.23
   2  12  -2   -1.24    3.54
   2 -12  -2    4.12    3.24
   2 -12  -1   44.98    5.83
   2  12  -1   32.28    5.99
   2  12  -1   36.64    5.78
   2  12  -1   52.54    5.42
   2 -12  -1   42.18    5.70
   2  12   0  101.00   12.00
   2  12   0  101.43   12.13
   2  12   0  127.44   11.71
   2 -12   0  104.79   11.71
   2  12   1   34.97    5.63
   2  12   1   33.66    5.55
   2 -12   1   30.82    4.93
   2  12   1   40.42    4.71
   2 -12   2    7.98    3.04
   2  12   2    8.65    2.53
   2  12   2    8.49    4.19
   2  12   2    9.33    3.75
   2 -12   3  143.22   14.09
   2  12   3  194.45   14.29
   2  12   3  159.44   14.69
   2  12   3  157.15   14.83
   2  12   4    4.09    2.65
   2  12   4    2.99    3.37
   2 -12   4    3.70    2.74
   2  12   4    0.70    2.13
   2 -12   4    2.99    4.34
   2  12   4    7.08    4.41
   2  12   5    7.93    3.00
   2  12   5    8.11    2.33
   2 -12   5   10.03    3.37
   2 -12   5    3.32    2.72
   2  12   5    9.86    4.62
   2  12   5    5.54    3.25
   2  12   6   40.76    5.33
   2 -12   6   45.35    5.53
   2  12   6   47.75    4.94
   2 -12   6   35.44    4.93
   2  12   6   31.32    5.33
   2  12   6   41.65    6.34
   2  12   7  172.36   16.40
   2 -12   7  168.47   16.39
   2  12   7  183.88   16.14
   2  12   7  135.43   16.20
   2  12   7  157.01   16.84
   2  12   8  122.12   12.79
   2 -12   8  126.53   12.78
   2  12   8  140.30   12.47
   2  12   8  113.88   12.64
   2  12   8  111.92   13.14
   2  12   9   40.22    4.51
   2  12   9   32.92    5.24
   2  12   9   37.37    5.14
   2 -12   9   41.27    5.30
   2  12  10   52.05    5.58
   2  12  10   50.50    6.33
   2 -12  10   51.01    6.22
   2  12  10   51.83    6.13
   2 -12  11   21.71    3.78
   2  12  11   19.66    3.86
   2  12  11   17.32    4.22
   2  12  11   19.00    3.59
   2  12  12    4.44    2.91
   2 -12  12    6.66    2.83
   2  12  12    3.97    3.31
   2  12  13    5.85    2.70
   2 -12  13    8.57    2.69
   2  12  13    4.13    2.95
   2  12  14   -0.51    2.22
   2 -12  14    0.96    2.22
   2  12  14   -0.08    2.50
   2  12  15   -0.55    1.92
   2  12  15    2.27    2.24
   2 -12  15    1.73    1.94
   2  12  16    6.93    2.07
   2 -12  16   13.53    2.02
   2 -12  17    2.84    2.50
   2  12  17   12.23    1.70
   2 -12  18    5.01    1.80
  -2  13  18   11.63    3.50
  -2  13  17    4.92    1.34
  -2  13  17    4.79    4.50
   2 -13 -16   26.30    3.41
  -2  13  16   24.90    6.14
   2 -13 -15    0.76    2.19
   2 -13 -15    1.31    2.95
  -2  13  15   -3.72    6.20
   2 -13 -14    2.08    2.43
   2 -13 -14   -1.35    3.57
  -2  13  14    4.19    6.66
   2 -13 -13    1.44    2.72
  -2  13  13    3.62    6.98
   2 -13 -12   59.68    6.75
  -2  13  12   52.07    9.85
   2 -13 -11    9.28    3.33
  -2  13  11   15.91    8.08
   2 -13 -10    4.89    3.12
  -2  13  10    5.19    8.02
   2  13 -10    3.86    9.39
   2 -13 -10    3.91    3.65
   2  13  -9   12.49   10.28
   2 -13  -9    2.15    3.87
   2 -13  -9    3.13    3.15
   2 -13  -8    9.90    4.51
   2 -13  -8    7.08    3.31
   2  13  -7   12.84   10.89
   2 -13  -7    4.03    4.74
   2 -13  -7    3.82    3.19
   2 -13  -6    5.79    3.32
   2 -13  -6    0.75    4.81
   2 -13  -6    3.12    3.12
   2  13  -5    9.91   11.52
   2 -13  -5    4.55    3.25
   2 -13  -5    0.75    3.20
   2 -13  -4   57.55    6.85
   2  13  -4   60.16    6.63
   2  13  -4   47.37    7.34
   2 -13  -4   48.63    6.72
   2  13  -3    2.50    2.48
   2 -13  -3    5.37    3.34
   2  13  -3    7.41   10.80
   2  13  -3    6.34    4.18
   2 -13  -3    2.42    3.17
   2  13  -2   87.76    8.68
   2  13  -2   72.72    9.37
   2 -13  -2   66.30    8.67
   2  13  -1   85.06   10.58
   2  13  -1  103.64   10.04
   2 -13  -1   79.66    9.97
   2  13   0  149.73   16.45
   2  13   0  146.58   16.71
   2 -13   0  146.34   16.20
   2  13   0  182.86   16.35
   2  13   1   38.46    5.99
   2  13   1   36.79    6.02
   2  13   1   44.14    5.19
   2 -13   1   37.69    5.31
   2  13   2    6.03    2.51
   2 -13   2    6.96    3.06
   2  13   2    5.07    3.67
   2  13   2    5.93    4.00
   2  13   3    4.75   10.35
   2  13   3    2.44    2.22
   2 -13   3    3.18    2.78
   2  13   3    1.60    3.44
   2  13   3    1.76    4.01
   2  13   4   15.95    2.94
   2  13   4   14.68    4.77
   2  13   4   12.30    3.68
   2 -13   4   14.43    3.25
   2  13   4   16.34    4.25
   2  13   5    7.33    2.38
   2  13   5    9.04    4.46
   2  13   5    3.89    3.26
   2 -13   5    5.43    2.68
   2 -13   5    7.10    4.12
   2  13   6   21.24    5.08
   2  13   6   19.77    4.06
   2  13   6   25.36    3.29
   2  13   7    2.42    1.99
   2  13   7    3.30    2.72
   2  13   7    2.94    4.29
   2  13   7    0.10    3.05
   2  13   8   96.51   10.55
   2  13   8   82.56    9.90
   2  13   8   90.34    9.89
   2  13   8  105.92    9.68
   2  13   9    7.39    2.99
   2  13   9    5.50    1.92
   2  13   9    6.35    3.06
   2  13  10    3.69    2.79
   2  13  10    3.72    2.71
   2  13  11    1.58    3.35
   2  13  11    1.84    2.63
   2  13  11   -0.24    2.49
   2  13  12   41.91    4.87
   2  13  12   36.96    5.26
   2  13  13   32.06    4.00
   2  13  13   29.12    4.26
   2  13  14   54.48    5.55
   2  13  14   47.91    5.71
   2  13  15   12.19    2.00
   2  13  15    8.88    2.14
   2 -13  16    3.81    2.16
   2  13  16    4.42    1.34
   2  13  16    5.48    1.51
   2  13  17    3.24    0.91
   2 -13  17    4.76    1.51
  -2  14  17   10.46    3.00
   2  14 -17   12.86    2.07
  -2  14  16   16.45    4.34
  -2  14  16    8.86    1.61
  -2  14  15   16.39    5.27
  -2  14  15   10.97    2.07
  -2  14  14    8.30    5.98
   2 -14 -14    7.27    3.00
   2 -14 -14   10.14    2.31
  -2  14  13   13.28    6.44
   2 -14 -13    3.28    3.59
   2 -14 -13    8.26    2.49
  -2  14  12    3.05    6.80
   2 -14 -12    0.76    2.33
  -2  14  11   65.82   11.03
   2 -14 -11   82.96    8.46
  -2  14  10    8.65    7.73
   2 -14 -10    7.05    2.91
  -2  14   9   21.53    8.30
   2 -14  -9   21.19    4.55
   2 -14  -9   33.85    4.30
   2 -14  -8    9.64    3.31
   2 -14  -8    9.87    4.07
   2 -14  -7    8.46    3.28
   2 -14  -7    9.08    4.55
   2  14  -6   31.20    5.96
   2 -14  -6   35.31    5.10
   2 -14  -6   31.48    6.25
   2 -14  -5  113.56   16.38
   2 -14  -5  176.32   15.97
   2 -14  -5  140.83   15.69
   2  14  -5  157.10   16.44
   2  14  -4   25.33    5.68
   2 -14  -4   24.81    4.51
   2  14  -3   62.49    6.88
   2  14  -3   55.59    7.78
   2 -14  -3   50.20    6.91
   2  14  -2   68.29    7.20
   2  14  -2   59.94    8.10
   2 -14  -2   52.16    7.15
   2  14  -1   21.55    3.51
   2  14  -1   11.33    4.53
   2 -14  -1   15.84    3.71
   2  14   0   22.29    3.42
   2  14   0   18.27    4.58
   2 -14   0   14.27    3.65
   2  14   1  270.43   26.26
   2 -14   1  211.45   25.57
   2  14   1  290.46   25.88
   2 -14   2    3.50    2.82
   2  14   2    2.32    3.75
   2  14   2    0.86    2.33
   2  14   2    1.28    3.73
   2  14   3  264.14   26.08
   2  14   3  293.59   26.23
   2  14   3  312.20   25.82
   2 -14   3  225.70   25.49
   2  14   4   26.76    3.61
   2  14   4   24.91    5.04
   2  14   4   16.54    4.23
   2  14   5   10.33    4.39
   2  14   5    4.28    3.41
   2  14   5    5.60    2.34
   2 -14   6   -0.46    3.45
   2  14   6    0.98    4.13
   2  14   6    0.41    3.17
   2  14   6   -0.28    1.99
   2  14   7  135.19   10.06
   2  14   7  112.58   10.83
   2  14   7  111.01   10.25
   2  14   8   15.82    4.34
   2  14   8    9.00    3.13
   2 -14   8    8.04    3.67
   2  14   8   12.23    2.33
   2  14   9   11.46    4.01
   2  14   9   12.68    3.10
   2 -14   9    5.33    3.68
   2  14   9   14.60    2.30
   2 -14  10    1.17    3.34
   2  14  10    2.57    2.54
   2 -14  11    8.57    3.30
   2  14  12   11.17    2.96
   2 -14  12    4.63    2.99
   2  14  13    0.45    2.32
   2 -14  13   -0.33    2.54
   2  14  14   15.73    2.31
   2 -14  14    6.23    2.45
   2  14  15   21.30    2.23
   2 -14  15   11.48    2.33
  -2  15  15    1.77    1.06
  -2  15  15    2.60    3.15
   2  15 -15    2.23    1.83
  -2  15  14   23.68    3.01
   2  15 -14   33.74    3.97
  -2  15  14   26.28    5.31
   2 -15 -13   21.26    4.10
  -2  15  13   33.49    6.40
   2 -15 -12   23.54    4.56
  -2  15  12   26.01    6.71
   2  15 -12   38.26    4.90
  -2  15  11   38.50    8.64
   2  15 -11   59.66    7.08
   2 -15 -11   57.97    6.10
  -2  15  10    1.03    6.70
   2  15 -10    2.39    3.77
   2 -15 -10    1.41    2.30
   2  15  -9    4.33    3.95
   2 -15  -9    6.42    3.89
   2 -15  -9    2.55    3.85
   2 -15  -9    2.26    2.44
   2  15  -8   21.28    4.84
   2 -15  -7    3.05    3.43
   2  15  -7   -1.93    4.05
   2 -15  -6    3.27    3.77
   2  15  -6    0.30    3.95
   2  15  -5    6.20    4.27
   2 -15  -5   10.10    4.26
   2  15  -4    2.27    4.03
   2 -15  -4    3.52    4.32
   2 -15  -4    4.70    2.90
   2  15  -3   29.63    5.61
   2 -15  -3   28.03    4.50
   2  15  -2   38.46    4.78
   2  15  -2   39.60    5.95
   2 -15  -2   25.38    4.75
   2  15  -1  119.56   11.93
   2  15  -1  118.11   12.53
   2 -15  -1   92.08   11.72
   2  15   0   67.90    7.32
   2  15   0   70.94    8.17
   2 -15   0   51.09    7.15
   2  15   1    6.52    3.82
   2 -15   1    5.77    2.75
   2  15   1    4.86    2.45
   2  15   2    1.53    3.52
   2  15   2    1.13    2.22
   2  15   3    9.15    3.66
   2  15   3   12.62    2.72
   2  15   4   23.00    4.67
   2  15   4   35.90    4.18
   2  15   5    3.83    3.14
   2  15   5    2.39    3.83
   2  15   5    5.26    2.15
   2  15   6   44.97    6.39
   2  15   6   45.39    5.90
   2  15   6   51.82    5.47
   2  15   7    9.82    3.83
   2  15   7    8.95    3.12
   2  15   7    9.46    2.19
   2  15   8   18.77    2.73
   2  15   8   20.82    3.48
   2  15   8   18.09    4.16
   2  15   9    2.98    2.43
   2  15   9    0.84    3.22
   2 -15  10   11.78    2.83
   2  15  10   19.65    3.54
   2 -15  11    5.00    2.21
   2 -15  12   11.73    2.18
   2  15  13   29.90    3.47
   2  15  14    2.56    1.07
  -2  16  13    0.55    1.07
  -2  16  13    2.74    3.16
   2  16 -13    2.80    1.76
   2  16 -12   36.69    4.55
   2  16 -11   57.53    4.88
   2 -16 -11   17.96    4.19
   2  16 -10    8.17    3.47
   2  16  -9   94.17   10.13
   2  16  -8    1.55    3.50
   2 -16  -8    3.72    3.43
   2 -16  -8    1.90    3.42
   2  16  -7    6.49    3.82
   2 -16  -7   12.89    4.48
   2 -16  -7    1.87    4.14
   2  16  -6   20.47    4.35
   2 -16  -6   12.88    3.42
   2  16  -5   11.36    4.06
   2 -16  -5    6.27    3.45
   2  16  -4    2.76    3.79
   2 -16  -4    3.78    3.61
   2  16  -3   21.34    4.29
   2 -16  -3    8.83    4.24
   2 -16  -2   17.14    3.19
   2  16  -2   24.97    4.52
   2 -16  -2   15.22    4.69
   2  16  -1   42.06    5.70
   2  16  -1   36.47    4.73
   2  16   0    1.46    2.27
   2  16   1   16.84    4.17
   2  16   1   24.99    3.47
   2  16   2    3.74    3.32
   2  16   2    0.65    2.03
   2  16   3   17.04    4.02
   2  16   3   24.46    3.26
   2  16   4   25.74    4.50
   2  16   4   32.95    3.89
   2  16   5   -0.50    2.86
   2  16   5    0.62    1.79
   2  16   6   -1.75    2.63
   2  16   6    1.28    1.65
   2  16   7    7.04    2.66
   2  16   7    6.50    1.79
   2  16   8   61.86    6.27
   2  16   8   52.62    6.49
   2  16   9    7.38    2.76
   2  16  10   17.95    2.97
   2  16  11    2.59    1.70
   2  17 -10    5.24    1.82
  -2  17  10    2.56    1.19
  -2  17  10    1.08    3.51
  -2  17   9   31.04    3.43
   2 -17  -9   16.90    3.89
  -2  17   9   25.40    5.36
  -2  17   8   16.87    5.51
   2  17  -8   26.31    3.80
   2 -17  -7   22.34    3.91
   2 -17  -7   21.04    3.83
  -2  17   7   25.67    6.02
   2 -17  -6    1.51    3.37
   2 -17  -6    1.78    3.31
  -2  17   6    5.59    5.49
   2  17  -6    5.37    3.08
   2 -17  -5   26.35    4.95
   2 -17  -5   19.07    4.97
  -2  17   5   23.95    6.62
   2  17  -4   54.40    6.06
  -2  17   4   32.64    7.56
   2 -17  -3    0.63    2.61
   2 -17  -2    4.22    3.05
   2  17  -1   34.74    4.55
   2 -17  -1   20.71    4.41
   2 -17   0    1.08    3.42
   2  17   0    2.46    3.15
   2 -17   1   11.26    4.12
   2  17   1   25.15    3.89
   2  17   2   78.28    8.43
   2  17   2   79.20    8.10
   2  17   3   17.40    3.44
   2  17   3   16.55    2.64
   2  17   4    7.42    2.82
   2 -17   4    6.18    3.46
   2 -17   4    8.57    3.51
   2  17   5   17.55    3.11
   2  17   6    9.32    2.37
   2  18  -6   17.64    2.52
  -2  18   6    6.31    3.30
  -2  18   5    3.44    3.47
   2 -18  -4    6.08    2.42
   2 -18  -4    6.81    2.53
   2 -18  -3    4.58    2.83
   2 -18  -3    4.25    2.88
   2  18  -2   40.16    4.30
   2 -18  -2   32.67    4.45
   2 -18  -1    7.52    3.14
   2 -18  -1    2.17    3.07
   2  18   0    4.08    2.45
   2 -18   0    1.71    2.95
   2  18   1    9.44    2.54
   2 -18   2   24.36    3.97
   2 -18   2   15.12    3.90
   2  18   3    1.04    1.82
   2 -18   3    2.12    2.19
   2 -18   3    2.37    2.27
   2  18   4    8.05    1.83
   3   0 -23    9.85    1.77
   3   0 -23    7.83    1.88
   3   0 -22   -1.14    2.30
   3   0 -22   -0.79    3.60
   3   0 -22    1.45    2.71
   3   0 -21   33.95    4.75
   3   0 -21   36.54    5.18
   3   0 -20   -2.76    3.29
   3   0 -20    7.79    4.15
   3   0 -19    2.37    3.74
   3   0 -19    5.77    4.45
   3   0 -18    1.75    3.97
   3   0 -18    5.93    5.02
   3   0 -17   38.13    6.28
   3   0 -17   41.01    7.13
   3   0 -16    1.11    4.40
   3   0 -16   -3.44    5.53
   3   0 -15   20.96    5.45
   3   0 -15   22.34    6.14
   3   0 -14   -3.04    4.45
   3   0 -14   -1.92    5.37
   3   0 -13   64.51    9.16
   3   0 -13   68.42    8.46
   3   0 -12   -2.81    4.38
   3   0 -12    1.14    2.34
   3   0 -12    5.39    5.21
   3   0 -12   -2.74   17.58
   3   0 -11   56.16    6.18
   3   0 -11   54.77    7.52
   3   0 -11   57.71    8.22
   3   0 -11   55.69   13.97
   3   0 -11   55.88   10.83
   3   0 -11   60.96   22.82
   3   0 -10   -2.57   14.96
   3   0 -10    0.43    3.25
   3   0 -10    1.41    4.55
   3   0 -10    1.28    7.44
   3   0 -10   -0.70    5.32
   3   0 -10    8.63    8.66
   3   0  -9  170.43   43.61
   3   0  -9  248.62   38.38
   3   0  -9  274.35   31.67
   3   0  -9  261.21   32.51
   3   0  -9  286.46   32.35
   3   0  -9  181.91   32.25
   3   0  -9  284.88   34.34
   3   0  -9  190.40   32.29
   3   0  -8   -0.82    4.70
   3   0  -8   -4.78   15.16
   3   0  -8   -1.02    2.74
   3   0  -8    1.71    6.07
   3   0  -8   -2.06    8.61
   3   0  -8   -1.14    5.89
   3   0  -8    1.17    6.99
   3   0  -8    3.11    4.37
   3   0  -7   31.53   10.30
   3   0  -7   26.38    7.16
   3   0  -7   34.39    5.39
   3   0  -7   30.18   17.11
   3   0  -7   33.10    5.90
   3   0  -7   30.40    9.38
   3   0  -7   17.39    6.76
   3   0  -7   27.28    3.70
   3   0  -6   -1.08    6.23
   3   0  -6    1.84    4.42
   3   0  -6   -5.51    6.88
   3   0  -6    0.25    2.00
   3   0  -6   -0.22    5.10
   3   0  -6   -9.13   13.90
   3   0  -6   -1.00    3.59
   3   0  -6   -1.11    6.54
   3   0  -6   -4.92    7.96
   3   0  -5   68.50    9.50
   3   0  -5   77.14    9.33
   3   0  -5   42.38   19.67
   3   0  -5   80.85    7.99
   3   0  -5   80.77    8.16
   3   0  -5   77.75   11.20
   3   0  -5   86.57   12.38
   3   0  -5   89.75   15.46
   3   0  -5   90.24    8.29
   3   0  -5   72.28   10.15
   3   0  -5   83.84   11.50
   3   0  -4    0.51    1.29
   3   0  -4    0.84    3.63
   3   0  -4   -2.19   11.81
   3   0  -4   -4.02    5.31
   3   0  -4   -0.87    4.06
   3   0  -4    4.11    7.30
   3   0  -4    2.67    7.23
   3   0  -4    3.58    7.39
   3   0  -4   -2.76    4.87
   3   0  -4    3.69    5.94
   3   0  -4    0.39    1.63
   3   0  -4   -0.48    1.96
   3   0  -3   39.03    5.63
   3   0  -3   36.86   16.70
   3   0  -3   16.19    6.15
   3   0  -3   33.21    9.72
   3   0  -3   28.97    5.74
   3   0  -3   33.81    8.31
   3   0  -3   39.52    8.56
   3   0  -3   34.62    4.15
   3   0  -3   42.03    3.94
   3   0  -3   33.16    4.13
   3   0  -2    0.76    1.29
   3   0  -2   -5.70    5.09
   3   0  -2   -8.56   14.16
   3   0  -2    2.35    3.68
   3   0  -2    2.46    2.07
   3   0  -2    0.29    4.18
   3   0  -2   -9.34    7.33
   3   0  -2    0.24    1.86
   3   0  -2    0.43    1.81
   3   0  -2    2.29    7.05
   3   0  -2    0.95    5.99
   3   0  -1  153.31   12.88
   3   0  -1  111.87   15.40
   3   0  -1  156.34   19.91
   3   0  -1  123.81   15.68
   3   0  -1  135.19   12.74
   3   0  -1   76.48   13.44
   3   0  -1  146.77   13.66
   3   0  -1  102.17   13.55
   3   0  -1  107.10   25.72
   3   0  -1  135.49   12.63
   3   0   0    1.97    4.46
   3   0   0   10.91   13.52
   3   0   0   -0.08    2.03
   3   0   0   -1.83    3.97
   3   0   0   -8.52   13.86
   3   0   0   -6.42    7.31
   3   0   1   45.07    5.97
   3   0   1   33.99   16.44
   3   0   1   44.97    4.77
   3   0   1   32.35    6.19
   3   0   1   54.57   18.12
   3   0   1   34.98    8.67
   3   0   1   40.77    4.81
   3   0   1   41.86    4.34
   3   0   1   32.58    8.51
   3   0   2    2.09    1.67
   3   0   2    0.14    3.82
   3   0   2    6.33   12.39
   3   0   2    1.21    1.66
   3   0   2    2.18    2.51
   3   0   2   -0.16    4.44
   3   0   2    7.11   13.64
   3   0   2    2.39    2.42
   3   0   2   -1.62    7.03
   3   0   2   10.32    5.30
   3   0   2   -3.50    6.98
   3   0   3  190.23   24.93
   3   0   3  277.39   25.20
   3   0   3  219.41   25.24
   3   0   3  263.55   24.60
   3   0   3  210.24   25.96
   3   0   3  234.50   24.67
   3   0   3  331.37   43.51
   3   0   3  232.08   26.08
   3   0   3  251.33   24.36
   3   0   3  335.01   24.48
   3   0   4    0.58    1.65
   3   0   4    2.62    3.63
   3   0   4   -1.00    2.10
   3   0   4    1.13    2.39
   3   0   4    1.25    4.65
   3   0   4   -5.21   13.74
   3   0   4   -1.54    2.79
   3   0   4   -7.46    6.88
   3   0   4   16.81    5.66
   3   0   4   -2.30    6.59
   3   0   5   96.07   12.67
   3   0   5  121.25   12.34
   3   0   5  115.11   11.69
   3   0   5   94.46   13.33
   3   0   5   94.98   11.90
   3   0   5  106.38   26.62
   3   0   5   96.21   13.36
   3   0   5  108.01   11.42
   3   0   6   11.19    5.73
   3   0   6    0.37    3.74
   3   0   6    0.61    2.53
   3   0   6    0.54    5.54
   3   0   6   -2.86   14.71
   3   0   6    4.47    5.68
   3   0   6    2.77    2.45
   3   0   6    1.71    3.19
   3   0   6    3.10    1.87
   3   0   7  355.76   46.96
   3   0   7  410.15   47.34
   3   0   7  502.71   47.15
   3   0   7  602.15   71.19
   3   0   7  372.97   47.25
   3   0   7  517.01   46.80
   3   0   7  486.10   46.63
   3   0   8   10.67    5.62
   3   0   8    1.42    3.22
   3   0   8   -0.73    4.39
   3   0   8   -9.30   15.56
   3   0   8   -0.96    3.19
   3   0   8    3.79    4.56
   3   0   8    0.95    2.20
   3   0   8    0.66    3.06
   3   0   8    0.21    1.85
   3   0   9   80.34   11.47
   3   0   9   83.50   11.12
   3   0   9  107.57   30.24
   3   0   9   91.94   10.19
   3   0   9   92.91   11.22
   3   0   9   76.95   10.79
   3   0   9  111.79   10.42
   3   0   9  115.26   11.18
   3   0  10    2.64    3.40
   3   0  10    0.31    2.71
   3   0  10   -1.51    3.33
   3   0  10    7.62    5.09
   3   0  10    0.56    2.00
   3   0  10    1.54    1.70
   3   0  11   75.52    8.23
   3   0  11   85.40    9.29
   3   0  11   48.94    9.30
   3   0  11   55.65    8.96
   3   0  11   89.29    8.35
   3   0  12    1.64    3.30
   3   0  12    1.27    1.67
   3   0  12    1.51    1.48
   3   0  12   -0.85    2.59
   3   0  13    4.21    1.51
   3   0  13    4.05    3.22
   3   0  13    7.75    2.72
   3   0  14    1.47    1.21
   3   0  14   -3.94    3.10
   3   0  14   -0.50    2.44
   3   0  15   48.19    7.51
   3   0  15   86.50    7.38
   3   0  16   -0.91    2.46
   3   0  16    0.49    2.21
   3   0  17    1.40    2.21
   3   0  17    1.24    2.01
   3   0  18   -1.68    1.85
   3   0  19    7.60    1.76
   3   0  20    2.33    1.14
   3   1 -22   12.55    3.14
   3   1 -22   12.35    4.33
   3   1 -22   13.39    2.78
   3   1 -21   15.28    3.86
   3  -1 -21   11.85    1.84
   3   1 -21   10.97    1.88
   3   1 -21   14.20    3.26
   3   1 -20   21.87    4.96
   3  -1 -20   18.31    2.76
   3   1 -20   25.61    2.91
   3   1 -20   25.23    4.37
   3   1 -19    1.91    4.69
   3  -1 -19    1.07    1.72
   3   1 -19    3.06    3.85
   3   1 -18    4.81    4.92
   3  -1 -18    2.82    1.94
   3   1 -18    3.44    4.16
   3   1 -17   15.63    5.83
   3  -1 -17   14.50    2.72
   3   1 -17   16.59    4.90
   3   1 -16   33.19    6.58
   3  -1 -16   24.97    3.58
   3   1 -16   23.70    5.61
   3   1 -15    9.99    6.04
   3  -1 -15    5.11    2.43
   3   1 -15    8.06    4.87
   3   1 -14   55.30    8.05
   3  -1 -14   46.02    5.61
   3  -1 -14   56.44    9.54
   3   1 -14   55.21    7.41
   3   1 -13   18.65    5.11
   3  -1 -13   13.65    2.90
   3   1 -13   22.26    5.96
   3  -1 -12   56.09    6.57
   3   1 -12   76.05   24.72
   3   1 -12   69.64    8.74
   3   1 -12   72.98    8.22
   3   1 -11   24.50   18.57
   3  -1 -11   52.36    5.58
   3   1 -11   57.20    7.17
   3   1 -11   50.29    7.72
   3  -1 -11   24.74    9.83
   3  -1 -11   39.86   11.88
   3   1 -11   28.61   11.68
   3   1 -10    2.64   15.76
   3  -1 -10    5.89    3.72
   3   1 -10    8.70    5.31
   3   1 -10   12.39    5.91
   3  -1 -10    3.72    7.62
   3  -1 -10    8.76    8.97
   3   1 -10   -8.86    8.74
   3   1  -9   71.33   26.43
   3  -1  -9   95.64   10.94
   3   1  -9  111.08   12.15
   3   1  -9   90.50   12.42
   3   1  -9   59.16   14.00
   3  -1  -9   51.24   12.11
   3  -1  -9   66.14   14.43
   3   1  -9   58.08   12.01
   3   1  -9   59.71   12.06
   3  -1  -9   31.53   11.86
   3  -1  -9   59.61   16.35
   3  -1  -8   25.18   10.23
   3   1  -8   35.94    7.41
   3   1  -8   12.36   15.40
   3  -1  -8   19.70    8.38
   3   1  -8   33.17    8.14
   3   1  -8   24.74    7.95
   3  -1  -8   21.78    8.26
   3   1  -8   33.87   10.22
   3  -1  -8   35.26   10.85
   3   1  -8   31.00    6.99
   3  -1  -8   36.87    5.87
   3   1  -7   15.13    6.21
   3   1  -7   11.01    4.39
   3   1  -7   13.97    5.01
   3   1  -7    9.83    6.48
   3  -1  -7    4.98    6.55
   3   1  -7    1.18    6.16
   3  -1  -7   19.81    8.99
   3   1  -7   14.72    8.53
   3  -1  -7    2.61    6.56
   3  -1  -7   11.00    7.64
   3   1  -7   14.41   15.72
   3  -1  -7    8.87    2.70
   3   1  -6   51.35    8.27
   3  -1  -6   12.83    6.77
   3  -1  -6   51.59    8.86
   3   1  -6   40.92    6.68
   3  -1  -6   28.58   10.33
   3   1  -6   31.31    6.91
   3   1  -6   44.94    8.48
   3  -1  -6   41.01    8.98
   3   1  -6   34.18    8.25
   3   1  -6   48.83    9.93
   3  -1  -6   33.77    8.79
   3  -1  -6   48.61   10.39
   3   1  -6   37.42   17.46
   3  -1  -6   34.25    5.35
   3   1  -5   56.45    7.78
   3   1  -5   39.47    6.06
   3   1  -5   34.25   16.64
   3  -1  -5   54.85    8.51
   3   1  -5   66.70    6.68
   3  -1  -5   37.83   10.35
   3   1  -5   29.94    6.17
   3  -1  -5   39.08    8.78
   3   1  -5   40.50    8.15
   3   1  -5   39.82    8.22
   3   1  -5   47.64    9.34
   3  -1  -5   32.66    8.42
   3  -1  -5   51.28   10.00
   3  -1  -5   42.18    4.54
   3   1  -5   39.21    4.29
   3  -1  -5   35.58    4.54
   3   1  -4    5.00    5.42
   3  -1  -4    7.11    1.50
   3   1  -4    4.83    1.54
   3   1  -4    0.33    4.90
   3  -1  -4    3.10    6.17
   3   1  -4    6.71   12.62
   3  -1  -4    5.24    1.86
   3  -1  -4    2.96    5.70
   3   1  -4    4.32    4.24
   3  -1  -4    5.85    7.71
   3   1  -4    0.23    7.24
   3  -1  -4    4.75    1.96
   3   1  -4    6.43    3.88
   3   1  -4    8.05    7.25
   3  -1  -4    0.63    7.80
   3  -1  -4    4.35    7.94
   3   1  -4   15.06    7.42
   3   1  -3  124.68   12.29
   3   1  -3  100.87   12.27
   3   1  -3  106.31   24.66
   3   1  -3   66.88   12.08
   3  -1  -3  161.89   14.13
   3   1  -3  132.43   11.46
   3  -1  -3  122.75   14.39
   3  -1  -3  154.51   15.19
   3   1  -3  123.46   14.24
   3  -1  -3  105.86   11.26
   3  -1  -3  101.72   16.89
   3  -1  -3  110.22   11.25
   3   1  -3  120.93   11.15
   3  -1  -3  117.02   14.33
   3   1  -3  111.60   14.01
   3  -1  -2    7.24    2.05
   3   1  -2    6.55   14.01
   3   1  -2    7.69    2.47
   3   1  -2    7.06    4.54
   3  -1  -2    7.69    7.50
   3   1  -2    1.93    7.33
   3   1  -2    1.21    7.36
   3  -1  -2    0.80    7.56
   3   1  -2    8.49    1.77
   3   1  -2    5.07    3.91
   3  -1  -2   -9.94    5.17
   3   1  -2   -1.90    5.09
   3  -1  -2    4.67    6.30
   3  -1  -2    5.94    2.01
   3  -1  -1   -0.89    1.79
   3  -1  -1    0.15    1.35
   3   1  -1    0.39    1.42
   3   1  -1    1.98    3.90
   3   1  -1   -0.48    2.28
   3   1  -1    1.96    4.31
   3  -1  -1   -2.13    8.38
   3   1  -1    2.18    7.17
   3  -1  -1   -0.23    1.76
   3   1  -1   -0.49    6.66
   3  -1  -1   -2.95    7.92
   3  -1  -1   -1.83    5.95
   3   1   0   -6.76    5.99
   3  -1   0    8.29    5.94
   3   1   0   36.83   17.45
   3   1   0   32.82    5.23
   3   1   0   32.68    3.88
   3   1   0   28.37    5.55
   3  -1   0   51.28   17.39
   3  -1   0   24.76    3.57
   3  -1   0   30.08    3.15
   3  -1   0   25.31    8.17
   3   1   1   21.04    4.87
   3   1   1    4.32   14.37
   3  -1   1   37.55    5.76
   3   1   1   -7.55    5.77
   3  -1   1   16.14    3.17
   3   1   1   11.73    5.13
   3  -1   1   13.27   14.49
   3  -1   1   18.12    8.49
   3   1   1   17.36    7.42
   3  -1   1   22.57    3.23
   3  -1   1   17.01    2.64
   3   1   1   15.39    7.13
   3  -1   1   17.25    7.99
   3   1   2    6.49    1.95
   3  -1   2    6.17    1.78
   3   1   2    6.32    4.05
   3   1   2   12.85   15.01
   3   1   2    6.17    2.01
   3  -1   2    6.59    2.40
   3   1   2    6.29    2.66
   3   1   2    3.62    4.88
   3  -1   2    2.31   11.91
   3  -1   2    2.17    7.40
   3   1   2    6.46    7.16
   3  -1   2   12.69    5.36
   3  -1   2    3.72    2.44
   3   1   2    7.63    6.82
   3  -1   2   -0.24    7.27
   3   1   3   25.57    5.05
   3   1   3   36.44    3.59
   3  -1   3   27.73    3.88
   3   1   3   27.75    4.06
   3   1   3   22.92    5.78
   3  -1   3   36.14   16.38
   3  -1   3   21.70    7.89
   3   1   3   18.66    7.58
   3  -1   3   22.51    3.94
   3  -1   3   41.17    6.42
   3   1   3   24.78    3.44
   3  -1   3   28.40    3.40
   3   1   3   22.66    7.58
   3  -1   3   18.65    7.85
   3   1   4   23.36    4.82
   3   1   4   35.31    3.50
   3   1   4   18.38    6.09
   3  -1   4   29.13    6.24
   3   1   4   21.84    3.68
   3  -1   4   22.55    3.54
   3   1   4   25.54    5.76
   3  -1   4   35.45   17.37
   3  -1   4    9.24    7.11
   3   1   4   20.23    6.81
   3  -1   4   18.83    3.99
   3  -1   4   17.96    3.75
   3   1   4   20.27    3.11
   3  -1   4   20.40    2.96
   3   1   4   21.61    6.64
   3  -1   4    8.44    7.14
   3   1   5   26.12    5.57
   3  -1   5   18.88    5.87
   3   1   5    4.24    3.94
   3   1   5    2.23    2.43
   3  -1   5   -4.64    6.29
   3   1   5   -0.57    5.87
   3  -1   5   -2.65   13.63
   3   1   5    5.25    6.23
   3  -1   5    0.11    3.06
   3  -1   5   -0.40    6.45
   3  -1   5    2.06    2.35
   3   1   5    1.95    2.72
   3  -1   5   -0.11    2.85
   3   1   5    2.39    2.03
   3  -1   5    3.85    1.76
   3   1   6   75.28    9.29
   3  -1   6   62.38    9.56
   3  -1   6   99.64   26.23
   3   1   6   63.11    9.79
   3  -1   6   51.84    9.79
   3  -1   6   58.16    8.25
   3  -1   6   64.11    8.25
   3   1   6   87.81    8.84
   3   1   6   70.64    9.78
   3  -1   6   45.94    9.60
   3  -1   6   77.78    7.92
   3   1   6   74.98    8.01
   3   1   6   72.99    7.74
   3  -1   6   75.64    7.62
   3   1   7  256.16   31.58
   3  -1   7  236.53   31.70
   3  -1   7  366.22   52.39
   3  -1   7  298.89   31.60
   3   1   7  279.07   32.00
   3  -1   7  260.77   31.98
   3  -1   7  338.48   31.68
   3  -1   7  274.10   32.03
   3   1   7  277.07   31.95
   3  -1   7  390.07   31.36
   3   1   7  343.13   31.39
   3  -1   7  343.68   31.14
   3   1   7  326.56   31.22
   3   1   8   34.43    6.51
   3  -1   8   31.95    7.01
   3  -1   8   44.31   20.70
   3  -1   8   30.28    5.26
   3  -1   8   18.71    6.03
   3   1   8   75.02    7.17
   3  -1   8   33.23    5.09
   3   1   8   66.98    6.93
   3  -1   8   24.91    6.11
   3  -1   8   40.14    4.50
   3   1   8   35.09    4.67
   3   1   8   67.91    5.71
   3  -1   8   34.68    4.19
   3   1   8   30.96    4.33
   3  -1   9  126.88   17.32
   3  -1   9  134.21   32.25
   3  -1   9  118.92   17.01
   3  -1   9  173.77   17.10
   3  -1   9  124.65   17.04
   3  -1   9  140.70   16.96
   3  -1   9  201.41   16.56
   3   1   9  183.61   16.63
   3  -1   9  166.15   16.36
   3   1   9  161.07   16.48
   3  -1  10   30.81    4.87
   3  -1  10   22.54    4.87
   3  -1  10   24.15    6.38
   3  -1  10   32.25    3.81
   3   1  10   29.20    3.97
   3  -1  10   29.28    3.61
   3   1  10   25.64    3.81
   3   1  11    4.88    2.89
   3  -1  11    0.52    3.37
   3   1  11    3.74    2.00
   3  -1  11    4.32    5.07
   3  -1  11    2.79    1.52
   3   1  11    2.80    1.79
   3  -1  11    3.60    3.25
   3  -1  12    7.45    3.54
   3   1  12    9.89    2.22
   3   1  12   19.51    3.32
   3  -1  12    9.57    1.84
   3   1  12    9.18    2.08
   3  -1  12   15.11    4.91
   3   1  13    5.43    2.73
   3   1  13    1.49    1.49
   3  -1  13    1.88    1.21
   3  -1  13    1.99    3.10
   3   1  13    2.50    1.57
   3   1  14    5.05    1.54
   3   1  14    8.17    2.68
   3  -1  14    5.14    3.16
   3   1  15    3.56    1.21
   3   1  15    5.41    2.61
   3  -1  15    2.35    2.70
   3  -1  16   30.43    4.29
   3   1  16   28.00    3.29
   3   1  17    1.78    2.25
   3  -1  17   -0.51    2.04
   3   1  18    4.54    1.69
   3  -1  18    0.41    1.74
   3   1  19   10.14    1.54
   3  -1  19    5.14    1.67
   3  -1  20   30.61    3.24
   3   2 -22    7.49    2.90
   3  -2 -22   12.31    2.75
   3  -2 -22   10.94    2.43
   3   2 -22   14.14    2.68
   3  -2 -21   13.44    2.05
   3   2 -21   20.75    4.02
   3  -2 -21   17.64    3.61
   3   2 -21   16.86    3.47
   3  -2 -21   17.31    3.26
   3  -2 -20   -0.13    1.40
   3   2 -20    0.34    1.64
   3   2 -20    6.86    4.20
   3  -2 -20    3.76    3.63
   3   2 -20    1.65    3.51
   3  -2 -20   -1.20    3.06
   3  -2 -19    0.85    1.66
   3   2 -19   -0.28    1.86
   3   2 -19   -0.82    4.54
   3  -2 -19    4.57    4.24
   3   2 -19    4.73    3.87
   3  -2 -19    2.05    3.39
   3  -2 -18    7.50    2.10
   3   2 -18   10.08    2.33
   3   2 -18   17.73    5.38
   3  -2 -18   13.31    4.77
   3   2 -18   13.62    4.62
   3  -2 -18    8.88    3.84
   3  -2 -17  125.95   13.12
   3   2 -17  135.52   13.26
   3  -2 -17  133.94   14.06
   3   2 -17  147.57   14.53
   3   2 -17  157.40   14.92
   3  -2 -17  136.11   14.40
   3  -2 -16    2.90    2.14
   3   2 -16    4.14    2.46
   3   2 -16    7.30    5.72
   3  -2 -16    0.33    4.94
   3   2 -16    1.99    4.49
   3  -2 -16    7.74    4.24
   3  -2 -15   15.95    7.01
   3  -2 -15   15.97    2.94
   3   2 -15   16.23    3.17
   3   2 -15   18.63    6.42
   3  -2 -15   19.29    5.55
   3  -2 -15   19.38    4.85
   3   2 -15   16.85    5.33
   3  -2 -14   56.40    6.49
   3   2 -14   65.14    6.72
   3  -2 -14   60.16   10.42
   3   2 -14   68.48    9.06
   3  -2 -14   54.39    8.41
   3   2 -14   63.38    8.37
   3  -2 -14   62.36    7.90
   3  -2 -13   42.02    9.27
   3   2 -13   50.36    7.76
   3   2 -13   46.77    6.71
   3  -2 -13   38.62    6.24
   3  -2 -13   35.85    4.74
   3   2 -13   43.35    4.97
   3  -2 -13   36.56    6.81
   3   2 -12   93.56    9.35
   3   2 -12   81.68    9.78
   3  -2 -12   75.60    9.30
   3  -2 -12   72.91    8.81
   3  -2 -12   62.68    7.57
   3   2 -12   79.34    7.83
   3   2 -11   16.81   21.14
   3  -2 -11   12.50   17.85
   3  -2 -11   26.86    5.31
   3   2 -11   26.67    5.49
   3  -2 -11   19.91   11.37
   3   2 -11   16.76   11.01
   3   2 -11   36.28    7.08
   3  -2 -11   25.25    6.55
   3   2 -11   34.39    7.63
   3  -2 -11   16.76    6.92
   3  -2 -10   43.68    7.42
   3   2 -10   50.78    7.58
   3  -2 -10   48.51    8.46
   3   2 -10   56.44    9.23
   3  -2 -10   44.22    8.81
   3   2 -10   54.28    8.72
   3  -2 -10   57.41   11.88
   3  -2 -10   37.22   12.56
   3   2 -10   57.69   14.13
   3   2 -10   32.44   20.37
   3  -2 -10   50.85   20.11
   3  -2  -9   54.10   22.97
   3   2  -9   44.46   24.10
   3  -2  -9   86.35   11.04
   3   2  -9   91.67   11.15
   3   2  -9  107.76   12.34
   3   2  -9   92.67   12.56
   3  -2  -9   69.80   12.04
   3  -2  -9   86.08   12.03
   3  -2  -9   53.82   12.48
   3  -2  -9   82.06   14.91
   3  -2  -9   55.49   12.55
   3  -2  -9   86.71   17.34
   3   2  -9  100.32   18.84
   3  -2  -8   82.70   17.73
   3   2  -8  105.18   19.35
   3  -2  -8   70.44   14.19
   3  -2  -8  123.03   16.80
   3  -2  -8   59.64   22.11
   3  -2  -8   78.27   14.33
   3   2  -8  100.31   13.83
   3   2  -8  108.01   13.61
   3  -2  -8   84.76   13.47
   3  -2  -8   98.63   13.40
   3   2  -8  101.58   26.50
   3  -2  -8   77.74   12.55
   3   2  -8   94.42   12.66
   3   2  -7    5.50    6.55
   3   2  -7    7.58    4.47
   3  -2  -7    5.34    4.04
   3  -2  -7   -1.08    6.22
   3   2  -7    5.93    7.22
   3   2  -7    5.00    4.85
   3  -2  -7    4.99    4.37
   3  -2  -7    4.55    7.24
   3   2  -7   17.74    6.41
   3   2  -7   21.98    6.46
   3  -2  -7   10.32    8.70
   3  -2  -7    6.40    7.06
   3  -2  -7   19.62    4.99
   3  -2  -7    7.03    6.89
   3   2  -7   14.80   16.37
   3  -2  -7   13.43   13.94
   3  -2  -7    2.06    2.37
   3   2  -7    3.03    2.57
   3   2  -6   51.35    8.54
   3   2  -6   41.37    6.52
   3  -2  -6   36.35    6.13
   3   2  -6   48.02   19.81
   3  -2  -6   21.89   16.30
   3  -2  -6   57.36    8.76
   3  -2  -6   14.80    6.47
   3  -2  -6   38.26   10.02
   3   2  -6   31.75   10.34
   3   2  -6   35.36    6.77
   3  -2  -6   26.61    6.46
   3  -2  -6   31.62    9.27
   3   2  -6   39.04    8.01
   3   2  -6   34.78    7.81
   3  -2  -6   44.48   10.23
   3  -2  -6   42.80    9.32
   3   2  -6   39.00    4.69
   3  -2  -6   32.63    4.97
   3   2  -6   40.73    5.15
   3   2  -5   65.06    8.85
   3   2  -5   38.83    6.59
   3  -2  -5   42.53    6.38
   3   2  -5   42.17   18.64
   3  -2  -5   42.92   18.21
   3  -2  -5   52.49    8.82
   3  -2  -5   21.33    6.79
   3  -2  -5   42.06   10.70
   3   2  -5   48.07   11.65
   3   2  -5   37.21    6.97
   3  -2  -5   35.64    6.57
   3  -2  -5   36.14    9.70
   3   2  -5   46.41    8.31
   3   2  -5   42.17    8.31
   3  -2  -5   56.01   10.61
   3  -2  -5   47.43    9.81
   3  -2  -5   48.52    5.20
   3   2  -5   43.07    5.20
   3   2  -5   41.94    4.95
   3  -2  -5   36.02    5.19
   3   2  -5   46.39    5.36
   3   2  -4   17.94    2.40
   3  -2  -4   15.88    2.58
   3   2  -4   18.47    2.68
   3   2  -4    2.31   13.68
   3  -2  -4   29.78   15.19
   3   2  -4   26.10    6.85
   3  -2  -4   22.06    4.58
   3   2  -4   21.75    4.72
   3  -2  -4   25.38    7.26
   3  -2  -4    1.51    5.12
   3   2  -4   18.55    2.99
   3   2  -4   18.95    5.01
   3  -2  -4   12.51    4.64
   3   2  -4   29.12    7.83
   3  -2  -4   10.13    8.15
   3   2  -4   15.08    7.33
   3  -2  -4   21.18    8.27
   3  -2  -4   25.70    9.07
   3  -2  -4    7.77    6.46
   3   2  -4   21.08    8.41
   3  -2  -4   14.47    2.70
   3   2  -4   17.88    2.85
   3  -2  -3   55.79    4.88
   3   2  -3   44.24    4.86
   3  -2  -3   41.62    5.00
   3   2  -3   40.23    5.04
   3   2  -3   45.37   18.96
   3  -2  -3   27.27   14.72
   3   2  -3   78.97    9.13
   3  -2  -3   52.83    6.38
   3   2  -3   51.86    6.63
   3   2  -3   30.22    6.79
   3  -2  -3   11.52    6.73
   3  -2  -3   75.71    9.12
   3   2  -3   48.86    5.28
   3   2  -3   34.43    6.70
   3  -2  -3   36.01    6.42
   3   2  -3   56.05    8.68
   3  -2  -3   59.94   10.28
   3   2  -3   53.86    8.69
   3  -2  -3   65.32   10.47
   3  -2  -3   64.74   10.33
   3  -2  -3   55.57   11.20
   3   2  -3   39.67   10.89
   3  -2  -3   47.57    5.05
   3   2  -3   46.04    5.10
   3   2  -2   97.75   10.32
   3   2  -2   79.44   10.36
   3  -2  -2   75.39   10.19
   3  -2  -2   95.88   10.13
   3   2  -2   67.61   22.27
   3  -2  -2   69.11   21.61
   3  -2  -2  124.62   12.24
   3   2  -2   58.97   10.17
   3   2  -2   99.82    9.34
   3  -2  -2   72.82   14.50
   3   2  -2   87.16   15.48
   3   2  -2  104.33   12.26
   3  -2  -2   89.40   13.08
   3  -2  -2   88.15    9.07
   3   2  -2   91.51    9.15
   3  -2  -2   81.32    9.08
   3   2  -2   86.30    9.16
   3  -2  -2   97.67    8.94
   3   2  -2   90.33    8.97
   3   2  -2  101.02   12.24
   3  -2  -2  108.74   13.39
   3  -2  -1  100.97    8.74
   3   2  -1   90.98    8.81
   3  -2  -1   85.72    8.92
   3   2  -1   90.34    9.01
   3   2  -1   91.74   23.36
   3  -2  -1   64.54   21.14
   3   2  -1  144.28   12.32
   3   2  -1   96.51   10.21
   3  -2  -1   81.75    9.87
   3   2  -1   72.70   10.25
   3  -2  -1   69.07   10.00
   3   2  -1   50.82    9.99
   3  -2  -1   98.39   11.59
   3   2  -1   92.22    9.17
   3  -2  -1   76.78   14.32
   3   2  -1  102.35   15.68
   3   2  -1   89.10    8.93
   3  -2  -1   81.48    8.82
   3   2  -1   91.30   12.16
   3  -2  -1   78.51   12.41
   3   2  -1   86.98   11.75
   3  -2  -1  109.91   12.86
   3   2   0   54.72    7.95
   3   2   0   36.52    5.99
   3  -2   0   34.56    5.71
   3   2   0   17.68   16.82
   3  -2   0   20.73   16.70
   3  -2   0   45.71    6.45
   3   2   0    1.92    6.19
   3   2   0   38.26    4.69
   3   2   0   30.27    6.30
   3  -2   0   23.77    5.90
   3  -2   0   58.40   18.90
   3   2   0   49.68   18.13
   3  -2   0   38.40    4.38
   3   2   0   46.11    4.63
   3  -2   0   17.87    8.58
   3   2   0   26.61    9.56
   3  -2   0   34.17    3.99
   3   2   0   39.80    4.20
   3  -2   1   23.95    5.47
   3   2   1  -12.75    5.56
   3   2   1    7.95    4.38
   3  -2   1    6.28    4.09
   3   2   1    7.80    4.87
   3  -2   1    0.60    4.38
   3   2   1   11.75   14.33
   3  -2   1   -8.64   12.93
   3   2   1    7.19    6.82
   3  -2   1    8.98    7.50
   3   2   1   -2.20   14.77
   3  -2   1   -6.22   14.33
   3   2   1    8.69    6.97
   3  -2   1    1.05    7.22
   3  -2   1    6.38    3.00
   3  -2   1    9.02    2.45
   3   2   1   11.07    2.69
   3  -2   1    7.85    1.81
   3   2   1    8.65    2.07
   3  -2   2   15.46    5.54
   3   2   2    3.85    3.94
   3  -2   2    5.95    3.95
   3   2   2    6.39    2.05
   3  -2   2    4.80    1.83
   3  -2   2    3.79    2.99
   3   2   2   10.75    7.21
   3  -2   2    7.25    7.63
   3   2   2    3.04    4.68
   3  -2   2    5.15    4.81
   3  -2   2   15.67   14.59
   3   2   2    2.47   13.62
   3   2   2   20.15    7.45
   3  -2   2   10.33    7.69
   3  -2   2    4.92    2.39
   3   2   2    2.08    2.47
   3  -2   2    2.50    1.68
   3  -2   3   48.88    6.45
   3   2   3   49.82    6.58
   3   2   3   73.19    5.43
   3  -2   3   62.39    5.23
   3   2   3   42.88    5.73
   3   2   3   40.04    7.16
   3  -2   3   35.39    6.93
   3  -2   3   58.54   19.56
   3   2   3   54.22   19.98
   3  -2   3   28.85    9.19
   3   2   3   62.28    9.14
   3  -2   3   40.57    5.55
   3   2   3   45.78    5.79
   3  -2   3   46.68    7.48
   3  -2   3   44.56    5.04
   3  -2   3   29.57    9.37
   3   2   3   61.37    9.22
   3  -2   3   38.47    5.82
   3   2   4   22.59    4.91
   3  -2   4   21.35    4.65
   3   2   4   33.00    3.40
   3  -2   4   29.73    3.19
   3  -2   4   35.12    6.53
   3   2   4   20.27    3.70
   3   2   4   24.55    5.92
   3  -2   4   16.32    5.51
   3  -2   4   21.94   15.76
   3   2   4   24.34   18.00
   3   2   4   26.83    6.79
   3  -2   4    5.82    7.05
   3  -2   4   17.94    3.70
   3   2   4   17.09    3.87
   3   2   4   18.47    3.21
   3  -2   4   20.50    2.93
   3  -2   4   15.94    4.02
   3  -2   4   10.66    7.17
   3   2   4   19.43    6.77
   3  -2   5    9.11    5.88
   3   2   5    3.46    3.76
   3  -2   5    6.40    3.83
   3   2   5    4.34    2.31
   3  -2   5    2.28    2.08
   3   2   5    3.02    2.73
   3  -2   5    0.71    3.20
   3  -2   5   -3.51    6.66
   3   2   5    6.55    6.19
   3  -2   5    5.07   12.72
   3   2   5    8.49   15.28
   3   2   5    4.96    5.77
   3  -2   5    1.04    6.46
   3  -2   5    1.71    2.65
   3   2   5    0.71    2.91
   3  -2   5    3.41    1.69
   3   2   5    0.99    1.99
   3  -2   6   21.31    6.30
   3   2   6   20.92    4.34
   3  -2   6   15.30    4.27
   3   2   6   28.48    3.45
   3  -2   6   21.00    3.11
   3   2   6   44.55    6.94
   3  -2   6    8.55    6.52
   3  -2   6    9.76    3.87
   3  -2   6    7.92   13.99
   3   2   6   11.99   16.60
   3  -2   6    8.62    6.53
   3   2   6   48.01    6.96
   3  -2   6   11.21    3.44
   3   2   6   13.30    3.78
   3   2   6    8.55    3.37
   3  -2   6   12.24    2.35
   3   2   6    7.30    2.68
   3  -2   7  156.50   22.43
   3  -2   7  164.15   22.65
   3  -2   7  188.34   22.13
   3   2   7  228.65   41.52
   3  -2   7  249.60   41.01
   3  -2   7  150.01   22.59
   3  -2   7  206.67   22.06
   3   2   7  224.25   22.29
   3   2   7  207.20   21.89
   3   2   7  215.12   21.77
   3  -2   7  217.71   21.58
   3   2   7  421.25   22.52
   3  -2   7  378.06   22.24
   3  -2   8   24.51    6.52
   3   2   8   47.63    4.92
   3  -2   8   46.60    4.55
   3  -2   8   12.89    5.49
   3  -2   8   21.88    4.51
   3  -2   8   14.19   16.81
   3   2   8    9.63   17.07
   3  -2   8   14.70    5.50
   3  -2   8   20.17    4.19
   3   2   8   26.22    4.52
   3   2   8   21.15    3.71
   3  -2   8   22.17    3.00
   3   2   8   18.88    3.38
   3  -2   9   82.47   14.15
   3  -2   9   92.43   13.83
   3  -2   9  118.62   13.77
   3  -2   9  138.39   31.87
   3   2   9  162.41   35.94
   3  -2   9  133.50   12.98
   3   2   9  119.26   13.17
   3  -2   9  123.36   13.62
   3   2   9  143.12   13.99
   3  -2   9   84.61   13.75
   3   2   9  128.99   13.35
   3   2   9  279.96   14.34
   3  -2   9  266.79   14.24
   3  -2  10   21.37    4.05
   3   2  10   21.19    4.41
   3   2  10   41.77    4.40
   3  -2  10   32.58    3.92
   3  -2  10   20.14    2.60
   3  -2  10   11.68    4.32
   3  -2  10   16.89    6.15
   3   2  10   14.66    3.20
   3   2  10   13.31    3.00
   3  -2  11   38.02    4.39
   3   2  11   35.53    4.72
   3  -2  11   21.38    5.64
   3  -2  11   28.17    6.82
   3   2  11   86.26    6.07
   3  -2  11   73.27    5.63
   3   2  11   38.03    4.85
   3  -2  11   38.57    5.52
   3   2  11   48.99    5.95
   3  -2  12   14.05    3.69
   3   2  12   14.42    4.17
   3  -2  12    7.84    4.03
   3  -2  12   13.03    5.24
   3  -2  12   25.85    3.47
   3   2  12   12.11    2.59
   3   2  12   16.74    2.77
   3  -2  13    2.88    2.99
   3   2  13    0.27    3.31
   3   2  13    6.53    3.01
   3  -2  13    4.17    2.66
   3  -2  13    0.99    3.29
   3  -2  13    3.39    4.34
   3   2  13    4.64    1.79
   3   2  13    1.65    1.68
   3  -2  14   18.03    4.19
   3   2  14   22.74    3.06
   3  -2  14   24.40    4.12
   3   2  14   24.80    4.47
   3   2  14   22.35    3.06
   3   2  15   28.67    3.91
   3  -2  15   30.81    4.82
   3   2  15   34.84    5.13
   3  -2  15   21.86    4.85
   3   2  15   76.56    5.23
   3  -2  15   66.55    4.91
   3  -2  16    1.22    2.55
   3   2  16    3.98    2.34
   3  -2  16    7.56    2.41
   3  -2  16    1.80    2.27
   3   2  16    6.09    2.68
   3   2  16    1.83    1.10
   3  -2  17    4.54    2.13
   3  -2  17   -1.42    1.94
   3   2  17    0.08    2.24
   3   2  17    2.53    0.89
   3   2  18   11.65    1.96
   3  -2  18   10.07    1.82
   3  -2  18    3.71    1.85
   3   2  18    3.87    2.04
   3  -2  19   21.08    2.62
   3   2  19   22.85    2.78
   3  -2  20    2.05    0.93
   3   2  20    3.12    1.08
   3   3 -22    2.36    2.20
   3  -3 -22    2.11    1.76
   3   3 -22    5.17    1.94
   3   3 -21    3.45    3.29
   3  -3 -21    0.92    2.71
   3   3 -21    5.02    2.82
   3  -3 -21    3.15    2.40
   3  -3 -20    0.62    1.36
   3   3 -20    2.68    1.69
   3   3 -20    1.62    3.90
   3  -3 -20    4.46    3.35
   3   3 -20    2.94    3.34
   3  -3 -20    4.62    2.83
   3  -3 -19   21.15    2.86
   3   3 -19   25.63    3.15
   3   3 -19   28.30    5.45
   3  -3 -19   21.58    4.64
   3   3 -19   21.95    4.78
   3  -3 -19   21.23    4.07
   3  -3 -18   12.76    2.43
   3   3 -18   17.99    2.76
   3   3 -18   17.02    5.53
   3  -3 -18   13.24    4.70
   3   3 -18   15.96    4.72
   3  -3 -18   19.96    4.05
   3  -3 -17   38.61    4.86
   3   3 -17   51.56    5.21
   3  -3 -17   40.59    6.63
   3   3 -17   56.51    7.74
   3   3 -17   56.24    7.04
   3  -3 -17   40.81    6.13
   3   3 -16    2.60    5.49
   3  -3 -16    2.91    4.67
   3   3 -16    4.15    4.70
   3  -3 -16   -2.32    3.72
   3  -3 -16    0.95    1.89
   3   3 -16   -0.31    2.31
   3  -3 -16    6.32    5.74
   3   3 -15   29.70    6.97
   3  -3 -15   26.10    5.63
   3   3 -15   24.30    5.75
   3  -3 -15   19.56    4.93
   3  -3 -15   32.08    7.41
   3  -3 -15   20.24    3.23
   3   3 -15   22.06    3.50
   3  -3 -14  180.43   19.37
   3   3 -14  222.21   20.18
   3   3 -14  219.63   19.75
   3  -3 -14  170.63   19.07
   3  -3 -14  174.26   18.28
   3   3 -14  201.78   18.49
   3  -3 -14  207.85   20.91
   3  -3 -13   -1.25    7.26
   3  -3 -13    0.60    3.80
   3   3 -13    5.60    4.93
   3  -3 -13    1.51    2.10
   3   3 -13    3.06    2.59
   3  -3 -13    1.44    2.68
   3   3 -13   10.08    5.93
   3  -3 -13    6.20    4.84
   3  -3 -12  214.92   21.90
   3   3 -12  243.55   22.10
   3   3 -12  268.75   23.61
   3   3 -12  276.73   23.27
   3  -3 -12  225.36   22.74
   3  -3 -12  225.92   22.93
   3  -3 -12  204.72   22.14
   3  -3 -11   33.61    5.99
   3   3 -11   20.01   22.32
   3  -3 -11   19.30   18.17
   3   3 -11   35.30    8.05
   3   3 -11   40.73    7.38
   3  -3 -11   26.08    6.51
   3  -3 -11   20.25    6.97
   3  -3 -11   22.33    5.39
   3   3 -11   36.49    5.77
   3  -3 -11   28.71   10.88
   3   3 -11   19.88   12.57
   3  -3 -10   22.11   10.22
   3   3 -10   27.34   11.43
   3   3 -10   28.82    7.15
   3  -3 -10   24.74    6.38
   3  -3 -10   27.71    5.19
   3   3 -10    8.33   17.40
   3  -3 -10   35.38   18.66
   3   3 -10   31.22    6.65
   3  -3 -10   22.34    5.96
   3  -3 -10   24.83    9.80
   3  -3 -10   21.39    4.75
   3   3 -10   32.38    5.07
   3  -3  -9   33.92   10.22
   3  -3  -9   14.31    7.16
   3  -3  -9   36.13    8.45
   3   3  -9   36.52    6.71
   3  -3  -9   25.08    5.96
   3   3  -9   44.24    9.60
   3  -3  -9   21.38    9.52
   3   3  -9   29.01   11.69
   3   3  -9   35.63    7.19
   3  -3  -9   31.32    6.51
   3  -3  -9   31.18    5.27
   3  -3  -9   26.26    4.83
   3   3  -9   34.34    5.10
   3   3  -9   45.96   21.05
   3  -3  -9    9.24   15.59
   3  -3  -9   14.64    7.40
   3  -3  -8   56.13    9.38
   3  -3  -8   51.95    7.62
   3  -3  -8   50.87    7.14
   3   3  -8   58.40    8.25
   3   3  -8   63.37    7.79
   3  -3  -8   66.56   11.55
   3  -3  -8   50.54    9.26
   3  -3  -8   49.36    6.42
   3  -3  -8   46.33    6.07
   3   3  -8   50.21    6.25
   3   3  -8   72.01   10.50
   3  -3  -8   43.46   11.65
   3   3  -8   40.46   12.25
   3  -3  -8   44.64    9.29
   3  -3  -8   13.44   14.45
   3   3  -8   47.32   19.89
   3  -3  -7   58.75    9.79
   3  -3  -7   25.50    7.52
   3  -3  -7   50.29    7.50
   3   3  -7   54.48    8.41
   3  -3  -7   47.97    7.95
   3   3  -7   54.97    7.88
   3   3  -7   92.20   10.89
   3  -3  -7   45.13   11.92
   3   3  -7   50.92   13.42
   3  -3  -7   62.89   11.75
   3  -3  -7   35.31    9.73
   3  -3  -7   49.72    6.72
   3  -3  -7   46.24    6.44
   3   3  -7   55.92    6.64
   3  -3  -7   50.08   10.01
   3   3  -7   51.12   22.01
   3  -3  -7   43.84   17.91
   3   3  -6   18.69    2.93
   3   3  -6    2.49   17.59
   3  -3  -6   17.35   15.17
   3   3  -6   16.74    7.50
   3   3  -6   20.00    5.54
   3  -3  -6   13.46    4.85
   3  -3  -6   26.83    7.62
   3  -3  -6   13.22    5.32
   3  -3  -6   12.19    8.03
   3   3  -6   13.97    9.11
   3   3  -6   11.95    5.75
   3  -3  -6    6.50    5.04
   3  -3  -6   29.19    3.89
   3  -3  -6   14.79    3.31
   3   3  -6   22.70    3.71
   3  -3  -6   13.71    7.85
   3  -3  -6   20.16    9.35
   3  -3  -6   26.05    7.99
   3   3  -5  105.13   10.96
   3  -3  -5  116.76   11.16
   3   3  -5  121.87   11.22
   3   3  -5   97.10   26.71
   3  -3  -5   51.14   20.61
   3   3  -5  156.41   14.77
   3  -3  -5   91.65   11.95
   3   3  -5  110.35   12.38
   3   3  -5   82.29   12.36
   3  -3  -5   62.98   11.89
   3  -3  -5  118.38   14.00
   3  -3  -5   46.54   11.81
   3   3  -5  105.77   11.22
   3  -3  -5   89.24   16.66
   3   3  -5   74.77   16.89
   3  -3  -5  113.66   11.38
   3  -3  -5   84.73   11.05
   3   3  -5  107.73   11.25
   3   3  -5  206.01   15.11
   3  -3  -5  112.26   14.44
   3  -3  -5  107.30   14.27
   3  -3  -5  105.77   15.09
   3   3  -5  192.48   14.94
   3  -3  -4   17.05    8.61
   3  -3  -4   19.63    9.11
   3   3  -4   52.64    7.78
   3  -3  -4    9.17    2.48
   3   3  -4   12.38    2.62
   3   3  -4    9.57   14.40
   3  -3  -4   16.78   14.97
   3   3  -4   15.45    2.37
   3   3  -4   24.81    7.87
   3   3  -4   14.09    4.73
   3  -3  -4   12.34    4.18
   3  -3  -4   -5.29    5.32
   3  -3  -4   13.43    6.90
   3   3  -4   19.31    2.92
   3   3  -4   11.15    4.98
   3  -3  -4   11.24    4.64
   3  -3  -4   11.34    2.90
   3  -3  -4   13.30    2.66
   3   3  -4   15.83    2.86
   3   3  -4   55.75    7.87
   3  -3  -4   22.49    9.01
   3  -3  -4    6.67    6.42
   3   3  -4   10.77    7.31
   3   3  -3  171.97   17.17
   3  -3  -3  176.90   17.25
   3   3  -3  203.52   17.40
   3   3  -3  145.36   31.75
   3  -3  -3  135.72   29.48
   3   3  -3  298.80   21.04
   3   3  -3  190.62   18.32
   3   3  -3  149.22   18.24
   3  -3  -3  122.61   17.93
   3  -3  -3  159.56   17.93
   3  -3  -3   91.53   17.75
   3  -3  -3  192.68   19.75
   3   3  -3  166.08   17.41
   3  -3  -3  193.28   20.40
   3   3  -3  206.60   19.69
   3  -3  -3  199.84   17.47
   3  -3  -3  161.88   23.46
   3   3  -3  145.45   23.81
   3  -3  -3  155.97   17.19
   3   3  -3  172.21   17.35
   3  -3  -3  205.77   20.54
   3  -3  -3  162.64   20.50
   3   3  -3  210.23   19.62
   3   3  -2   21.73    7.16
   3  -3  -2   27.94    8.66
   3  -3  -2    9.15    8.11
   3  -3  -2   11.35    2.36
   3   3  -2   12.93    2.49
   3   3  -2    2.33   18.60
   3  -3  -2    4.14   15.68
   3  -3  -2   17.85    2.14
   3   3  -2   22.30    7.24
   3   3  -2   13.30    2.22
   3  -3  -2    5.08    4.07
   3   3  -2    8.59    4.44
   3  -3  -2   -8.17    5.41
   3   3  -2   47.16    5.74
   3  -3  -2   21.70    7.36
   3   3  -2   15.77    3.01
   3   3  -2    9.31    4.82
   3  -3  -2    9.50    4.58
   3  -3  -2   13.38    2.70
   3  -3  -2   10.05    2.38
   3   3  -2   14.33    2.64
   3  -3  -2   14.16    8.46
   3   3  -2   16.26    7.42
   3  -3  -2   11.81    7.28
   3   3  -2   15.15    8.07
   3   3  -1    2.45    6.31
   3  -3  -1    4.28    1.45
   3   3  -1    3.97    1.79
   3   3  -1    5.08    4.41
   3  -3  -1    0.81    3.83
   3   3  -1   -9.15   16.23
   3  -3  -1   -4.13   15.24
   3  -3  -1   24.63    5.18
   3  -3  -1   -4.00    6.59
   3   3  -1   -2.51    5.15
   3   3  -1    3.06    2.48
   3   3  -1    4.08    4.86
   3  -3  -1    4.06    4.37
   3  -3  -1   14.00    8.92
   3   3  -1   15.80    7.48
   3   3  -1    8.30    7.31
   3  -3  -1    9.27    8.86
   3  -3  -1    4.07    1.89
   3   3  -1    0.84    1.88
   3  -3  -1   -1.79    6.68
   3   3  -1    3.95    6.82
   3   3   0   -5.29    5.44
   3  -3   0    7.39    6.53
   3   3   0   12.66    4.63
   3  -3   0   11.67    4.29
   3   3   0    2.26   16.29
   3  -3   0    4.12   15.02
   3   3   0    8.41    2.88
   3   3   0    9.58    5.16
   3  -3   0    5.18    4.69
   3   3   0   13.68   14.88
   3  -3   0   10.69    2.39
   3   3   0   11.14    2.61
   3  -3   0   14.37    2.03
   3   3   0   10.83    2.21
   3   3   0   22.97    7.01
   3  -3   1  298.26   27.00
   3   3   1  182.58   25.24
   3   3   1  226.17   25.74
   3   3   1  294.91   25.80
   3  -3   1  275.39   25.59
   3  -3   1  216.24   25.57
   3   3   1  284.07   42.45
   3  -3   1  211.29   38.34
   3   3   1  243.34   25.06
   3  -3   1  263.89   39.34
   3   3   1  323.47   43.42
   3  -3   1  259.34   27.38
   3   3   1  305.38   26.99
   3  -3   1  239.36   24.87
   3   3   1  265.93   25.03
   3   3   1  311.99   27.11
   3  -3   1  254.18   25.16
   3  -3   1  288.97   27.61
   3   3   1  254.23   24.81
   3  -3   1  283.76   24.70
   3  -3   2   29.18    5.83
   3   3   2   -2.87    5.79
   3   3   2    1.14    4.01
   3  -3   2    3.69    4.09
   3  -3   2    2.44    3.11
   3   3   2   44.50    7.97
   3  -3   2   11.35    8.19
   3   3   2   -0.16    4.80
   3  -3   2    6.03    4.87
   3  -3   2   15.22   13.49
   3   3   2   12.43   14.87
   3  -3   2   11.97    8.01
   3   3   2   50.11    8.40
   3  -3   2    4.69    2.36
   3   3   2    3.31    2.47
   3   3   2    3.55    6.35
   3  -3   2    4.17    1.67
   3   3   2    2.41    2.11
   3   3   3  333.68   20.13
   3   3   3  148.33   17.66
   3  -3   3  135.34   17.48
   3  -3   3  173.30   17.28
   3   3   3  173.95   17.38
   3   3   3  245.84   16.63
   3  -3   3  204.52   16.44
   3   3   3  228.27   19.07
   3  -3   3  146.44   18.84
   3  -3   3  143.65   16.86
   3  -3   3  175.76   32.04
   3   3   3  218.49   35.71
   3  -3   3  142.47   18.72
   3   3   3  214.01   19.02
   3  -3   3  145.03   16.62
   3   3   3  169.02   16.85
   3  -3   3  168.56   16.36
   3  -3   3   99.59   17.29
   3   3   3   91.45   17.16
   3  -3   4   86.58   14.79
   3  -3   4  152.88   14.61
   3   3   4  141.55   14.61
   3   3   4  193.97   13.93
   3  -3   4  161.56   13.72
   3   3   4  118.96   14.05
   3  -3   4  125.61   16.08
   3  -3   4  114.74   14.21
   3  -3   4  130.90   27.56
   3   3   4  159.09   31.79
   3  -3   4  140.43   16.17
   3  -3   4  115.00   13.93
   3   3   4  135.86   14.21
   3  -3   4  134.71   13.60
   3  -3   5   20.76    6.37
   3   3   5   18.06    4.48
   3  -3   5   24.92    4.56
   3   3   5   31.76    3.50
   3  -3   5   22.75    2.93
   3   3   5   12.64    3.59
   3  -3   5   11.87    4.06
   3  -3   5   16.55    6.92
   3  -3   5   19.39   15.64
   3   3   5   25.82   17.26
   3  -3   5   20.32    6.98
   3  -3   5   18.68    3.52
   3   3   5   22.66    4.01
   3  -3   5   16.59    2.61
   3   3   5   13.97    3.09
   3   3   5   32.63    7.26
   3  -3   6   20.55    6.50
   3   3   6   26.12    4.66
   3  -3   6   24.42    4.55
   3   3   6   37.95    3.85
   3  -3   6   28.67    3.30
   3  -3   6   15.33    4.14
   3  -3   6    6.82    6.64
   3  -3   6   17.56   17.68
   3   3   6   15.00   18.06
   3  -3   6    8.25    6.29
   3  -3   6   16.72    3.70
   3   3   6   25.82    4.29
   3   3   6   12.96    3.82
   3  -3   6   20.53    2.83
   3   3   6   18.37    3.35
   3   3   6   38.67    7.55
   3  -3   7   63.95   10.23
   3  -3   7   95.96   25.82
   3   3   7   56.32   24.34
   3  -3   7   51.21    9.96
   3  -3   7   70.60    8.85
   3   3   7   95.19    9.36
   3  -3   7   55.57   10.17
   3  -3   7   73.91    9.22
   3   3   7   66.58    8.78
   3   3   7  146.91    9.12
   3  -3   7  119.63    8.74
   3   3   7   75.16    8.58
   3  -3   7   78.09    8.25
   3  -3   8   27.96    7.73
   3  -3   8   50.80   20.69
   3   3   8   67.29   25.16
   3  -3   8   33.47    7.09
   3  -3   8   44.38    5.91
   3   3   8   52.10    6.41
   3  -3   8   42.51    6.34
   3  -3   8   23.34    7.04
   3   3   8   39.39    5.76
   3   3   8  101.98    6.48
   3  -3   8   71.90    5.81
   3   3   8   42.38    5.50
   3  -3   8   47.60    5.10
   3  -3   9  107.80   16.84
   3  -3   9  178.05   34.49
   3   3   9  217.72   40.06
   3   3   9  147.92   16.05
   3  -3   9  168.19   15.73
   3  -3   9  156.12   16.37
   3   3   9  189.91   16.78
   3  -3   9  105.91   16.48
   3  -3   9   97.75   16.44
   3  -3   9  142.60   16.56
   3   3   9  149.45   16.12
   3   3   9  397.77   17.63
   3  -3   9  313.69   16.88
   3   3  10   30.39    4.81
   3  -3  10   49.92    5.55
   3   3  10   56.32    6.12
   3  -3  10   29.34    7.23
   3  -3  10   67.03    5.86
   3   3  10   24.97    4.95
   3  -3  10   23.40    5.71
   3  -3  11    2.15    3.52
   3   3  11    8.24    3.33
   3  -3  11    8.33    3.07
   3  -3  11    4.91    2.84
   3   3  11    7.07    3.54
   3  -3  11   11.15    5.44
   3   3  11    3.88    2.34
   3   3  11    3.90    2.16
   3   3  12   43.74    5.83
   3  -3  12   97.22    6.63
   3   3  12  122.12    7.27
   3  -3  12   52.83    6.54
   3   3  12   52.84    6.94
   3  -3  12   39.26    7.43
   3   3  12   45.00    5.88
   3  -3  12   26.57    6.57
   3   3  13   23.50    3.32
   3  -3  13   24.15    4.06
   3   3  13   25.40    4.64
   3  -3  13   19.27    5.28
   3   3  13   22.72    3.34
   3  -3  13   14.86    4.41
   3   3  14    3.31    1.66
   3   3  14    4.82    1.69
   3  -3  14    4.66    2.60
   3   3  14    6.45    3.26
   3   3  14    9.27    2.99
   3  -3  14   10.72    2.75
   3  -3  14    2.93    3.17
   3  -3  15   17.81    3.45
   3   3  15   20.28    3.96
   3   3  15   15.79    2.71
   3  -3  15   18.51    3.91
   3  -3  16   22.56    3.70
   3   3  16   22.23    3.99
   3   3  16   61.14    4.46
   3  -3  16   57.10    4.11
   3   3  16   23.39    3.12
   3  -3  16   17.00    3.97
   3  -3  17   37.81    5.38
   3   3  17   41.66    5.60
   3   3  17   96.96    5.74
   3  -3  17   80.44    5.47
   3   3  17   41.26    4.98
   3  -3  17   41.89    5.63
   3   3  18    3.21    1.53
   3  -3  18    2.27    1.33
   3  -3  18    1.90    1.48
   3   3  18    1.94    1.75
   3  -3  19    5.65    1.29
   3   3  19    5.57    1.50
   3  -3  20    1.65    0.67
   3   3  20    1.43    0.79
   3   4 -22   48.04    6.31
   3   4 -21   17.44    3.14
   3   4 -21   18.76    3.54
   3   4 -21   21.12    5.76
   3  -4 -20    1.96    1.24
   3   4 -20    0.62    3.13
   3  -4 -20    0.94    2.48
   3   4 -20    7.07    3.68
   3   4 -20    3.49    5.96
   3  -4 -19    1.18    1.45
   3   4 -19    0.81    1.73
   3   4 -19    3.89    3.73
   3  -4 -19    1.15    2.84
   3   4 -19    2.66    4.24
   3  -4 -19    1.92    3.36
   3   4 -19    6.46    7.37
   3  -4 -18   37.77    4.75
   3   4 -18   55.01    5.14
   3   4 -18   57.26    6.66
   3  -4 -18   41.07    5.81
   3  -4 -18   42.34    6.19
   3   4 -18   52.01    7.06
   3   4 -17    2.50    4.42
   3  -4 -17    1.28    3.46
   3  -4 -17    2.30    1.75
   3   4 -17    1.23    2.17
   3   4 -17    4.73    5.12
   3  -4 -17    2.30    3.99
   3   4 -16   29.67    3.63
   3  -4 -16   17.89    3.08
   3   4 -16   27.80    5.73
   3  -4 -16   25.86    4.62
   3   4 -16   31.72    6.60
   3  -4 -16   18.96    5.28
   3  -4 -16   23.16    6.33
   3  -4 -15   42.82    5.35
   3   4 -15   62.80    5.88
   3  -4 -15   45.04    7.01
   3  -4 -15   43.43    6.58
   3   4 -15   65.98    7.73
   3   4 -15   52.53    8.24
   3  -4 -15   48.80    8.60
   3   4 -14   55.58    8.26
   3  -4 -14   50.20    9.35
   3  -4 -14   46.73    7.11
   3   4 -14   64.20    7.77
   3  -4 -14   48.85    6.72
   3  -4 -14   44.84    5.41
   3   4 -14   53.64    5.79
   3  -4 -14   49.81    5.98
   3  -4 -13  160.43   18.42
   3   4 -13  200.44   17.07
   3  -4 -13  147.79   16.14
   3   4 -13  200.09   17.49
   3  -4 -13  155.09   16.45
   3  -4 -13  138.67   15.33
   3   4 -13  181.71   15.66
   3  -4 -13  147.59   15.72
   3  -4 -12   65.64   11.32
   3  -4 -12   62.43    7.21
   3   4 -12   81.30    7.61
   3   4 -12   85.38    9.32
   3  -4 -12   63.35    8.35
   3   4 -12   83.80    9.83
   3  -4 -12   65.20    8.65
   3  -4 -12   67.63    7.75
   3  -4 -11   10.60    3.96
   3  -4 -11   13.07    3.46
   3   4 -11   15.42    3.84
   3   4 -11   21.02    9.71
   3   4 -11   14.19    5.69
   3  -4 -11   14.06    4.90
   3   4 -11   12.75    6.29
   3  -4 -11   13.77    5.39
   3  -4 -10  214.41   28.12
   3   4 -10  265.02   28.33
   3  -4 -10  221.90   28.39
   3   4 -10  281.91   29.43
   3   4 -10  292.58   29.26
   3  -4 -10  207.20   28.79
   3  -4 -10  230.19   28.74
   3  -4 -10  267.32   31.00
   3   4 -10  293.32   47.90
   3  -4 -10  169.97   38.85
   3  -4 -10  210.33   33.89
   3   4 -10  238.13   36.19
   3  -4  -9   55.42   13.38
   3   4  -9   58.90   14.92
   3  -4  -9   33.03    9.59
   3  -4  -9   62.37    8.06
   3  -4  -9   51.99   20.03
   3   4  -9   80.62   26.55
   3  -4  -9   66.93   12.34
   3  -4  -9   35.80    9.61
   3   4  -9   80.94   12.39
   3   4  -9   70.36    9.67
   3  -4  -9   50.73    8.81
   3   4  -9   71.61    9.30
   3  -4  -9   56.28    8.56
   3  -4  -9   47.38    7.54
   3   4  -9   66.36    7.86
   3   4  -8  184.23   34.97
   3  -4  -8  125.48   27.81
   3  -4  -8  147.02   17.50
   3  -4  -8  196.76   19.60
   3  -4  -8  133.00   17.47
   3  -4  -8  157.67   15.75
   3  -4  -8  126.47   21.23
   3   4  -8  162.08   23.87
   3  -4  -8  185.83   17.93
   3  -4  -8  196.78   16.03
   3   4  -8  159.21   16.89
   3  -4  -8  130.28   16.25
   3   4  -8  191.77   16.84
   3  -4  -8  142.40   16.12
   3  -4  -8  139.62   15.36
   3   4  -8  171.74   15.61
   3   4  -8  263.57   20.25
   3   4  -7    3.68    7.68
   3   4  -7    2.66    4.30
   3  -4  -7    4.89    3.72
   3   4  -7   -2.64   15.49
   3  -4  -7    4.33   13.18
   3  -4  -7   13.19    6.77
   3  -4  -7    3.81    4.40
   3  -4  -7   -1.02    6.24
   3   4  -7    6.18    8.30
   3   4  -7    4.03    4.98
   3  -4  -7    2.60    4.20
   3  -4  -7    2.71    2.53
   3  -4  -7    1.86    1.91
   3   4  -7    4.67    2.31
   3  -4  -7    8.10    7.23
   3  -4  -7   10.86    7.14
   3  -4  -7    1.11    9.18
   3  -4  -6   95.28   11.43
   3  -4  -6   41.08    8.92
   3   4  -6   73.92    9.73
   3  -4  -6   54.26    9.04
   3   4  -6   83.12    9.53
   3  -4  -6   57.65    8.83
   3   4  -6   72.60    7.75
   3   4  -6   66.84   23.35
   3  -4  -6   51.53   19.61
   3  -4  -6   78.16   11.67
   3  -4  -6   80.94   13.02
   3  -4  -6   73.49   13.85
   3   4  -6   61.81   14.56
   3  -4  -6   72.51    8.34
   3  -4  -6   62.30    7.92
   3   4  -6   77.72    8.16
   3  -4  -6   65.35   11.39
   3   4  -6  127.06   12.89
   3  -4  -5   53.36   10.30
   3   4  -5   47.60   21.10
   3  -4  -5   44.36   18.99
   3   4  -5   48.41    5.82
   3   4  -5   94.33   11.12
   3   4  -5   62.05    7.70
   3  -4  -5   50.76    7.21
   3  -4  -5   55.99    9.55
   3  -4  -5   18.32    7.27
   3   4  -5   53.86    6.20
   3  -4  -5   34.17    7.10
   3   4  -5   48.83    7.88
   3  -4  -5   54.65    6.42
   3  -4  -5   46.21    6.04
   3   4  -5   55.85    6.29
   3  -4  -5   52.19   10.40
   3  -4  -5   45.14   11.28
   3   4  -5   55.77   13.04
   3   4  -4  144.22   14.95
   3  -4  -4  153.27   15.07
   3   4  -4  152.67   15.12
   3   4  -4  160.39   32.05
   3  -4  -4   83.34   24.44
   3   4  -4  171.20   16.26
   3  -4  -4  131.60   15.74
   3   4  -4  133.35   16.24
   3  -4  -4  113.11   15.84
   3  -4  -4  172.56   17.76
   3  -4  -4   62.09   15.58
   3   4  -4  148.80   15.22
   3  -4  -4  157.92   18.51
   3  -4  -4  148.19   15.31
   3  -4  -4  134.79   20.83
   3   4  -4  161.37   22.67
   3  -4  -4  134.07   15.02
   3   4  -4  154.51   15.18
   3  -4  -4  154.94   18.39
   3  -4  -3   41.75    9.99
   3  -4  -3   28.11    4.15
   3   4  -3   34.15    4.27
   3   4  -3   19.34   18.16
   3  -4  -3   27.02   16.07
   3   4  -3   32.39    4.07
   3   4  -3   69.43    9.71
   3   4  -3   36.27    6.18
   3  -4  -3   21.97    5.55
   3  -4  -3   41.94    8.36
   3  -4  -3   -8.30    6.33
   3   4  -3   34.09    4.53
   3   4  -3   27.77    6.41
   3  -4  -3   23.15    5.83
   3  -4  -3   35.63    4.62
   3  -4  -3   32.22    4.24
   3   4  -3   36.38    4.45
   3  -4  -3   47.35   10.13
   3  -4  -3   30.22    9.60
   3   4  -3   32.82   10.36
   3  -4  -2   36.93   10.04
   3  -4  -2   33.32    4.51
   3   4  -2   35.23    4.63
   3   4  -2   14.31   17.78
   3  -4  -2   33.01   17.39
   3   4  -2   36.68    4.45
   3   4  -2   36.86    6.35
   3  -4  -2   28.44    5.86
   3  -4  -2    4.40    6.47
   3  -4  -2   37.09    8.33
   3   4  -2   32.88    4.94
   3   4  -2   30.38    6.68
   3  -4  -2   27.52    6.19
   3  -4  -2   40.54    4.93
   3  -4  -2   33.84    4.52
   3  -4  -2   27.43   10.09
   3  -4  -2   34.05    9.49
   3   4  -2   49.40   11.63
   3   4  -1    1.21    1.84
   3   4  -1    3.88    7.22
   3   4  -1   -4.01    4.50
   3  -4  -1   -3.65    4.14
   3   4  -1    2.34   15.93
   3  -4  -1   -4.10   13.57
   3  -4  -1   28.57    5.35
   3  -4  -1   -0.77    6.73
   3   4  -1   -0.56    2.62
   3   4  -1   -3.36    4.86
   3  -4  -1    4.51    4.63
   3  -4  -1    6.32    9.51
   3  -4  -1    2.39    9.37
   3  -4  -1   -0.13    1.88
   3   4  -1    0.30    1.98
   3  -4  -1    0.88    6.30
   3   4  -1   -1.01    6.67
   3   4   0   28.20    6.27
   3  -4   0   26.90    5.98
   3   4   0   21.65    3.62
   3  -4   0   34.72    3.55
   3   4   0   23.09   17.25
   3  -4   0   18.40   16.04
   3  -4   0   39.84    6.28
   3  -4   0   18.69    7.74
   3   4   0   33.18    5.81
   3  -4   0   33.18    5.50
   3   4   0   21.38    4.30
   3  -4   0   23.12    3.65
   3   4   0   25.71    3.84
   3   4   0   45.86    8.74
   3   4   1    9.07    7.09
   3   4   1    4.15    2.12
   3   4   1    7.86    4.45
   3  -4   1    6.37    4.18
   3   4   1    6.82    3.10
   3   4   1    4.33    5.24
   3  -4   1    3.72    4.93
   3  -4   1   16.20   13.00
   3   4   1    7.14   14.77
   3  -4   1    9.42    1.81
   3  -4   1    9.73    2.33
   3   4   1    6.04    2.46
   3  -4   1   -0.51    6.90
   3  -4   1   29.25    5.75
   3  -4   1    8.71    3.32
   3   4   2   63.05    8.41
   3  -4   2   58.51   20.43
   3  -4   2   72.70   11.57
   3  -4   2   74.10    8.08
   3   4   2   82.52    8.33
   3  -4   2   70.05    8.64
   3  -4   2   69.47   11.66
   3  -4   2   86.46    7.81
   3   4   2   78.76    8.10
   3   4   2   78.44    9.83
   3  -4   2   56.04    9.39
   3   4   2   88.94    9.35
   3  -4   2   71.99    9.06
   3   4   3   27.50    5.18
   3  -4   3   30.47    5.00
   3   4   3   44.12    3.88
   3  -4   3   29.67    3.50
   3   4   3   23.87    6.11
   3  -4   3   26.67    5.75
   3  -4   3   34.52   16.70
   3   4   3   51.95   21.32
   3  -4   3   31.13    8.09
   3  -4   3   22.50    3.83
   3   4   3   32.03    4.25
   3  -4   3   23.48    4.58
   3  -4   3   32.62    8.26
   3  -4   3   28.26    3.36
   3   4   3   21.10    3.82
   3   4   3   52.21    8.35
   3   4   4   71.03    9.37
   3   4   4   59.90    4.87
   3  -4   4   47.52    4.53
   3  -4   4   30.61    5.47
   3  -4   4   36.13    8.74
   3  -4   4   37.89   17.43
   3   4   4   38.28   18.73
   3  -4   4   41.59    8.53
   3  -4   4   31.27    4.81
   3   4   4   37.18    5.25
   3  -4   4   45.10    5.91
   3   4   4   46.65    6.10
   3  -4   4   41.21    4.35
   3   4   4   33.19    4.80
   3   4   4   29.80    4.78
   3  -4   4   31.59    7.25
   3  -4   5   13.91    6.16
   3   4   5   18.37    4.36
   3  -4   5   17.54    4.17
   3   4   5   24.35    3.06
   3  -4   5   18.95    2.55
   3  -4   5    9.10    3.76
   3  -4   5   15.35    6.48
   3  -4   5   25.32   15.06
   3   4   5   14.29   15.50
   3  -4   5   14.60    6.26
   3   4   5   13.88    3.73
   3  -4   5    9.45    2.95
   3   4   5   16.29    3.60
   3  -4   5   14.32    2.21
   3   4   5   39.98    7.86
   3  -4   6   68.73   11.32
   3   4   6  162.88   10.35
   3  -4   6  118.79    9.87
   3  -4   6   66.40   11.56
   3  -4   6   71.15   10.40
   3  -4   6   92.51   24.92
   3   4   6  113.06   28.90
   3  -4   6   59.93   11.58
   3  -4   6   82.24   10.06
   3   4   6  107.53   10.59
   3   4   6   69.21   10.23
   3  -4   6   99.87    9.62
   3   4   6  191.78   14.18
   3  -4   7   59.74   11.63
   3   4   7  177.23   10.88
   3  -4   7  132.79   10.33
   3  -4   7   58.89   11.55
   3  -4   7   88.24   10.89
   3  -4   7  102.29   25.02
   3   4   7   95.81   28.07
   3  -4   7   59.71   11.50
   3  -4   7   85.36   10.46
   3   4   7  115.09   11.01
   3   4   7   85.29   10.62
   3  -4   7  101.46    9.99
   3   4   7   92.07   10.41
   3   4   7  215.39   14.14
   3  -4   8   38.27    7.29
   3  -4   8   13.31    6.18
   3  -4   8   26.95    5.68
   3  -4   8   14.96   16.12
   3   4   8   35.15   22.95
   3   4   8   30.92    4.69
   3  -4   8    5.11    6.02
   3   4   8   23.49    4.98
   3  -4   8   49.56    4.68
   3  -4   8   39.70    5.03
   3   4   8   53.26    5.88
   3   4   9    2.07    2.71
   3  -4   9    3.14    3.52
   3  -4   9   -2.32    4.33
   3  -4   9    0.64    2.64
   3   4   9    5.58    3.43
   3  -4   9    1.24    4.14
   3  -4   9   11.80    5.99
   3   4   9    3.29    2.35
   3   4   9    6.45    3.01
   3  -4   9    5.04    2.46
   3   4  10   79.33    9.70
   3  -4  10   73.39   10.28
   3  -4  10   51.13   11.01
   3   4  10   79.93    9.80
   3  -4  10   80.67    9.90
   3   4  10  101.52   10.48
   3   4  11   20.62    3.54
   3  -4  11   14.12    4.66
   3  -4  11   21.66    6.02
   3  -4  11   30.02    3.74
   3   4  11   14.06    3.56
   3  -4  11   23.45    3.93
   3   4  11   33.54    4.84
   3  -4  12    5.07    2.93
   3   4  12   11.41    3.63
   3  -4  12    6.82    3.83
   3  -4  12   13.52    5.17
   3  -4  12   18.13    3.21
   3   4  12   10.37    2.49
   3   4  12    9.21    2.61
   3  -4  13    4.53    2.69
   3   4  13    8.06    3.36
   3  -4  13    9.52    2.86
   3  -4  13    3.74    3.43
   3  -4  13    8.75    4.59
   3   4  13    6.07    2.20
   3   4  13    6.66    2.12
   3   4  14   18.87    3.16
   3  -4  14   19.81    4.22
   3  -4  14   18.04    4.88
   3   4  14   24.50    3.21
   3   4  14   25.38    4.26
   3  -4  14   20.47    3.64
   3   4  15    0.72    1.39
   3   4  15    1.39    1.33
   3   4  15    1.95    2.39
   3  -4  15    1.55    1.90
   3  -4  15    0.07    1.94
   3   4  15    1.62    2.61
   3  -4  15    0.77    2.83
   3   4  16   88.37    9.95
   3  -4  16   75.07   10.13
   3   4  16   91.87   10.42
   3  -4  16   78.08   10.40
   3  -4  17    3.77    2.26
   3  -4  17   -0.05    1.45
   3   4  17    0.82    1.93
   3   4  17   -0.34    0.95
   3   4  17    1.33    1.66
   3  -4  17    0.70    1.34
   3  -4  18    2.00    1.82
   3  -4  18    2.06    1.23
   3   4  18    1.93    1.56
   3   4  18    2.09    0.71
   3  -4  19    6.09    1.07
   3   5 -21    6.13    5.17
   3   5 -20    3.38    2.70
   3   5 -20    1.76    3.09
   3   5 -20    7.78    6.25
   3   5 -19   33.55    4.49
   3   5 -19   28.56    4.76
   3  -5 -19   20.19    2.71
   3   5 -18   11.91    4.11
   3   5 -18   10.99    4.65
   3  -5 -18    7.13    1.73
   3   5 -18   14.51    8.23
   3   5 -17    2.61    8.92
   3  -5 -17    2.65    4.58
   3   5 -17    2.20    4.22
   3  -5 -17    1.65    3.16
   3  -5 -17    0.95    1.58
   3   5 -17    5.99    4.94
   3  -5 -17    1.34    3.63
   3   5 -16    7.14    9.68
   3   5 -16    1.38    4.36
   3  -5 -16    1.84    3.43
   3  -5 -16    1.53    1.72
   3   5 -16    6.21    2.31
   3   5 -16    5.22    5.39
   3  -5 -16    3.37    4.00
   3  -5 -16    5.21    5.55
   3   5 -15   24.83    6.44
   3  -5 -15   19.95    4.73
   3  -5 -15   15.07    3.44
   3  -5 -15   12.84    2.49
   3   5 -15   19.55    3.17
   3   5 -15   18.60    5.20
   3  -5 -15   11.65    3.97
   3  -5 -15   13.66    6.48
   3  -5 -14   76.69    9.33
   3  -5 -14   83.19   10.09
   3   5 -14  112.42   10.88
   3  -5 -14   79.65    9.76
   3   5 -14  114.25   11.37
   3  -5 -14   79.13    8.82
   3   5 -14  111.10    9.27
   3  -5 -14   84.30   11.85
   3   5 -13   32.71    6.72
   3  -5 -13   24.63    5.07
   3  -5 -13   17.37    3.73
   3   5 -13   36.54    5.92
   3  -5 -13   18.66    4.45
   3  -5 -13   15.56    2.85
   3   5 -13   23.15    3.51
   3  -5 -13   24.37    7.78
   3   5 -12   26.46    6.37
   3  -5 -12   19.98    5.02
   3  -5 -12   13.88    7.98
   3   5 -12   24.86    5.66
   3  -5 -12   16.23    4.40
   3  -5 -12   16.90    2.84
   3   5 -12   22.96    3.44
   3  -5 -12   18.46    3.71
   3  -5 -11   23.47    5.24
   3   5 -11   33.60    6.96
   3  -5 -11   23.55    5.80
   3   5 -11   32.80    7.37
   3  -5 -11   29.02    6.31
   3  -5 -11   21.92    4.68
   3   5 -11   30.31    5.08
   3  -5 -10   10.05    3.81
   3  -5 -10   17.08    7.22
   3   5 -10   17.78    5.56
   3  -5 -10   10.94    4.46
   3   5 -10   11.44    9.18
   3   5 -10   15.12    3.57
   3  -5 -10    6.33    3.11
   3   5 -10   14.01    6.30
   3  -5 -10   17.79    5.27
   3   5  -9   13.68    5.38
   3  -5  -9    7.65    4.35
   3   5  -9   10.93    9.04
   3  -5  -9    7.26    7.95
   3   5  -9   14.74   10.57
   3   5  -9   13.51    6.11
   3  -5  -9    6.52    4.81
   3  -5  -9   12.95    3.72
   3  -5  -9    9.69    2.99
   3   5  -9   14.27    3.44
   3  -5  -9    8.63    9.04
   3  -5  -9    6.38    6.28
   3  -5  -9   10.98   15.74
   3   5  -9   11.31   18.83
   3  -5  -9   13.73    6.66
   3   5  -8    8.82    4.74
   3  -5  -8    6.26    3.68
   3   5  -8    2.32    8.33
   3  -5  -8    6.10    6.45
   3   5  -8    1.29    7.62
   3   5  -8    2.74    5.29
   3  -5  -8   -1.86    4.14
   3  -5  -8    3.68    1.96
   3   5  -8    5.21    2.53
   3  -5  -8    2.77    6.71
   3  -5  -8    8.82    9.08
   3   5  -8    5.53   18.84
   3  -5  -8   -2.17   13.48
   3  -5  -8    1.38    6.82
   3  -5  -8    4.58    2.77
   3  -5  -7  116.06   16.80
   3  -5  -7  173.10   18.90
   3  -5  -7  134.55   17.23
   3  -5  -7  151.87   17.25
   3   5  -7  218.78   18.12
   3   5  -7  189.87   18.13
   3  -5  -7  161.76   18.76
   3   5  -7  194.30   37.18
   3  -5  -7  107.12   28.40
   3  -5  -7  165.07   18.87
   3  -5  -7  211.80   17.01
   3  -5  -7  132.77   22.62
   3   5  -7  227.54   27.33
   3  -5  -7  156.75   16.40
   3   5  -7  215.00   16.79
   3   5  -7  329.20   22.30
   3   5  -6   54.28    9.87
   3   5  -6   35.63    5.85
   3  -5  -6   28.67    4.95
   3   5  -6   28.93    3.06
   3  -5  -6    6.74    5.12
   3  -5  -6   36.85    7.89
   3  -5  -6   21.13    8.87
   3   5  -6   29.91   11.31
   3   5  -6   23.32    5.91
   3  -5  -6   18.91    5.05
   3  -5  -6   29.49    4.08
   3  -5  -6   25.27    3.40
   3   5  -6   31.78    3.79
   3   5  -6   23.67   19.32
   3  -5  -6   38.02   17.55
   3  -5  -6   37.50    8.85
   3  -5  -6   26.96    8.58
   3  -5  -5   14.18    8.44
   3   5  -5   12.93   15.76
   3  -5  -5   -2.08   14.20
   3   5  -5    3.31    1.34
   3   5  -5    5.99    8.32
   3  -5  -5    7.84    3.80
   3   5  -5    6.44    4.51
   3  -5  -5    6.01    6.75
   3  -5  -5   -1.97    4.67
   3   5  -5    1.87    2.01
   3   5  -5    3.11    5.01
   3  -5  -5   -0.28    4.06
   3  -5  -5    3.09    2.50
   3  -5  -5    4.21    1.86
   3   5  -5    3.32    2.25
   3  -5  -5    9.01    8.43
   3  -5  -5    5.62    6.20
   3   5  -5    4.61    7.39
   3  -5  -4   20.01    8.62
   3   5  -4   22.67    2.70
   3   5  -4    2.53   16.27
   3  -5  -4    6.24   13.40
   3   5  -4   14.79    2.23
   3   5  -4   28.43    9.37
   3  -5  -4   14.01    4.24
   3   5  -4   12.64    4.95
   3  -5  -4   14.78    7.04
   3  -5  -4  -11.76    5.25
   3   5  -4   17.04    2.96
   3   5  -4   13.69    5.39
   3  -5  -4   11.81    4.56
   3  -5  -4   18.32    3.23
   3  -5  -4   14.42    2.58
   3   5  -4   21.68    2.96
   3  -5  -4   15.20    8.62
   3  -5  -4   14.65    7.67
   3   5  -4   10.01    8.13
   3  -5  -3   19.02    9.37
   3  -5  -3   10.30   13.95
   3   5  -3   12.42   17.01
   3  -5  -3   14.78    2.62
   3   5  -3   18.55    2.83
   3   5  -3   36.45    9.30
   3   5  -3   13.26    2.53
   3   5  -3   12.91    5.08
   3  -5  -3    9.17    4.37
   3  -5  -3   23.02    7.55
   3  -5  -3  -11.73    5.45
   3   5  -3   14.61    3.27
   3   5  -3   10.92    5.45
   3  -5  -3   13.11    4.75
   3  -5  -3   15.38    3.31
   3   5  -3   17.93    3.05
   3  -5  -3   17.98    2.83
   3  -5  -3   14.39    9.61
   3  -5  -3   16.11    7.37
   3   5  -3   21.45    9.09
   3   5  -2   54.47    6.61
   3  -5  -2   53.25    6.63
   3   5  -2   59.14    6.77
   3   5  -2   50.91   22.63
   3  -5  -2   34.74   17.87
   3   5  -2   57.17    8.27
   3  -5  -2   56.07    7.84
   3  -5  -2   45.95    8.00
   3  -5  -2   31.96    8.05
   3  -5  -2   58.52   10.08
   3   5  -2   57.42    7.11
   3   5  -2   48.04    8.50
   3  -5  -2   55.21    7.00
   3  -5  -2   44.99   11.72
   3  -5  -2   44.99   11.12
   3   5  -2   56.33   12.63
   3  -5  -2   58.48   11.81
   3  -5  -1   29.88    8.57
   3  -5  -1   31.37    6.53
   3   5  -1   38.50    6.39
   3  -5  -1   33.63    5.97
   3   5  -1   23.82   19.96
   3  -5  -1   36.45   18.17
   3   5  -1   29.58    5.16
   3   5  -1   31.44    6.81
   3  -5  -1   32.24    6.43
   3   5  -1   32.27    4.57
   3  -5  -1   30.52    4.53
   3   5  -1   36.18    4.70
   3  -5  -1   39.29   10.06
   3   5  -1   70.21   10.47
   3  -5  -1   34.73   10.17
   3   5  -1   25.36    4.81
   3  -5   0   28.61    5.67
   3  -5   0   15.37    4.40
   3   5   0   19.59    4.98
   3   5   0   22.50    5.75
   3  -5   0    7.21    4.88
   3   5   0   17.52    2.73
   3  -5   0   20.12   15.09
   3   5   0   21.02    2.99
   3  -5   0   14.10    2.64
   3   5   0   36.52    9.09
   3   5   0   12.91    3.03
   3   5   0   14.04    3.65
   3   5   1    6.41    5.15
   3  -5   1    7.64    4.76
   3   5   1   11.16    7.40
   3   5   1    8.13    2.26
   3   5   1    8.21    4.42
   3  -5   1    9.11    3.93
   3  -5   1   10.37    2.19
   3   5   1   11.38    2.51
   3  -5   1   10.74    5.41
   3   5   1   10.03    3.22
   3   5   1    4.37    2.50
   3  -5   1    9.83    3.48
   3  -5   2   39.54    5.36
   3   5   2   45.63    5.79
   3   5   2   27.96    4.81
   3   5   2   35.83    6.58
   3  -5   2   34.20    6.07
   3  -5   2   51.69   17.71
   3   5   2   41.66   18.55
   3   5   2   33.32    4.20
   3  -5   2   26.98    8.77
   3  -5   2   32.67    4.95
   3  -5   2   42.29    9.32
   3  -5   2   28.97    3.98
   3   5   2   39.68    4.40
   3  -5   2   23.51    6.48
   3   5   2   27.28    4.22
   3  -5   3   19.86    5.99
   3   5   3   17.98    4.49
   3  -5   3   19.31    4.08
   3  -5   3   15.24    3.81
   3  -5   3   23.94    8.09
   3   5   3   20.46   16.72
   3  -5   3   36.84   15.87
   3  -5   3   13.21    7.71
   3   5   3   13.34    2.93
   3   5   3    9.82    3.61
   3   5   3   35.65    8.27
   3   5   3   14.99    2.93
   3  -5   3   13.14    2.72
   3   5   3   18.25    3.20
   3  -5   4   29.30    5.02
   3  -5   4   27.55    7.99
   3  -5   4   31.57   16.36
   3   5   4   32.03   17.39
   3   5   4   27.51    4.19
   3  -5   4   37.27    3.69
   3  -5   4   26.32    4.10
   3   5   4   28.28    4.47
   3  -5   4   40.92    5.22
   3   5   4   35.51    5.40
   3  -5   4   23.73    7.52
   3   5   4   47.96    4.17
   3   5   4   23.68    4.24
   3   5   4   54.15    8.97
   3   5   5  302.61   36.00
   3   5   5  550.20   36.13
   3  -5   5  425.47   35.85
   3  -5   5  306.34   37.14
   3  -5   5  311.28   36.30
   3  -5   5  337.25   50.29
   3   5   5  542.98   61.19
   3  -5   5  312.04   37.17
   3  -5   5  396.88   36.44
   3  -5   5  312.71   35.98
   3   5   5  402.72   36.38
   3   5   5  293.47   36.21
   3   5   5  338.29   36.05
   3  -5   5  419.32   35.78
   3   5   6    4.34    2.48
   3   5   6    5.95    2.30
   3  -5   6    3.69    1.79
   3  -5   6   13.29   13.26
   3   5   6   14.54   17.40
   3  -5   6   10.25    5.94
   3   5   6    4.65    3.26
   3  -5   6    4.71    3.39
   3  -5   6    2.79    5.67
   3  -5   6    4.78    1.39
   3   5   6   10.42    7.56
   3  -5   6    3.85    2.34
   3   5   6    2.86    3.12
   3  -5   7   19.42    6.75
   3   5   7   49.57    4.38
   3  -5   7   36.80    3.90
   3  -5   7   11.31   14.12
   3   5   7   27.02   19.79
   3  -5   7   26.47    4.24
   3   5   7   33.84    4.84
   3  -5   7   21.90    6.39
   3  -5   7   26.63    5.10
   3  -5   7   24.78    6.43
   3   5   7   24.41    4.75
   3   5   8    1.73    2.93
   3  -5   8    3.13    2.35
   3   5   8   -1.26    3.08
   3  -5   8   -2.87    4.85
   3   5   8    5.97    2.52
   3  -5   8    3.15    1.92
   3  -5   8    0.27    3.36
   3  -5   8   -3.17    5.01
   3   5   8    1.13    2.52
   3   5   9   -0.51    2.90
   3  -5   9    5.09    2.45
   3   5   9    8.26    3.45
   3  -5   9   -2.05    4.19
   3  -5   9    1.08    4.17
   3  -5   9   -2.17    3.49
   3   5   9   11.23    2.83
   3  -5   9    4.48    2.01
   3   5   9    2.05    2.47
   3  -5   9    5.58    5.82
   3  -5  10   10.81    2.89
   3   5  10    8.83    3.59
   3  -5  10    8.56    3.87
   3   5  10    9.54    3.07
   3  -5  10   16.68    2.57
   3   5  10    9.62    2.82
   3  -5  10    6.63    5.77
   3  -5  11    3.40    2.39
   3   5  11    5.33    3.35
   3  -5  11    4.69    3.60
   3   5  11    3.92    2.58
   3   5  11    9.59    2.79
   3  -5  11    6.92    2.14
   3   5  11    3.08    2.34
   3  -5  11    7.56    5.40
   3  -5  12    9.51    2.87
   3   5  12   16.62    3.80
   3  -5  12   16.53    2.64
   3  -5  12   15.59    4.01
   3   5  12    8.02    2.81
   3  -5  12   10.51    5.21
   3   5  12   11.21    2.74
   3   5  13   32.26    4.34
   3  -5  13   25.24    5.16
   3   5  13   33.61    4.39
   3  -5  13   26.03    5.91
   3   5  13   67.23    4.94
   3  -5  13   54.98    4.41
   3  -5  13   25.18    4.40
   3   5  13   34.06    5.11
   3  -5  14    6.40    2.28
   3   5  14    6.74    2.79
   3  -5  14    9.90    3.30
   3   5  14    8.92    2.07
   3   5  14   17.53    2.58
   3  -5  14   13.42    2.11
   3   5  14    5.34    2.03
   3  -5  14   11.48    4.14
   3  -5  15    3.53    1.83
   3   5  15    3.13    2.40
   3   5  15    6.39    2.12
   3  -5  15    1.10    2.70
   3   5  15    4.50    1.53
   3   5  15    4.26    1.67
   3  -5  15   10.34    3.56
   3  -5  16   21.61    3.50
   3   5  16   17.82    2.60
   3  -5  16   18.39    2.77
   3  -5  17   28.03    4.16
   3  -5  17   27.65    3.71
   3   5  17   31.64    3.63
   3  -5  18    3.12    1.76
   3  -5  18    3.16    1.03
   3   5  18    6.74    0.91
   3  -5  19   13.40    1.87
   3   6 -21    4.38    4.06
   3   6 -20   24.36    6.81
   3   6 -19   10.25    3.40
   3   6 -19   13.06    3.13
   3   6 -18   93.81   10.55
   3   6 -18   91.22   10.72
   3   6 -17    3.29    8.90
   3  -6 -17    0.75    1.41
   3   6 -17    0.25    4.36
   3   6 -17    2.84    3.95
   3  -6 -17    0.32    4.37
   3  -6 -16    6.30    2.66
   3   6 -16    9.69    9.97
   3  -6 -16    5.54    1.72
   3   6 -16   16.94    5.30
   3   6 -16    4.39    4.37
   3  -6 -16    4.97    5.27
   3  -6 -15   14.96    3.34
   3  -6 -15   14.02    2.37
   3   6 -15   17.61    5.67
   3   6 -15   19.88    5.17
   3  -6 -15   19.36    6.12
   3  -6 -14    5.88    2.90
   3   6 -14    1.68   10.50
   3  -6 -14    4.13    1.85
   3   6 -14    3.24    5.60
   3  -6 -14    2.29    3.86
   3   6 -14    9.05    4.90
   3  -6 -14    2.85    3.37
   3  -6 -14    1.51    6.16
   3  -6 -13    7.79    3.01
   3   6 -13    9.07   10.72
   3  -6 -13   11.13    6.81
   3   6 -13    3.65    4.89
   3  -6 -13    5.56    3.52
   3   6 -13   -1.86    5.63
   3  -6 -13    2.25    4.02
   3  -6 -13    4.01    1.83
   3   6 -13    6.90    2.53
   3  -6 -12    5.57    1.92
   3   6 -12    5.41    2.53
   3  -6 -12    5.28    3.03
   3   6 -12    6.63    5.77
   3  -6 -12    8.55    4.27
   3   6 -12    8.29    5.10
   3  -6 -12    8.84    3.79
   3  -6 -12    8.15    7.37
   3  -6 -11   28.52    3.86
   3   6 -11   40.03    4.39
   3   6 -11   34.31    6.96
   3  -6 -11   28.58    5.55
   3  -6 -11   32.89    4.72
   3  -6 -11   43.84    9.28
   3   6 -11   47.25    6.46
   3  -6 -11   33.52    5.21
   3   6 -10   88.55   12.93
   3  -6 -10   65.34   12.05
   3   6 -10  122.11   13.01
   3  -6 -10   75.63   11.98
   3  -6 -10   82.76   11.73
   3  -6 -10   95.82   13.51
   3  -6 -10   74.13   11.24
   3   6 -10  105.23   11.59
   3  -6  -9    3.29    6.07
   3  -6  -9   18.37    8.89
   3   6  -9   11.08    5.80
   3  -6  -9    4.80    4.47
   3  -6  -9   10.21    3.49
   3  -6  -9    7.06    2.67
   3   6  -9   11.34    3.19
   3   6  -9    9.89    5.34
   3  -6  -9    6.92    4.08
   3  -6  -9    5.93    6.31
   3  -6  -9    9.50    6.74
   3   6  -8    9.07    4.84
   3  -6  -8    5.11    3.59
   3   6  -8   14.93   10.30
   3   6  -8   -2.56    8.38
   3   6  -8    1.81    5.34
   3  -6  -8    2.04    4.01
   3  -6  -8    4.53    2.94
   3  -6  -8    2.96    1.99
   3   6  -8    4.89    2.55
   3  -6  -8   10.46   15.45
   3  -6  -8    3.45    6.93
   3  -6  -8   11.33    6.86
   3   6  -7   76.58   14.95
   3  -6  -7   68.05   10.42
   3  -6  -7   64.85    7.29
   3  -6  -7   61.31    6.69
   3   6  -7   86.24    7.12
   3  -6  -7   39.41   17.80
   3   6  -7   90.33    8.85
   3  -6  -7   68.79    7.85
   3   6  -7   82.30    9.12
   3  -6  -7   49.82    7.84
   3  -6  -7   62.60   10.31
   3  -6  -7   29.67    7.53
   3  -6  -6    5.13    6.34
   3  -6  -6   -3.29    4.33
   3  -6  -6   11.31    3.67
   3   6  -6   12.66    4.89
   3   6  -6   21.35    9.92
   3   6  -6    8.31    7.99
   3  -6  -6    8.30    6.67
   3   6  -6    7.60    5.35
   3  -6  -6    3.69    3.92
   3  -6  -6    5.77    2.69
   3  -6  -6    5.97    1.95
   3   6  -6   10.20    2.56
   3  -6  -6   -2.07   13.92
   3  -6  -6    6.19    8.12
   3  -6  -6   17.34    8.20
   3  -6  -5   16.82    8.56
   3   6  -5    6.03    1.42
   3   6  -5   11.45    9.62
   3  -6  -5    3.01    3.75
   3   6  -5    6.38    4.64
   3   6  -5    2.63   18.16
   3  -6  -5   12.31   15.32
   3  -6  -5    4.20    6.68
   3  -6  -5   -8.12    4.69
   3   6  -5    5.81    2.25
   3   6  -5    8.79    5.46
   3  -6  -5    8.26    4.24
   3  -6  -5   14.22    2.91
   3  -6  -5    5.22    1.92
   3   6  -5    9.48    2.57
   3  -6  -5   15.29    8.73
   3   6  -5    1.47    2.55
   3  -6  -5    1.80    6.58
   3   6  -5   16.02    9.52
   3  -6  -4   58.57   10.44
   3  -6  -4   38.66   17.64
   3   6  -4   43.46   22.35
   3   6  -4   43.04    4.40
   3  -6  -4   38.00    5.90
   3   6  -4   54.79    6.98
   3  -6  -4   47.92    8.62
   3  -6  -4   14.68    6.12
   3   6  -4   45.43    4.96
   3   6  -4   51.13    7.26
   3  -6  -4   32.38    6.08
   3  -6  -4   55.17    5.36
   3  -6  -4   37.57    4.57
   3   6  -4   27.56    4.99
   3  -6  -4   55.81   10.36
   3  -6  -4   39.77   10.13
   3   6  -4   75.20   14.46
   3   6  -3   31.81    3.50
   3   6  -3   35.71    3.71
   3   6  -3   14.93   19.83
   3  -6  -3   24.20   15.82
   3   6  -3   32.67    6.01
   3  -6  -3   22.98    5.01
   3  -6  -3    9.81    5.71
   3  -6  -3   36.79    8.06
   3   6  -3   32.78    4.20
   3   6  -3   36.79    6.57
   3  -6  -3   25.24    5.32
   3  -6  -3   27.37    4.19
   3   6  -3   20.08    4.06
   3  -6  -3   28.34    9.86
   3  -6  -3   45.55   10.25
   3  -6  -3   26.98    8.06
   3   6  -3   42.88   11.04
   3  -6  -2  107.44   18.01
   3  -6  -2  189.90   20.17
   3   6  -2  184.60   18.99
   3  -6  -2  137.36   18.33
   3   6  -2  237.52   19.00
   3  -6  -2  188.66   18.41
   3   6  -2  211.82   36.54
   3  -6  -2  133.68   29.77
   3   6  -2  175.09   17.88
   3   6  -2  135.73   17.75
   3  -6  -2  192.28   21.34
   3  -6  -2  203.31   17.95
   3   6  -2  191.79   17.56
   3  -6  -2  195.47   17.53
   3   6  -2  218.20   17.69
   3  -6  -2  196.49   21.40
   3  -6  -1   13.21    4.99
   3  -6  -1    0.54    6.56
   3  -6  -1   -3.09    3.89
   3   6  -1   -4.31    4.69
   3  -6  -1   -1.98   14.76
   3   6  -1    0.40    2.77
   3   6  -1   -3.28    5.30
   3  -6  -1   -7.64    4.67
   3  -6  -1   -1.23    8.69
   3  -6  -1    2.16    8.43
   3   6  -1    0.93    2.39
   3   6  -1    0.39    1.74
   3   6  -1   -1.77    8.56
   3  -6  -1   -1.21    1.63
   3   6  -1   -0.41    1.88
   3  -6   0  134.78   13.56
   3   6   0  174.37   13.83
   3   6   0  155.26   13.76
   3  -6   0   94.27   14.36
   3   6   0  152.60   15.29
   3  -6   0  107.49   14.55
   3   6   0  187.14   15.17
   3  -6   0  140.65   14.39
   3   6   0  108.32   13.85
   3   6   0  129.69   14.10
   3   6   1   14.67    5.65
   3  -6   1    9.30    4.80
   3  -6   1   25.20    5.44
   3   6   1   14.15    4.44
   3  -6   1   11.81    3.96
   3   6   1   28.97    9.07
   3   6   1   10.93    2.49
   3   6   1   10.01    2.79
   3   6   1   11.61    3.45
   3  -6   1    7.42    2.13
   3   6   1   14.55    2.58
   3   6   1   10.93    2.91
   3  -6   1   13.69    3.61
   3   6   2   72.97    8.75
   3  -6   2   88.69   12.39
   3  -6   2   83.08    9.11
   3  -6   2  110.48   12.52
   3  -6   2   76.20    8.34
   3   6   2   96.60    8.68
   3   6   2  106.54    9.69
   3  -6   2   97.28    9.28
   3   6   2   82.77    9.08
   3   6   2   88.92    8.64
   3  -6   2   51.20    9.70
   3   6   2   66.27    8.58
   3  -6   3   21.74    6.92
   3   6   3   37.61    5.16
   3  -6   3   37.88    5.72
   3  -6   3   49.61    9.40
   3  -6   3   48.73    9.18
   3  -6   3   36.00    4.77
   3   6   3   47.48    5.19
   3  -6   3   50.13    5.91
   3   6   3   60.23    6.50
   3   6   3   43.75    5.79
   3   6   3   50.38    5.23
   3   6   3   76.24   23.18
   3  -6   4   20.32    5.93
   3  -6   4   21.68    3.96
   3   6   4   10.44    2.98
   3  -6   4   16.57    7.00
   3   6   4   33.32   17.75
   3  -6   4   13.14    3.80
   3  -6   4   15.97    7.02
   3   6   4   12.71    2.94
   3   6   4   42.10    9.06
   3  -6   4   13.62    2.50
   3   6   4   16.60    3.11
   3   6   5   17.49    3.62
   3  -6   5   25.50    4.46
   3  -6   5   16.49    7.16
   3  -6   5   18.37    7.00
   3  -6   5   22.38    3.27
   3   6   5   28.24    3.93
   3  -6   5   22.95    6.29
   3   6   5   24.12    3.74
   3   6   5   23.94   18.75
   3   6   5   52.14    9.57
   3   6   6   14.73    4.05
   3  -6   6   14.56    6.39
   3   6   6   13.75   19.59
   3   6   6   16.86    3.33
   3   6   6   28.82    3.17
   3  -6   6   21.59    2.65
   3  -6   6   16.73    2.95
   3   6   6   16.74    3.56
   3   6   6   18.14    3.42
   3  -6   6   16.09    4.13
   3  -6   6   19.20    6.51
   3  -6   7   13.59    5.42
   3  -6   7    4.09    3.43
   3  -6   7   -1.24    5.11
   3   6   7   17.89    7.15
   3  -6   7    2.56    2.05
   3   6   7    0.90    2.82
   3   6   7    1.09    2.58
   3   6   7    1.18    3.22
   3   6   7    5.68    2.16
   3  -6   7    3.79    1.68
   3   6   8   36.01    3.42
   3  -6   8   20.34    2.73
   3  -6   8   20.67    4.36
   3  -6   8    7.31    5.02
   3  -6   8   17.63    3.13
   3   6   8   23.44    3.99
   3  -6   8    4.55    5.02
   3   6   8   12.81    3.88
   3  -6   9   -1.06    4.19
   3  -6   9    5.11    3.55
   3  -6   9   -9.12    4.34
   3   6   9   13.18    2.60
   3  -6   9    4.47    1.70
   3   6   9    1.91    3.01
   3  -6   9    8.98    5.74
   3  -6   9    3.29    2.18
   3   6   9    8.88    2.97
   3  -6  10    5.81    3.81
   3   6  10   10.14    2.85
   3   6  10   19.60    2.87
   3  -6  10   14.03    2.22
   3   6  10   13.23    3.27
   3  -6  10   -0.10    5.73
   3  -6  10   13.02    2.65
   3   6  10   12.94    3.39
   3  -6  11    7.10    3.50
   3   6  11    4.95    2.42
   3   6  11   10.08    2.55
   3  -6  11    9.06    1.88
   3   6  11    3.74    2.69
   3  -6  11   -0.19    5.17
   3  -6  11    4.80    2.13
   3   6  11    3.89    3.04
   3  -6  12   13.11    3.70
   3   6  12   11.40    2.74
   3   6  12   12.00    2.87
   3  -6  12    4.55    4.99
   3  -6  12   12.92    2.55
   3   6  12   14.29    3.26
   3  -6  13    4.55    3.13
   3   6  13    1.82    2.00
   3  -6  13    2.99    1.84
   3  -6  13    7.63    4.35
   3   6  13    0.87    2.10
   3   6  13    7.34    2.17
   3  -6  14   21.43    3.48
   3  -6  14   25.58    4.38
   3   6  14   30.39    3.68
   3   6  14   29.98    3.63
   3  -6  14   20.62    4.93
   3  -6  15    2.83    2.57
   3   6  15    2.49    1.54
   3  -6  15    1.06    1.37
   3   6  15    3.31    1.47
   3   6  15    4.33    1.67
   3  -6  16    8.95    2.73
   3   6  16   14.45    1.83
   3   6  16   14.32    1.99
   3  -6  16   15.31    1.91
   3   6  17    5.40    1.21
   3  -6  17    5.53    2.05
   3   6  18   13.70    1.52
   3  -6  18   12.94    2.10
   3  -6  19    3.17    1.00
   3   7 -20  114.66   12.73
   3   7 -19   24.19    7.42
   3   7 -18   54.97   10.63
   3  -7 -17    1.80    3.97
   3   7 -17   -0.65    8.87
   3  -7 -16   39.74    6.81
   3  -7 -16   38.45    5.01
   3  -7 -15    2.43    5.16
   3  -7 -15    5.94    2.69
   3   7 -15   15.76   10.98
   3   7 -14    6.76    5.16
   3  -7 -14    3.94    5.79
   3  -7 -14    6.96    2.88
   3  -7 -13    8.97    2.95
   3  -7 -13    5.05    1.75
   3  -7 -13    6.48    6.30
   3   7 -13    7.95    5.52
   3  -7 -12   54.71    6.12
   3   7 -12   78.10    8.75
   3  -7 -12   71.28   10.24
   3  -7 -12   57.25    6.87
   3  -7 -11    4.59    2.99
   3  -7 -11    2.23    1.71
   3   7 -11    0.47   10.83
   3  -7 -11    6.85    5.70
   3  -7 -11   -5.21    7.15
   3   7 -11   -0.53    5.34
   3  -7 -10    0.37    4.36
   3  -7 -10    9.44    3.76
   3  -7 -10    5.14    2.84
   3   7 -10   12.03   11.88
   3  -7 -10    2.80    4.12
   3  -7 -10   16.20    6.58
   3  -7 -10    8.54    5.70
   3  -7 -10    2.21    5.68
   3  -7  -9   73.27   10.88
   3   7  -9  118.12   11.29
   3  -7  -9   80.42   11.65
   3  -7  -9   61.46   11.62
   3  -7  -9   83.61   11.40
   3  -7  -9   87.87   13.17
   3  -7  -9   71.63   12.74
   3  -7  -9   72.66   12.77
   3  -7  -8    7.89    4.49
   3  -7  -8   10.41    2.89
   3   7  -8   20.77    3.48
   3  -7  -8    9.11    4.10
   3  -7  -8   16.90    3.89
   3  -7  -8   16.93    6.87
   3  -7  -8   17.69    7.18
   3  -7  -8   13.98    7.19
   3  -7  -7    7.37    4.26
   3  -7  -7   16.17    2.52
   3   7  -7   26.07    3.17
   3  -7  -7   13.30    4.04
   3  -7  -7   21.25    3.60
   3  -7  -7    9.77    4.23
   3  -7  -7   16.43    7.51
   3  -7  -7   10.88    7.55
   3  -7  -6   40.95    7.01
   3  -7  -6   54.85    6.52
   3   7  -6   86.43    6.37
   3  -7  -6   57.91    5.88
   3  -7  -6   25.99    6.80
   3  -7  -6   59.57   10.42
   3  -7  -6   52.64    7.00
   3  -7  -6   57.57   10.58
   3  -7  -5   14.49    3.13
   3   7  -5    6.34    2.99
   3  -7  -5   12.97    7.05
   3  -7  -5   -6.50    4.43
   3  -7  -5   11.86    3.84
   3  -7  -5   18.72    8.61
   3  -7  -5   20.27    8.65
   3   7  -5   23.94   10.69
   3  -7  -5   14.24    4.46
   3  -7  -4   69.90    6.40
   3   7  -4   42.29    6.17
   3  -7  -4   50.48    9.37
   3  -7  -4   24.79    6.86
   3  -7  -4   54.59    6.96
   3  -7  -4   38.57    6.98
   3   7  -4   59.79    5.96
   3  -7  -4   74.61   11.26
   3  -7  -4   64.05   11.01
   3  -7  -3  134.32   15.15
   3  -7  -3  123.02   11.39
   3   7  -3   92.80   11.28
   3  -7  -3  138.70   15.52
   3  -7  -3  115.90   13.80
   3  -7  -3   98.81   11.90
   3  -7  -3  131.75   11.94
   3   7  -3  122.27   11.27
   3   7  -3  120.61   10.81
   3   7  -2   48.40   11.43
   3  -7  -2   12.45    4.31
   3   7  -2   14.57    3.61
   3  -7  -2    4.82    4.82
   3  -7  -2   36.63    3.97
   3   7  -2   20.27    2.78
   3  -7  -2   22.40    9.46
   3  -7  -2   29.28    9.38
   3   7  -2   16.00    3.62
   3  -7  -2   11.52    5.09
   3  -7  -2   19.01    7.44
   3  -7  -1   23.61    4.85
   3  -7  -1    1.44    3.51
   3  -7  -1    0.41    4.29
   3   7  -1    5.75    1.97
   3   7  -1    4.04    2.75
   3  -7  -1   11.84    9.09
   3  -7  -1    6.73    8.93
   3   7  -1    6.98    1.95
   3   7  -1   19.09    9.64
   3   7  -1    9.59    3.12
   3   7  -1    0.60    2.46
   3   7   0  140.86   13.49
   3   7   0  119.22   13.26
   3   7   0  156.05   12.98
   3  -7   0  125.59   13.89
   3  -7   0  156.34   13.68
   3   7   0  143.80   12.99
   3   7   0  102.04   12.99
   3  -7   0   81.68   13.56
   3   7   1   39.26    5.74
   3   7   1   45.00    4.96
   3   7   1   35.10    5.25
   3  -7   1   37.87    5.69
   3   7   1   29.65    4.99
   3  -7   1   33.07    6.60
   3  -7   2  142.33   16.19
   3  -7   2  158.21   13.74
   3   7   2  157.84   13.21
   3   7   2  120.47   13.42
   3  -7   2  128.49   13.66
   3  -7   2  135.36   16.30
   3   7   2  147.81   13.28
   3   7   2  136.43   13.71
   3   7   2  103.61   13.17
   3  -7   2   79.23   13.82
   3  -7   3   22.00    7.76
   3  -7   3   20.33    7.99
   3   7   3   31.25    3.62
   3  -7   3   29.47    4.53
   3   7   3   24.16    3.71
   3   7   3   21.17    3.84
   3   7   3   22.50    4.58
   3  -7   3   17.25    5.95
   3  -7   4   29.08    7.85
   3   7   4   43.86    4.46
   3  -7   4   24.46    7.84
   3  -7   4   34.16    5.12
   3   7   4   33.77    4.45
   3   7   4   26.29    5.08
   3   7   4   28.64    4.51
   3  -7   4   24.40    6.47
   3  -7   5   28.70    7.17
   3   7   5   27.46    3.80
   3  -7   5   26.40    4.67
   3  -7   5   28.70    7.28
   3   7   5   27.86    3.91
   3   7   5   19.89    3.83
   3  -7   5   21.41    6.21
   3  -7   6   30.11    4.91
   3  -7   6   30.31    6.97
   3   7   6   36.28    4.32
   3   7   6   30.30    4.27
   3  -7   6   22.18    6.50
   3  -7   6   13.46    6.28
   3   7   6   30.68    4.32
   3  -7   7   11.80    5.33
   3   7   7    7.32    3.75
   3  -7   7    7.23    5.52
   3  -7   7   15.75    3.87
   3   7   7   19.20    3.15
   3   7   7   10.60    3.07
   3  -7   7    2.95    5.60
   3   7   7    9.02    3.00
   3   7   8   16.87    3.91
   3   7   8   20.46    3.42
   3  -7   8   16.29    4.07
   3  -7   8   20.23    5.21
   3   7   8   16.78    3.41
   3  -7   8   17.21    4.94
   3  -7   9   11.18    4.02
   3   7   9   13.00    3.73
   3  -7  10   12.04    3.74
   3   7  10    9.64    3.24
   3   7  11    6.23    2.54
   3   7  11    6.18    2.75
   3  -7  11    2.44    5.00
   3   7  12    6.45    2.36
   3   7  12    4.70    2.47
   3  -7  12    5.84    4.64
   3   7  13    2.55    2.02
   3  -7  13    6.19    4.07
   3   7  13    4.31    2.15
   3   7  14   20.88    2.73
   3   7  14   18.65    2.71
   3   7  15   19.39    2.48
   3   7  15   19.41    2.43
   3   7  16   30.13    3.05
   3   7  16   31.96    3.21
   3   7  17    6.62    1.20
   3   7  18   20.19    2.06
   3   8 -19   28.34    6.35
   3   8 -18   10.70    7.53
   3  -8 -17   25.76    3.37
   3  -8 -17   17.87    4.51
   3  -8 -16    3.38    2.24
   3   8 -16    8.42    9.86
   3  -8 -16    1.47    4.15
   3  -8 -15    2.72    2.50
   3   8 -15   -2.76   10.72
   3  -8 -15    5.17    4.85
   3  -8 -14   12.57    2.95
   3   8 -14    6.10   11.53
   3  -8 -14    3.32    5.47
   3  -8 -13   58.80    6.62
   3  -8 -13   38.58    8.76
   3  -8 -12   37.95    5.13
   3  -8 -12   32.65    8.16
   3  -8 -11    4.61    5.55
   3  -8 -11    1.81    2.76
   3  -8 -11    2.85    7.04
   3   8 -11   11.85   12.50
   3  -8 -10   19.14    5.59
   3  -8 -10   23.68    3.96
   3  -8 -10   21.53    6.34
   3  -8 -10   19.87    5.60
  -3   8  10   17.78    7.24
   3  -8  -9    8.89    3.16
   3  -8  -9   22.73    6.35
   3  -8  -9   10.41    6.02
   3  -8  -9    8.57    5.84
   3  -8  -8   63.06   14.71
   3  -8  -8   62.58   15.89
   3  -8  -8   63.34   16.03
   3  -8  -8   57.45   15.88
   3  -8  -7   63.87    8.02
   3  -8  -7   66.37   10.29
   3  -8  -7   71.69    8.01
   3  -8  -7   83.64   11.11
   3  -8  -7   79.90   10.91
   3  -8  -6   19.80    4.65
   3  -8  -6   33.34    4.21
   3   8  -6   21.17    4.36
   3  -8  -6   39.40    8.69
   3  -8  -6   36.07    8.54
   3  -8  -5  158.38   12.86
   3  -8  -5  201.76   16.23
   3   8  -5  132.75   12.90
   3  -8  -5  175.42   16.17
   3   8  -4    1.98    2.99
   3  -8  -4   -7.95    4.22
   3  -8  -4    6.45    2.79
   3   8  -4    4.66    2.28
   3  -8  -4    0.56    8.40
   3  -8  -4    4.54    8.07
   3   8  -3   15.44    3.67
   3  -8  -3   22.35    3.60
   3  -8  -3   27.14    7.51
   3  -8  -3   -0.69    4.76
   3   8  -3   21.50    3.38
   3   8  -3   16.18    3.23
   3  -8  -3   21.72    8.59
   3  -8  -3   39.40    8.80
   3  -8  -2   54.27    9.71
   3  -8  -2   34.43    9.37
   3   8  -2   28.61    4.81
   3   8  -2   80.58   12.58
   3  -8  -2   45.36    4.81
   3  -8  -2    6.51    5.65
   3  -8  -2   28.72    8.00
   3   8  -2   24.56    4.41
   3   8  -2   40.07    3.92
   3   8  -2   34.90    4.71
   3   8  -1   40.33    5.46
   3   8  -1   43.61    4.62
   3  -8  -1   43.17    6.27
   3   8  -1   29.46    5.03
   3   8  -1   46.82    5.48
   3  -8  -1   53.28   10.38
   3  -8  -1   42.53   10.32
   3   8   0   90.55    8.12
   3   8   0   63.60    8.24
   3  -8   0   62.28    9.02
   3   8   0   70.07    8.53
   3   8   0   87.97    8.77
   3   8   1   46.72    4.95
   3  -8   1   28.01    6.43
   3   8   1   35.06    5.17
   3   8   1   45.38    5.73
   3   8   1   42.06    5.47
   3   8   2   14.28    9.43
   3   8   2    0.90    2.17
   3  -8   2    3.33    7.18
   3  -8   2    0.78    6.90
   3  -8   2   14.25    5.01
   3   8   2    1.15    2.68
   3   8   2    0.99    3.33
   3   8   2    0.95    2.78
   3   8   3   40.44    4.16
   3  -8   3   30.64    5.95
   3   8   3   18.01    4.05
   3   8   3   23.86    4.91
   3  -8   3   21.83    7.63
   3  -8   3   18.62    7.50
   3  -8   4   15.84    5.40
   3  -8   4   15.58    7.07
   3  -8   4    6.50    6.66
   3   8   4   14.10    3.19
   3   8   4    7.52    4.01
   3   8   4   15.86    3.03
   3   8   5   18.13    3.33
   3  -8   5   22.21    6.39
   3  -8   5   17.39    5.57
   3   8   5   16.58    3.42
   3   8   5   16.50    4.34
   3  -8   5   17.14    6.56
   3   8   6   18.38    3.24
   3  -8   6    7.99    5.49
   3  -8   6   10.40    5.52
   3   8   6   12.88    3.22
   3  -8   6   10.33    5.61
   3   8   7   10.77    3.08
   3  -8   7   13.30    5.60
   3  -8   7    7.90    4.95
   3   8   7   14.88    3.17
   3  -8   7   13.55    5.32
   3   8   8    9.99    2.98
   3  -8   8    8.64    4.35
   3   8   8    7.11    2.87
   3  -8   8    3.20    5.25
   3  -8   8    7.03    4.45
   3   8   8    8.55    3.57
   3  -8   9    1.88    5.26
   3   8   9   10.48    3.00
   3   8   9   12.43    3.53
   3   8  10   10.24    3.25
   3   8  11   68.05    7.40
   3   8  12   12.13    2.76
   3  -8  13    1.97    3.80
   3   8  13    1.17    1.93
   3   8  13    3.53    2.11
   3  -8  14    3.12    3.32
   3   8  14    1.44    1.70
   3   8  14    1.60    1.69
   3  -8  15    8.02    3.06
   3   8  15   11.17    1.89
   3   8  15   13.95    1.99
   3  -8  16    5.46    2.28
   3   8  16    2.41    0.95
   3  -8  16    0.45    1.71
   3   8  16    1.65    1.11
   3  -8  17    1.20    1.39
   3   8  17    2.88    0.82
   3   9 -18   27.49    6.72
   3  -9 -17    4.89    2.94
   3   9 -17   25.90    7.85
   3  -9 -16   29.99    5.79
   3  -9 -16   43.20    4.86
   3  -9 -15   -1.36    4.16
   3   9 -15    2.82    9.99
   3  -9 -15    7.07    2.38
   3   9 -14   67.65   13.66
   3  -9 -14   49.96    5.11
   3  -9 -13   13.70    5.92
  -3   9  13   10.31    6.28
   3  -9 -13   15.52    3.14
   3  -9 -12   62.65    9.58
  -3   9  12   44.16    9.20
   3  -9 -12   64.44    7.17
   3   9 -11   10.19   12.63
   3  -9 -11    2.23    2.76
   3  -9 -11    2.84    6.31
  -3   9  11    8.47    6.69
   3  -9 -10   83.87    8.38
   3  -9 -10   83.85    9.95
   3  -9 -10   53.76    9.06
   3  -9 -10   71.18    9.17
   3  -9 -10   70.82   11.23
  -3   9  10   70.79   10.51
   3   9  -9    7.95   12.08
   3  -9  -9    9.52    3.08
   3  -9  -9    6.80    5.78
   3  -9  -9   10.06    5.60
   3  -9  -9    3.14    5.26
   3  -9  -8  240.04   23.69
   3  -9  -8  237.95   24.91
   3  -9  -8  214.62   24.72
   3  -9  -8  218.43   24.77
   3  -9  -7  166.35   17.04
   3  -9  -7  173.49   18.64
   3   9  -7  152.95   17.23
   3  -9  -7  169.55   18.75
   3  -9  -7  176.12   18.69
   3   9  -6   30.71   12.89
   3  -9  -6   11.89    3.27
   3  -9  -6    9.05    3.67
   3  -9  -6    4.88    6.25
   3   9  -6   10.92    3.59
   3  -9  -6   12.02    7.23
   3  -9  -6   16.71    7.29
   3  -9  -5   55.33    5.70
   3  -9  -5   46.97    8.53
   3  -9  -5   23.29    5.73
   3   9  -5   45.96    5.92
   3  -9  -5   54.58    9.43
   3  -9  -5   50.89    9.27
   3  -9  -4   96.37    8.54
   3  -9  -4  102.06   11.92
   3   9  -4   79.19    8.67
   3  -9  -4  110.60   12.15
   3   9  -3   45.28    5.79
   3   9  -3   37.07    5.21
   3  -9  -3   49.96    5.50
   3   9  -3   56.89    5.26
   3  -9  -3   56.83    9.89
   3  -9  -3   62.99   10.09
   3  -9  -2   40.93    9.37
   3  -9  -2   38.92    9.45
   3  -9  -2   28.72    7.62
   3   9  -2   24.80    4.05
   3   9  -2   34.73    4.29
   3   9  -2   30.56    4.65
   3   9  -1    8.24    1.81
   3  -9  -1    7.56    4.37
   3  -9  -1   13.90    7.78
   3  -9  -1   17.16    8.37
   3   9  -1    8.15    3.28
   3   9  -1    7.25    3.12
   3   9  -1    5.50    2.83
   3   9   0   45.16    4.58
   3  -9   0   34.53    5.95
   3   9   0   33.78    5.08
   3   9   0   38.78    5.42
   3   9   0   43.32    5.54
   3   9   1   25.19    3.31
   3  -9   1   27.22    5.26
   3   9   1   16.93    3.79
   3   9   1   17.92    4.30
   3   9   1   24.03    4.15
   3   9   2   53.79    7.10
   3   9   2   72.82    6.70
   3   9   2   64.15    7.43
   3  -9   2   60.35   10.12
   3  -9   2   67.89   10.28
   3   9   2   50.41    6.89
   3  -9   2   48.03    7.69
   3   9   3   16.19    2.87
   3  -9   3   12.04    5.03
   3   9   3    9.41    3.15
   3   9   3   12.79    4.07
   3  -9   3   10.21    6.89
   3  -9   3    7.32    6.87
   3  -9   4   46.12    5.82
   3   9   4   50.60    5.30
   3  -9   4   23.45    6.48
   3   9   4   40.64    5.41
   3   9   4   44.90    6.08
   3  -9   4   34.60    7.81
   3  -9   4   40.79    7.84
   3  -9   5   32.54    4.69
   3   9   5   34.24    4.04
   3  -9   5   24.51    5.70
   3   9   5   22.36    3.97
   3   9   5   19.97    4.94
   3  -9   5   17.21    6.60
   3  -9   5    4.43    6.20
   3  -9   6   28.31    6.64
   3  -9   6   37.76    5.24
   3  -9   6   33.18    6.21
   3   9   6   29.47    4.66
   3   9   6   44.44    4.87
   3   9   6   26.39    5.55
   3  -9   6   21.61    6.38
   3   9   7   43.15    4.89
   3  -9   7   22.28    6.28
   3   9   7   39.80    4.87
   3  -9   7   34.41    6.27
   3  -9   7   40.33    6.42
   3  -9   7   36.97    5.27
   3   9   8   10.34    2.98
   3  -9   8    3.86    4.96
   3  -9   8   13.13    3.59
   3   9   8   11.89    3.01
   3   9   9   18.80    3.72
   3  -9   9   15.21    3.55
   3   9   9   11.92    3.01
   3  -9  10    7.57    4.72
   3   9  10   10.19    3.25
   3  -9  10    5.76    3.10
   3   9  10    6.59    2.66
   3  -9  11    3.38    4.29
   3  -9  11    5.07    2.89
   3   9  11    4.11    2.31
   3   9  11    0.49    2.64
   3   9  12  190.05   18.43
   3  -9  12  192.13   18.58
   3   9  13   27.19    3.31
   3  -9  13   21.54    3.58
   3   9  14   39.59    4.07
   3  -9  14   33.64    4.32
   3   9  14   36.08    4.04
   3  -9  15    1.80    2.40
   3   9  15    3.56    1.29
   3   9  15    2.08    1.23
   3  -9  15    2.76    1.77
   3  -9  16   10.44    2.16
   3   9  16   10.31    1.49
   3  -9  16   10.88    1.84
   3   9  17    1.78    0.57
   3  10 -17   92.54   11.17
   3 -10 -16    3.81    3.09
   3  10 -16   11.95    7.54
   3 -10 -15    7.86    3.96
   3 -10 -15    8.75    2.18
   3 -10 -14   16.13    5.14
  -3  10  14   19.10    5.47
   3 -10 -14   20.91    3.19
   3 -10 -13   63.87    9.47
  -3  10  13   55.90    9.54
   3 -10 -13   78.63    8.10
  -3  10  12   11.19    6.47
   3 -10 -12   19.04    3.18
   3 -10 -11   28.17    3.86
  -3  10  11   21.55    6.95
   3 -10 -10    8.48    4.30
   3  10 -10    4.21   12.25
   3 -10 -10    4.45    2.68
   3 -10 -10    8.29    4.95
   3 -10 -10    4.57    4.17
   3 -10 -10   -1.99    6.14
  -3  10  10    6.36    6.53
   3 -10  -9   24.18    3.73
   3 -10  -9   12.71    5.71
   3 -10  -9   13.56    5.43
   3  10  -9   12.50    4.07
   3 -10  -9   13.18    5.23
   3 -10  -8   15.11    3.43
   3 -10  -8   18.26    5.96
   3 -10  -8   18.36    6.08
   3  10  -8   16.05    4.05
   3 -10  -8   13.82    5.85
   3 -10  -7   70.52    7.90
   3 -10  -7   68.49    9.84
   3  10  -7   63.33    8.21
   3 -10  -7   71.73   10.11
   3 -10  -7   76.71   10.13
   3 -10  -6   16.57    3.38
   3 -10  -6   13.72    6.12
   3  10  -6   12.39    3.79
   3 -10  -6   19.91    7.39
   3 -10  -6   21.39    7.11
   3 -10  -5   53.89    6.24
   3 -10  -5   42.93    8.61
   3  10  -5   45.72    6.55
   3 -10  -5   50.71    9.42
   3 -10  -5   49.23    9.37
   3 -10  -4   33.49    4.20
   3 -10  -4    8.47    4.29
   3 -10  -4   20.93    6.81
   3 -10  -4   30.19    8.10
   3 -10  -4   29.21    8.26
   3  10  -4   28.68    4.69
   3  10  -3   37.89    4.56
   3  10  -3   37.55    5.12
   3 -10  -3   40.27    9.00
   3 -10  -3   46.30    9.15
   3  10  -2   26.19   11.62
   3 -10  -2   16.23    8.15
   3 -10  -2    9.09    8.11
   3  10  -2   10.23    3.22
   3  10  -2   13.53    3.70
   3 -10  -1   59.82   10.10
   3 -10  -1   64.56   10.22
   3  10  -1   52.73    5.88
   3  10  -1   47.92    6.22
   3  10  -1   57.78    5.94
   3 -10   0   11.87    4.08
   3  10   0    4.02    3.23
   3  10   0    2.30    2.86
   3  10   0    3.70    3.17
   3 -10   1   19.18    4.40
   3  10   1   11.75    3.36
   3  10   1   12.54    3.73
   3  10   1   12.31    3.63
   3  10   2    7.52    2.19
   3  10   2    6.79    3.08
   3  10   2    4.31    3.53
   3 -10   2    1.82    6.46
   3 -10   2   13.27    6.98
   3 -10   2   18.86    4.52
   3  10   3   69.29    6.24
   3  10   3   61.40    7.08
   3 -10   3   46.61    8.88
   3 -10   3   49.10    8.85
   3 -10   3   38.33    7.10
   3  10   3   53.25    6.53
   3  10   4    4.28    2.24
   3  10   4    9.32    9.96
   3 -10   4   -0.73    4.35
   3  10   4    3.38    2.81
   3  10   4    7.33    3.80
   3 -10   4    8.07    5.98
   3 -10   4    0.77    5.78
   3  10   5   23.82    3.31
   3 -10   5    8.21    4.82
   3  10   5   16.09    3.49
   3  10   5   15.10    4.37
   3 -10   5   13.92    5.70
   3 -10   5   18.41    5.76
   3  10   6    6.29    2.56
   3  10   6    7.55    8.35
   3 -10   6    9.19    4.59
   3 -10   6    8.72    4.91
   3  10   6    3.54    2.82
   3  10   6    4.82    3.79
   3 -10   6    1.55    4.71
   3  10   7  106.55    9.00
   3 -10   7   53.98    9.41
   3  10   7   99.30    9.02
   3 -10   7   61.04    9.55
   3 -10   7   73.17    9.69
   3 -10   7   96.33    9.23
   3  10   8   15.38    3.11
   3 -10   8    8.50    4.59
   3 -10   8   16.13    3.51
   3  10   8   13.16    2.98
   3  10   9   77.45    7.37
   3 -10   9   77.46    7.63
   3  10   9   77.80    7.70
   3  10  10   70.46    6.42
   3 -10  10   55.68    6.54
   3  10  10   64.83    6.67
   3  10  11   27.59    3.40
   3 -10  11   17.68    4.49
   3  10  11   24.68    3.68
   3 -10  11   22.90    3.73
   3 -10  12    9.43    3.52
   3  10  12   11.71    2.57
   3  10  12   12.34    2.28
   3 -10  12   10.32    2.63
   3 -10  13    5.19    2.97
   3  10  13    5.25    1.93
   3 -10  13    7.10    2.17
   3  10  14    4.40    1.57
   3 -10  14    7.35    1.87
   3  10  15   14.99    1.81
   3  10  16    2.56    0.70
   3 -10  16    5.03    1.34
   3  11 -16  109.14   11.89
   3 -11 -15   31.92    5.79
   3  11 -15  187.47   10.97
   3 -11 -14   51.02    5.09
   3 -11 -14   31.49    6.02
  -3  11  14   33.37    6.16
   3 -11 -13    2.53    2.03
   3  11 -13    0.63    9.75
   3 -11 -13    3.13    4.23
  -3  11  13    3.97    4.89
   3  11 -12   27.34    4.80
   3 -11 -12   33.49    4.15
   3 -11 -12   27.39    6.07
  -3  11  12   30.79    6.68
   3  11 -11   52.37    6.87
   3 -11 -11   61.82    6.31
  -3  11  11   54.25    8.42
   3  11 -10    5.23    3.56
   3  11 -10   23.79   12.57
   3 -11 -10    6.59    2.58
   3 -11 -10   13.46    4.52
   3 -11 -10   12.52    6.10
  -3  11  10    6.62    6.19
   3 -11  -9    3.29    4.34
   3  11  -9    0.66    3.43
   3  11  -9    3.98   12.12
   3 -11  -9    3.55    2.45
   3 -11  -9   10.02    4.73
   3 -11  -9    5.98    4.39
  -3  11   9    9.13    6.47
   3 -11  -8   69.82    7.56
   3 -11  -8   68.31    9.00
   3  11  -8   69.33    8.19
   3 -11  -8   58.25    8.85
   3 -11  -8   61.59    8.82
   3 -11  -7   47.70    5.47
   3 -11  -7   34.00    7.27
   3 -11  -7   34.32    7.41
   3  11  -7   46.83    6.21
   3 -11  -7   39.14    7.52
   3 -11  -6   91.23    9.35
   3 -11  -6   81.09   10.96
   3  11  -6   85.50    9.84
   3 -11  -6   82.31   11.26
   3 -11  -6   71.80   11.07
   3 -11  -5   18.53    3.51
   3 -11  -5   12.85    6.32
   3 -11  -5   13.19    6.88
   3 -11  -5   24.94    7.03
   3  11  -5   20.08    4.43
   3 -11  -4   34.49    7.47
   3 -11  -4   45.48    8.44
   3 -11  -4   30.07    7.91
   3  11  -4   35.22    5.56
   3 -11  -3   21.22    7.57
   3 -11  -3   15.61    7.28
   3 -11  -3   12.59    6.39
   3  11  -3   23.51    3.95
   3  11  -3   23.80    4.50
   3  11  -2   92.22    8.35
   3 -11  -2  109.40   11.56
   3  11  -2   99.69    8.86
   3 -11  -2   88.56   11.18
   3 -11  -1   21.60    7.55
   3 -11  -1   14.66    7.70
   3 -11  -1    1.45    3.91
   3  11  -1   19.14    3.63
   3  11  -1   20.97    4.16
   3  11   0   15.48    3.42
   3  11   0   20.26    3.99
   3 -11   1   21.00    4.73
   3  11   1   26.34    4.37
   3  11   1   32.32    4.69
   3  11   1   31.01    4.76
   3 -11   2   26.15    4.25
   3 -11   2    8.90    6.30
   3 -11   2   10.23    6.32
   3  11   2   10.77    3.43
   3  11   2   14.95    3.91
   3  11   3   12.50    3.41
   3  11   3   12.52    3.88
   3 -11   3   24.24    4.31
   3 -11   3   13.74    6.12
   3 -11   3   12.36    6.05
   3  11   4   18.27    3.55
   3  11   4   16.07    4.18
   3 -11   4   17.80    4.41
   3 -11   4   11.46    5.51
   3 -11   4   18.32    5.76
   3  11   5   68.59    6.83
   3 -11   5   42.86    7.10
   3 -11   5   52.66    7.91
   3  11   5   77.73    7.39
   3 -11   5   48.88    7.98
   3 -11   6    2.54    4.50
   3 -11   6   10.64    4.62
   3 -11   6   20.37    4.32
   3  11   6   11.16    3.13
   3  11   6   11.47    3.92
   3  11   6   17.69    2.80
   3  11   7    1.81    2.16
   3  11   7    0.43    3.30
   3 -11   7    3.13    3.86
   3  11   7    3.05    2.66
   3 -11   8   11.11    3.94
   3  11   8    6.87    2.38
   3 -11   9   24.83    4.84
   3  11   9   35.75    4.09
   3  11  10    8.58    2.25
   3  11  10    5.10    2.78
   3 -11  10   11.31    3.54
   3  11  11   10.58    2.08
   3 -11  11    6.48    3.26
   3  11  11    9.37    2.49
   3  11  12   83.06    7.75
   3  11  12   95.43    7.65
   3  11  13    7.47    1.51
   3  11  13    4.32    1.64
   3 -11  13    8.98    2.45
   3  11  14   62.61    5.99
   3  11  14   76.20    6.00
   3 -11  15    8.77    1.51
   3 -12 -15    4.75    1.89
   3  12 -14   87.17    7.33
   3 -12 -14   11.88    3.53
   3 -12 -13    6.02    3.46
  -3  12  13    8.15    4.18
   3  12 -12   21.91    3.85
   3 -12 -12   20.88    2.98
   3 -12 -12   15.29    4.62
  -3  12  12   14.49    5.38
   3  12 -11    2.64    3.15
   3 -12 -11    0.42    1.95
   3 -12 -11    1.22    4.47
  -3  12  11    7.19    5.44
   3  12 -10   10.09    3.76
   3 -12 -10   14.25    2.72
   3 -12 -10   13.29    5.23
  -3  12  10   12.16    6.03
   3  12  -9   11.38    3.87
   3 -12  -9    9.46    3.79
   3 -12  -9   11.34    2.64
   3 -12  -9   13.48    4.29
   3 -12  -9    8.85    3.80
  -3  12   9   13.04    6.37
   3  12  -8   12.20   11.91
   3 -12  -8    3.27    2.33
   3 -12  -8    7.27    4.33
   3  12  -8   -1.03    3.48
   3 -12  -8    2.36    4.19
   3 -12  -8    0.49    4.08
   3 -12  -7   11.20    5.01
   3 -12  -7   11.24    5.15
   3  12  -7   21.98    4.26
   3 -12  -7    8.75    5.04
   3 -12  -6   14.93    5.30
   3 -12  -6    9.11    5.69
   3  12  -6   19.84    4.29
   3 -12  -6   19.66    5.96
   3 -12  -5    8.26    5.21
   3  12  -5    9.41    3.75
   3 -12  -5   13.92    6.12
   3 -12  -5    4.39    5.67
   3 -12  -4   12.46    5.81
   3  12  -4   20.78    4.42
   3 -12  -4   20.92    6.73
   3 -12  -4   22.05    6.80
   3 -12  -3   21.97    6.68
   3 -12  -3   26.87    7.45
   3 -12  -3   34.34    7.56
   3  12  -3   36.31    5.45
   3 -12  -2    5.33    5.48
   3 -12  -2    5.60    6.23
   3 -12  -2    3.76    6.49
   3  12  -2    1.56    3.00
   3  12  -2    4.48    3.49
   3 -12  -1    2.51    5.70
   3 -12  -1    5.64    6.53
   3 -12  -1    7.18    6.72
   3  12  -1   12.81    3.37
   3  12  -1   14.81    3.96
   3  12   0    6.64    3.14
   3  12   0    8.57    3.56
   3  12   1   16.67    3.33
   3 -12   1   -6.85    3.44
   3  12   2   19.62    3.55
   3 -12   2   16.32    6.01
   3 -12   2   15.43    5.77
   3 -12   2    2.02    3.67
   3  12   3   10.90    3.28
   3  12   3   12.29    3.61
   3 -12   3    7.92    5.29
   3 -12   3   16.14    5.49
   3 -12   3   15.28    3.57
   3 -12   4   18.52    3.94
   3 -12   4   23.09    5.50
   3 -12   4   15.20    5.18
   3  12   4   18.58    3.60
   3  12   4   24.68    4.15
   3  12   5   16.35    3.30
   3  12   5   12.02    3.79
   3 -12   5   13.60    4.65
   3 -12   5   15.56    3.75
   3 -12   5   20.10    4.83
   3  12   6    8.38    3.39
   3 -12   6    3.64    3.87
   3 -12   6    8.35    3.42
   3  12   6    2.31    2.68
   3 -12   6    6.35    3.85
   3  12   7    6.30    3.28
   3 -12   7   12.25    3.45
   3  12   7   10.64    2.83
   3  12   8   -0.08    2.84
   3 -12   8    1.54    3.09
   3 -12   9   12.07    3.27
   3 -12  10    9.09    2.90
   3  12  11   67.14    5.45
   3 -12  11   34.78    5.37
   3  12  12   83.98    6.36
   3 -12  12   44.08    6.28
   3  12  13    1.35    1.06
   3 -12  13    6.45    1.60
   3 -13 -13    2.00    2.24
  -3  13  12    4.57    3.62
   3  13 -12   13.64    5.93
   3 -13 -12    2.24    3.13
  -3  13  11   17.34    5.07
   3 -13 -11    8.45    4.04
   3  13 -10    5.61    3.30
  -3  13  10    3.89    4.99
   3  13 -10    7.22    8.85
   3 -13 -10    2.75    3.87
   3 -13  -9    5.28    2.64
   3  13  -9    3.03    3.37
   3 -13  -9    4.31    4.36
   3 -13  -9    1.82    2.58
  -3  13   9    0.76    5.34
   3  13  -8    0.70    3.40
   3 -13  -8    4.90    3.44
   3 -13  -8    4.51    3.44
  -3  13   8   11.71    5.93
   3 -13  -8    7.52    3.71
   3 -13  -7   15.97    4.50
   3 -13  -7   12.55    4.63
   3 -13  -7   12.67    4.59
   3 -13  -6    3.65    4.12
   3  13  -6    1.37    3.47
   3 -13  -6    5.88    4.53
   3  13  -6    5.21   11.36
   3 -13  -6    7.58    4.50
   3 -13  -5   15.65    4.80
   3  13  -5   16.66    4.15
   3 -13  -5   10.14    5.15
   3 -13  -5    9.96    5.18
   3 -13  -4   20.28    5.50
   3  13  -4   32.15    4.79
   3 -13  -4   21.83    6.12
   3 -13  -4   13.90    5.89
   3 -13  -3  107.04   13.99
   3  13  -3  153.23   13.74
   3 -13  -3  101.92   14.24
   3 -13  -3  107.57   14.20
   3 -13  -2    5.40    4.93
   3  13  -2   10.71    3.77
   3  13  -2   23.70   11.69
   3 -13  -2    6.96    5.66
   3 -13  -2    3.43    5.58
   3  13  -1   42.21    5.33
   3 -13  -1   25.80    6.72
   3 -13  -1   28.08    7.23
   3 -13  -1   30.84    7.08
   3  13  -1   46.82    5.80
   3  13   0    8.54    3.16
   3 -13   0    4.37    5.12
   3  13   1   23.27    4.35
   3  13   1  101.03   12.43
   3  13   2   73.08    5.66
   3 -13   2   52.96    6.90
   3 -13   2   53.41    6.88
   3  13   3   12.90    3.00
   3 -13   3   14.23    4.65
   3 -13   3   13.98    4.56
   3  13   4    3.82    2.78
   3 -13   4    5.44    4.06
   3 -13   4    8.14    4.23
   3  13   5  151.52    9.57
   3 -13   5   79.72    9.49
   3  13   5  134.62    9.30
   3 -13   5   48.37    8.75
   3 -13   5   71.90    9.46
   3 -13   6   15.73    2.97
   3  13   6   13.50    2.92
   3  13   6    9.37    3.23
   3 -13   7   14.41    2.78
   3  13   7    7.21    2.93
   3 -13   8   14.40    2.55
   3  13   8   -0.07    2.40
   3 -13   9   61.81    8.43
   3  13   9  134.97    8.84
   3 -13  10    9.87    2.15
   3 -13  11    5.25    1.65
   3  14 -11   14.44    2.42
   3 -14 -11    4.38    2.45
  -3  14  10   17.00    4.23
   3 -14 -10   11.01    3.57
   3  14  -9   12.12    3.21
  -3  14   9    9.35    4.41
   3 -14  -9    2.91    3.62
   3 -14  -8   11.92    3.04
   3 -14  -8   19.14    4.56
   3 -14  -8   12.53    3.08
   3  14  -7   17.79    3.78
   3 -14  -7    7.27    3.19
   3 -14  -7    7.36    3.19
  -3  14   7   12.88    5.28
   3 -14  -7    8.17    3.38
   3 -14  -6   20.69    4.71
   3 -14  -6   17.27    4.65
  -3  14   6   23.73    6.29
   3 -14  -6   25.92    4.69
   3 -14  -5    2.92    3.58
   3 -14  -5    2.24    3.88
   3  14  -5    0.89    3.29
   3  14  -5    8.27   10.18
   3 -14  -5    2.37    3.81
   3 -14  -4   18.12    4.94
   3 -14  -4   17.05    5.26
   3 -14  -4   13.85    5.12
   3 -14  -3    4.51    3.89
   3 -14  -3    2.51    4.54
   3  14  -3    5.88    3.49
   3 -14  -3   -0.12    4.42
   3 -14  -2   24.55    5.64
   3 -14  -2   16.93    5.47
   3 -14  -2   25.80    5.30
   3 -14  -1   26.34    5.80
   3 -14  -1   22.20    5.63
   3 -14  -1   22.27    5.26
   3  14   0    8.66    3.04
   3 -14   0    3.69    4.27
   3  14   1    8.36    2.87
   3 -14   1    0.25    4.15
   3 -14   2  137.80   16.89
   3 -14   2  135.20   16.88
   3  14   3    3.22    2.57
   3 -14   3    7.59    3.74
   3 -14   3    5.29    3.72
   3 -14   4   68.38    8.97
   3 -14   4   62.84    8.91
   3 -14   4   68.40    9.33
   3 -14   5    9.75    4.05
   3  14   5   24.82    3.28
   3 -14   6   -0.90    2.99
   3 -14   7   -1.73    2.68
   3  14   8    2.32    1.68
   3  14   9    2.51    1.30
   3 -15  -9   13.82    2.37
  -3  15   8    4.54    3.03
   3 -15  -8    4.68    2.31
  -3  15   7   51.14    6.34
   3 -15  -6    3.46    2.15
   3 -15  -6    0.87    2.12
   3 -15  -5    2.94    2.71
   3 -15  -5    4.51    2.67
  -3  15   5    8.43    4.35
   3 -15  -5    5.79    2.49
   3 -15  -4    6.92    2.97
   3 -15  -4    4.84    2.95
   3 -15  -4    7.06    2.88
   3 -15  -3    5.74    3.36
   3 -15  -3    7.03    3.42
   3 -15  -3    6.58    3.04
   3 -15  -2   12.88    3.88
   3 -15  -2   19.52    4.07
   3 -15  -2   16.33    3.58
   3 -15  -1    0.88    3.23
   3 -15  -1    5.47    3.36
   3 -15  -1    6.15    3.20
   3 -15   0    2.23    3.05
   3  15   1   24.03    3.27
   3 -15   1   14.45    3.78
   3 -15   2    2.62    2.89
   3 -15   2    2.01    2.99
   3  15   2    4.22    2.30
   3 -15   2    1.37    3.03
   3 -15   3   18.36    3.76
   3 -15   3   18.66    3.74
   3 -15   5   43.32    5.06
   3 -15   6    0.26    1.76
  -3  16   3   10.73    2.94
   3 -16  -2   16.84    2.64
   3 -16  -2   20.07    2.68
  -3  16   2   21.02    3.50
   3 -16  -1    0.85    1.79
   3 -16  -1    2.69    1.53
   3 -16  -1    3.67    1.83
   3 -16   0    1.89    1.59
   3 -16   1    3.67    1.60
   4   0 -17    3.34    2.64
   4   0 -17    1.72    2.35
   4   0 -16   13.40    3.74
   4   0 -16   15.95    3.59
   4   0 -15    6.02    3.90
   4   0 -15    1.15    3.45
   4   0 -14   28.18    5.37
   4   0 -14   23.66    4.90
   4   0 -13    9.64    4.80
   4   0 -13    5.46    4.25
   4   0 -12   35.69    6.73
   4   0 -12   46.20    6.36
   4   0 -11    6.14    5.18
   4   0 -11   17.23    2.72
   4   0 -11   13.10    5.00
   4   0 -10    5.56    5.23
   4   0 -10    9.06    2.28
   4   0 -10    4.79    4.59
   4   0  -9    6.90    5.38
   4   0  -9    5.55    2.18
   4   0  -9    1.95    4.51
   4   0  -8   58.80    7.71
   4   0  -8   50.98    8.05
   4   0  -7    4.17    4.82
   4   0  -7    6.96    5.34
   4   0  -6    8.90   12.60
   4   0  -6   14.11   12.79
   4   0  -5    1.69   11.18
   4   0  -5    7.60   11.54
   4   0  -4  111.48   15.84
   4   0  -4  115.33   15.98
   4   0  -4   22.74   14.21
   4   0  -4   29.05   13.97
   4   0  -3    0.17    9.11
   4   0  -3    0.60    8.67
   4   0  -2   22.05    7.22
   4   0  -2   48.15    9.25
   4   0  -2   50.46    9.22
   4   0  -2   27.06    6.72
   4   0  -2   24.54    5.33
   4   0  -1    6.63    5.47
   4   0  -1   29.27    7.70
   4   0  -1    6.18    2.68
   4   0  -1    1.95    4.56
   4   0  -1   30.45    7.84
   4   0   0    4.06    2.15
   4   0   0    2.48    3.97
   4   0   0    5.35    5.21
   4   0   1   12.75    5.22
   4   0   1   10.24    4.13
   4   0   1    9.24    1.83
   4   0   1   10.03    2.35
   4   0   2  125.56    8.65
   4   0   2  108.11    8.34
   4   0   2   15.27    5.43
   4   0   2   17.19    2.57
   4   0   2   13.38    2.93
   4   0   2   19.18    4.39
   4   0   3    7.36    3.59
   4   0   3    2.53    1.99
   4   0   3    1.63    1.42
   4   0   3    2.95    4.79
   4   0   4   12.83    2.65
   4   0   4    8.11    4.92
   4   0   4   15.70    2.12
   4   0   5   14.11    2.08
   4   0   5   17.15    2.77
   4   0   6   29.08    3.19
   4   0   6   27.37    3.63
   4   0   7    6.22    2.10
   4   0   7    3.47    1.30
   4   0   8   75.49    7.19
   4   0   8   69.85    7.53
   4   0   9   10.20    1.57
   4   0   9   14.11    2.40
   4   0  10   49.67    4.77
   4   0  10   45.39    5.16
   4   0  11    9.18    1.84
   4   0  11    5.39    0.95
   4   0  12   26.24    2.99
   4   0  13    2.81    1.14
   4   0  14    0.84    0.82
   4   1 -17    5.63    2.74
   4   1 -17   10.02    2.55
   4   1 -16    9.89    3.49
   4   1 -16    3.08    3.00
   4   1 -15   19.26    4.67
   4  -1 -15   20.11    2.56
   4   1 -15   21.38    2.69
   4   1 -15   22.32    4.25
   4   1 -14    5.80    4.56
   4  -1 -14    8.71    1.89
   4   1 -14    8.26    4.15
   4   1 -13   10.21    4.99
   4  -1 -13    9.53    2.07
   4   1 -13    8.94    4.59
   4   1 -12   37.17    6.69
   4  -1 -12   37.71    4.34
   4   1 -12   42.87    6.30
   4   1 -11   29.40    6.17
   4  -1 -11   26.68    3.45
   4   1 -11   33.51    5.88
   4   1 -10   46.52    7.67
   4  -1 -10   52.53    5.64
   4   1 -10   58.43    7.49
   4   1  -9    6.57    5.23
   4  -1  -9    6.69    2.12
   4   1  -9    1.53    4.69
   4   1  -8   17.73    6.03
   4   1  -8   16.73    5.17
   4   1  -7   50.21    8.14
   4   1  -7   60.59    7.82
   4   1  -6   82.32   18.13
   4   1  -6   63.87   18.26
   4  -1  -6   98.94   18.73
   4  -1  -6   97.76   18.68
   4  -1  -5   34.84   12.41
   4  -1  -5   30.30   12.35
   4   1  -5   26.58   11.88
   4   1  -5   29.03   11.52
   4  -1  -4   34.79   19.81
   4  -1  -4   32.64   19.76
   4   1  -4   25.97   19.33
   4   1  -4   39.99   19.21
   4  -1  -3    4.62   12.02
   4  -1  -3    4.02   12.15
   4   1  -3   -1.52   11.06
   4   1  -3    1.19   11.36
   4   1  -2   10.27    6.82
   4  -1  -2   10.48    7.80
   4  -1  -2    4.32    7.69
   4  -1  -2   11.89    4.41
   4   1  -2   10.26    6.01
   4   1  -1   26.19    7.22
   4  -1  -1   22.25    8.64
   4  -1  -1   35.29    7.03
   4  -1  -1   22.61    5.07
   4   1  -1   27.64    6.52
   4  -1  -1   19.03    8.37
   4   1   0    5.44    5.55
   4  -1   0   12.49    5.62
   4  -1   0    2.36    2.83
   4   1   0    4.91    4.60
   4   1   1  115.80   13.47
   4  -1   1  100.31   12.63
   4  -1   2   24.39    6.90
   4  -1   2   21.96    3.59
   4  -1   2   32.60    7.05
   4  -1   2    9.93    5.78
   4   1   2   28.35    4.99
   4   1   2   23.10    3.28
   4  -1   3   29.92    6.57
   4  -1   3   24.50    3.64
   4  -1   3   32.65    6.48
   4  -1   3   16.23    5.77
   4   1   3   29.84    4.99
   4  -1   3   29.06    3.30
   4   1   3   26.23    3.38
   4  -1   4   12.66    2.68
   4  -1   4   43.08    5.92
   4  -1   4   49.50    6.11
   4  -1   4    5.36    5.07
   4  -1   4   17.23    2.16
   4   1   4   12.80    2.27
   4  -1   5   17.69    2.74
   4  -1   5   17.69    2.19
   4   1   5   15.82    2.27
   4  -1   6    5.17    1.99
   4  -1   6    5.35    1.37
   4   1   6    5.36    1.51
   4  -1   7   12.98    1.88
   4   1   7   13.46    2.03
   4  -1   8    9.49    2.12
   4  -1   8   10.04    1.43
   4   1   8    6.75    1.53
   4   1   9   45.30    4.69
   4  -1   9   49.77    4.62
   4  -1   9   41.45    4.99
   4   1  10   31.30    3.14
   4  -1  10   27.81    3.49
   4   1  11   44.98    4.25
   4  -1  11   38.65    4.56
   4   1  12    9.55    1.16
   4  -1  12    8.89    1.63
   4  -1  13    4.67    1.17
   4  -1  14    6.46    1.02
   4   2 -17    7.69    2.45
   4  -2 -17    2.68    2.08
   4   2 -17    3.18    2.13
   4  -2 -17    1.85    1.91
   4   2 -16    7.11    3.46
   4  -2 -16    7.46    3.08
   4   2 -16    8.11    3.05
   4  -2 -16    5.89    2.66
   4   2 -15   15.05    4.29
   4  -2 -15   13.49    3.79
   4   2 -15   11.30    3.80
   4  -2 -15   12.97    3.47
   4   2 -14   32.37    3.47
   4  -2 -14   25.80    3.29
   4   2 -14   31.72    5.66
   4  -2 -14   16.55    4.91
   4   2 -14   36.82    5.21
   4  -2 -14   26.45    4.69
   4  -2 -13    8.91    1.99
   4   2 -13   12.55    2.31
   4   2 -13   13.71    5.02
   4  -2 -13   11.30    4.37
   4   2 -13    9.69    4.41
   4  -2 -13   10.66    3.88
   4  -2 -12   12.81    2.34
   4   2 -12   18.18    2.67
   4   2 -12   15.92    5.40
   4  -2 -12   11.39    4.62
   4   2 -12   16.83    4.91
   4  -2 -12    8.71    4.19
   4  -2 -11   24.84    3.36
   4   2 -11   28.98    3.60
   4   2 -11   35.17    6.29
   4  -2 -11   23.96    5.64
   4   2 -11   29.05    5.73
   4  -2 -11   24.79    5.05
   4  -2 -10   36.12    4.14
   4   2 -10   38.79    6.86
   4  -2 -10   31.11    6.20
   4   2 -10   41.87    6.38
   4  -2 -10   34.39    5.79
   4   2  -9    6.04    5.35
   4  -2  -9    4.50    4.78
   4   2  -9    2.00    4.66
   4  -2  -9   -0.54    4.11
   4  -2  -8  104.60   10.44
   4   2  -8   15.80    9.36
   4  -2  -8   17.89    9.09
   4   2  -8   14.62    9.67
   4  -2  -8   12.00    9.23
   4  -2  -8  116.35   10.55
   4  -2  -7   13.19    7.36
   4   2  -7    7.08    7.01
   4  -2  -7    2.82    6.49
   4  -2  -7   12.32    7.34
   4   2  -7   14.90    7.62
   4  -2  -7    8.13    6.96
   4  -2  -6   32.84   10.29
   4   2  -6   36.31    9.78
   4  -2  -6   34.22    9.45
   4   2  -6   33.80   10.18
   4  -2  -6   29.58    9.62
   4  -2  -6   33.81   10.27
   4   2  -5   -0.16    4.69
   4  -2  -5    1.98    4.09
   4  -2  -5    2.68    6.21
   4   2  -5    9.82    5.65
   4  -2  -5    1.57    4.65
   4  -2  -5    3.98    6.31
   4  -2  -4   23.85    9.05
   4   2  -4   24.25    7.70
   4  -2  -4   19.26    7.34
   4  -2  -4   18.80    8.92
   4   2  -4   22.83    8.28
   4  -2  -4   14.99    7.73
   4  -2  -3    1.87    7.75
   4   2  -3    5.96    6.37
   4  -2  -3    3.58    5.83
   4  -2  -3    3.57    7.92
   4   2  -3    3.79    6.94
   4  -2  -3   11.17    6.64
   4  -2  -2   11.68    8.49
   4  -2  -2    3.86    8.33
   4   2  -2   17.52    6.85
   4  -2  -2   13.34    6.46
   4  -2  -2   34.49    7.23
   4   2  -2   15.08    7.44
   4  -2  -2   11.78    7.01
   4   2  -1   52.63    9.26
   4  -2  -1   42.95   10.37
   4  -2  -1   44.61   10.40
   4  -2  -1   55.39    9.04
   4   2  -1   63.98    8.82
   4  -2  -1   66.23    8.55
   4   2  -1   61.74    7.38
   4  -2  -1   41.03    8.83
   4  -2  -1   60.86    7.50
   4   2  -1   65.04    7.61
   4   2   0    3.73    1.91
   4   2   0   11.45    4.32
   4  -2   0    8.86    4.01
   4  -2   0   17.47    5.39
   4  -2   0    5.02    2.20
   4   2   0    3.57    2.33
   4   2   0    3.37    5.22
   4  -2   0    6.43    4.96
   4  -2   1   26.68    7.19
   4   2   1   37.73    6.68
   4  -2   1   32.11    6.34
   4  -2   1   28.14    5.36
   4   2   1   33.42    5.46
   4  -2   2    0.73    5.86
   4  -2   2   -0.72    5.77
   4   2   2    4.92    3.91
   4  -2   2    2.54    3.39
   4  -2   2    0.08    5.05
   4  -2   2    2.69    1.84
   4   2   2    2.06    2.05
   4  -2   3   41.89    7.81
   4  -2   3   66.34    6.71
   4  -2   3   47.84    5.72
   4   2   3   63.16    5.92
   4  -2   3   46.03    7.93
   4  -2   3   38.06    7.34
   4   2   3   55.13    5.57
   4  -2   4   23.32    5.73
   4  -2   4   26.03    3.37
   4   2   4   30.11    3.63
   4  -2   4   17.69    5.77
   4   2   4   29.95    3.21
   4   2   5    8.45    1.83
   4  -2   5    5.17    2.04
   4   2   5    9.04    2.32
   4  -2   6  117.87    6.02
   4  -2   6    5.73    2.21
   4   2   6    7.71    2.47
   4   2   6    7.56    1.97
   4  -2   6   -2.62    4.60
   4  -2   6  135.59    6.22
   4   2   7   16.52    2.24
   4   2   7   18.06    2.68
   4  -2   7   14.85    2.47
   4   2   8   17.72    2.30
   4  -2   8   18.96    2.67
   4   2   8   17.95    2.84
   4   2   9   60.36    5.53
   4  -2   9   49.90    5.73
   4   2   9   52.56    5.86
   4   2  10    3.95    1.12
   4  -2  10    4.23    1.63
   4   2  11  171.85   15.82
   4  -2  11  155.56   15.95
   4   2  11  174.00   16.04
   4   2  12    3.09    0.79
   4  -2  12    4.21    1.21
   4   2  12    3.62    1.37
   4  -2  13    7.69    1.32
   4   2  13    9.90    1.46
   4   2  13    8.92    1.01
   4  -2  14    1.92    0.66
   4   2  14    1.78    0.78
   4   3 -16    0.63    2.94
   4   3 -16    1.21    2.55
   4  -3 -16    0.61    2.12
   4   3 -15   21.52    4.48
   4  -3 -15   21.96    3.85
   4   3 -15   21.03    4.11
   4  -3 -15   18.79    3.57
   4   3 -14   83.01    8.08
   4  -3 -14   65.99    7.49
   4   3 -14   75.57    8.37
   4  -3 -14   51.26    7.57
   4   3 -13   15.34    5.00
   4  -3 -13   12.65    4.12
   4   3 -13   16.51    4.42
   4  -3 -13   12.66    3.86
   4   3 -12   77.05    8.16
   4  -3 -12   58.23    7.37
   4   3 -12   61.20    8.33
   4  -3 -12   52.32    7.47
   4  -3 -11  155.76   15.94
   4   3 -11  156.10   16.57
   4  -3 -11  130.01   15.92
   4   3 -10   17.74    5.89
   4  -3 -10   12.41    4.77
   4   3 -10   15.25    5.18
   4  -3 -10   15.93    4.30
   4   3  -9   89.46   10.71
   4  -3  -9   70.80   10.05
   4   3  -9   78.38   10.94
   4  -3  -9   66.05   10.25
   4  -3  -8   36.00    9.66
   4  -3  -8   32.56    9.60
   4  -3  -8   37.77    9.41
   4   3  -8   49.56   10.02
   4   3  -8   34.55   10.23
   4  -3  -8   32.58    9.58
   4  -3  -7   26.53    9.58
   4  -3  -7   26.88    9.48
   4   3  -7   36.25    9.46
   4  -3  -7   27.96    8.90
   4   3  -7   41.64    9.91
   4  -3  -7   28.78    9.22
   4  -3  -6   95.81   19.19
   4   3  -6  120.92   19.32
   4  -3  -6  102.83   18.88
   4   3  -6  160.31   19.28
   4  -3  -6  120.13   18.78
   4  -3  -6   88.07   19.18
   4  -3  -5   11.83    7.87
   4  -3  -5   16.22    7.80
   4   3  -5   15.58    6.95
   4  -3  -5   10.82    6.36
   4   3  -5   11.30    7.56
   4  -3  -5    9.68    6.84
   4  -3  -4    4.50    7.00
   4  -3  -4    3.16    6.71
   4   3  -4    3.08    5.52
   4  -3  -4    3.15    4.83
   4   3  -4    5.87    6.31
   4  -3  -4    4.54    5.39
   4   3  -3   47.56    6.30
   4  -3  -3   30.26    5.49
   4  -3  -3   22.81    7.86
   4   3  -3   43.73    6.98
   4  -3  -3   29.15    6.03
   4  -3  -3   35.55    7.79
   4  -3  -2   97.77   18.87
   4  -3  -2  116.84   19.04
   4   3  -2  142.06   18.60
   4  -3  -2  108.84   18.07
   4   3  -2  172.33   18.40
   4  -3  -2  139.47   17.98
   4   3  -2  149.40   17.22
   4   3  -1   35.83    7.93
   4  -3  -1   33.21    7.20
   4  -3  -1   27.55    8.57
   4  -3  -1   50.66    5.77
   4   3  -1   51.53    5.91
   4   3  -1   39.31    7.15
   4  -3  -1   35.31    6.83
   4  -3  -1   27.47    8.89
   4   3  -1   35.96    5.59
   4   3   0   10.70    2.02
   4   3   0    6.87    4.23
   4  -3   0    8.69    3.80
   4  -3   0    2.57    5.14
   4  -3   0   14.86    2.24
   4   3   0   16.75    2.55
   4   3   1    5.58    1.64
   4   3   1    3.81    3.93
   4  -3   1    3.36    3.44
   4  -3   1    4.72    4.97
   4  -3   1    3.40    1.76
   4   3   1    4.30    2.12
   4  -3   2   27.66    6.62
   4   3   2   44.79    5.50
   4  -3   2   37.23    5.01
   4  -3   2   31.29    3.86
   4   3   2   35.35    4.12
   4  -3   2   29.29    6.88
   4   3   2   35.54    3.78
   4  -3   3   21.74    6.31
   4  -3   3   33.89    3.73
   4   3   3   37.83    4.10
   4  -3   3   26.16    6.47
   4  -3   4   14.01    5.27
   4  -3   4   14.43    5.34
   4  -3   4   19.93    2.79
   4   3   4   25.94    3.06
   4  -3   5   12.20    4.45
   4  -3   5   16.63    4.61
   4   3   5    9.24    1.98
   4  -3   5   10.92    2.14
   4   3   5   11.84    2.42
   4  -3   6  100.08   11.92
   4  -3   6   92.82   11.89
   4   3   6  137.01   11.39
   4  -3   6  117.34   11.17
   4  -3   6   67.79   11.82
   4   3   6  128.75   11.14
   4  -3   7    9.47    1.97
   4   3   7    8.09    1.78
   4  -3   8   59.83    6.16
   4   3   8   75.35    6.45
   4   3   8   62.14    6.08
   4  -3   9   99.89   10.90
   4   3   9  120.18   11.07
   4   3   9  119.47   10.85
   4  -3  10    8.76    1.81
   4   3  10   11.59    1.63
   4  -3  11  115.24   11.86
   4   3  11  128.31   11.97
   4   3  11  128.46   11.78
   4  -3  12    5.80    1.19
   4   3  12    7.46    1.43
   4   3  12    5.58    0.97
   4  -3  13    0.61    0.74
   4   3  13    1.19    0.90
   4   3  13    1.18    0.51
   4   4 -15    2.82    3.28
   4   4 -15    3.97    2.87
   4   4 -14    9.95    4.20
   4   4 -14    9.54    3.79
   4   4 -13   15.92    4.98
   4   4 -13   14.06    4.39
   4  -4 -13   11.59    3.50
   4   4 -12   67.44    7.62
   4  -4 -12   53.04    6.71
   4   4 -12   62.75    7.95
   4  -4 -12   49.15    6.91
   4   4 -11   25.83    5.85
   4  -4 -11   22.94    4.75
   4   4 -11   26.98    5.54
   4  -4 -11   20.76    4.38
   4   4 -10   35.07    6.74
   4  -4 -10   26.90    5.56
   4   4 -10   44.33    6.42
   4  -4 -10   35.14    5.28
   4  -4  -9   63.51    9.52
   4  -4  -9   65.07    8.32
   4  -4  -9   82.56    8.48
   4   4  -9   81.68    9.59
   4  -4  -9   60.14    8.48
   4  -4  -9   67.20    8.32
   4  -4  -8   20.15    8.01
   4  -4  -8   21.81    7.97
   4  -4  -8   23.64    8.65
   4   4  -8   30.17    8.28
   4  -4  -8   31.90    7.72
   4   4  -8   30.99    8.72
   4  -4  -8   24.79    7.85
   4  -4  -7   13.95    8.18
   4  -4  -7   12.13    8.05
   4   4  -7   30.23    8.18
   4  -4  -7   23.52    7.58
   4   4  -7   29.06    8.72
   4  -4  -7   17.77    7.77
   4  -4  -6   18.47    8.84
   4  -4  -6   24.70    8.86
   4   4  -6   31.21    8.47
   4  -4  -6   21.48    7.80
   4   4  -6   22.82    8.85
   4  -4  -6   20.90    8.10
   4  -4  -5   12.58    8.43
   4  -4  -5    6.97    8.30
   4   4  -5   38.16    7.81
   4  -4  -5   22.63    7.03
   4   4  -5   27.62    8.39
   4  -4  -5   21.21    7.36
   4  -4  -4   -0.19    6.46
   4  -4  -4    0.19    6.48
   4   4  -4    9.26    5.17
   4  -4  -4    8.08    4.47
   4   4  -4   11.00    6.20
   4  -4  -4    9.21    5.01
   4  -4  -3   15.67    7.12
   4   4  -3   25.75    5.23
   4  -4  -3   21.21    4.37
   4  -4  -3   28.26    7.26
   4  -4  -3   22.41    5.17
   4   4  -3   19.34    6.09
   4  -4  -3   17.78    5.00
   4  -4  -2   -3.80    6.81
   4   4  -2    1.45    1.35
   4   4  -2    5.12    4.07
   4  -4  -2    6.07    3.55
   4  -4  -2    9.69    6.67
   4  -4  -2    0.84    4.71
   4   4  -2    6.51    5.22
   4  -4  -2    4.65    4.40
   4   4  -1   11.26    4.18
   4  -4  -1    4.98    3.40
   4  -4  -1    1.60    6.74
   4   4  -1    5.86    1.60
   4  -4  -1    7.09    6.65
   4   4   0    8.68    4.29
   4  -4   0   11.35    3.56
   4  -4   0   11.23    2.06
   4   4   0   16.17    2.44
   4   4   0    9.99    1.95
   4   4   1   10.85    4.11
   4  -4   1    4.86    3.23
   4   4   1    3.92    1.61
   4  -4   1    4.78    1.70
   4   4   1    5.02    2.11
   4  -4   2   22.36    6.43
   4  -4   2   19.20    6.22
   4  -4   2   28.17    3.19
   4   4   2   27.52    3.46
   4  -4   2   12.02    5.53
   4   4   2   26.70    3.14
   4  -4   3   31.61    6.82
   4  -4   3   36.46    6.88
   4  -4   3   43.21    4.54
   4   4   3   51.56    4.82
   4   4   3   41.40    4.49
   4  -4   4   14.86    5.57
   4  -4   4   31.15    5.77
   4  -4   4   14.67    5.57
   4  -4   4   28.91    3.40
   4   4   4   37.72    3.78
   4  -4   5    9.76    4.32
   4   4   5    7.11    2.37
   4  -4   5    1.10    4.01
   4  -4   5    8.07    1.78
   4   4   5   10.83    2.21
   4  -4   6   26.42    5.08
   4  -4   6   34.93    3.79
   4   4   6   42.70    4.12
   4   4   6   38.31    4.14
   4  -4   6   26.51    5.09
   4  -4   6   13.46    5.49
   4  -4   7   63.45    6.71
   4   4   7   82.28    7.00
   4   4   7   76.90    6.77
   4  -4   8    8.25    1.67
   4   4   8   11.17    2.03
   4   4   8    8.40    1.65
   4   4   9   20.35    2.60
   4  -4   9   18.61    2.26
   4   4   9   18.94    2.25
   4   4  10    2.18    1.09
   4  -4  10    2.58    1.17
   4   4  10    3.88    1.47
   4  -4  11   30.74    3.57
   4   4  11   39.58    3.57
   4   4  12    0.48    0.70
   4  -4  12    0.71    0.72
   4   4  13   15.26    1.58
   4   5 -14   12.68    6.20
   4   5 -14    8.01    3.50
   4   5 -14   10.66    2.92
   4   5 -13   -0.21    6.73
   4   5 -13    8.88    4.20
   4   5 -13    1.35    3.16
   4   5 -12   12.61    7.78
   4   5 -12   14.01    5.01
   4   5 -12   17.80    4.30
   4   5 -11   20.38    8.23
   4   5 -11   14.10    4.64
   4   5 -11   23.07    5.59
   4  -5 -10   26.95    6.16
   4   5 -10   39.39    6.00
   4   5 -10   29.50    6.45
   4  -5  -9   12.35    4.06
   4   5  -9   17.00    8.00
   4  -5  -9    9.62    3.90
   4  -5  -9    7.21    5.28
   4   5  -9   21.32    4.91
   4   5  -9   21.70    5.83
   4   5  -8   62.54   10.75
   4  -5  -8   43.15    9.84
   4   5  -8   75.11   10.43
   4  -5  -8   50.78    9.68
   4  -5  -8   35.09    9.88
   4  -5  -8   31.38   10.47
   4  -5  -8   38.41    9.97
   4   5  -7   61.74   11.80
   4  -5  -7   44.93   10.95
   4   5  -7   76.63   11.45
   4  -5  -7   48.44   10.71
   4  -5  -7   32.03   11.16
   4  -5  -7   39.04   11.26
   4   5  -6  120.81   17.71
   4  -5  -6   84.85   17.04
   4  -5  -6  103.86   16.99
   4  -5  -6   74.54   17.40
   4  -5  -6   75.04   17.44
   4  -5  -5   16.13    8.20
   4   5  -5   36.24    9.80
   4   5  -5   29.59    7.37
   4  -5  -5   21.61    6.61
   4  -5  -5   16.10    8.07
   4   5  -5   21.33    7.92
   4  -5  -5   22.40    7.06
   4  -5  -4    3.19    6.33
   4   5  -4    1.31    7.33
   4   5  -4    4.54    4.58
   4  -5  -4    5.67    3.81
   4   5  -4    3.03    5.49
   4  -5  -4    4.49    4.39
   4  -5  -4   -0.18    6.08
   4  -5  -3    4.29    6.34
   4   5  -3   14.35    4.37
   4  -5  -3    5.92    3.44
   4  -5  -3   15.56    4.59
   4  -5  -3   -2.03    6.39
   4   5  -3   14.09    5.58
   4  -5  -3    7.11    4.29
   4  -5  -2   60.08   10.55
   4  -5  -2   47.63   10.46
   4  -5  -2   52.26    9.16
   4   5  -2  112.77    9.65
   4  -5  -2   84.02    8.88
   4   5  -2   91.08    8.10
   4  -5  -1   18.93    7.33
   4  -5  -1   36.11    4.76
   4   5  -1   40.07    5.56
   4  -5  -1   25.48    5.65
   4  -5  -1   19.71    7.34
   4   5  -1   32.69    3.58
   4   5   0    2.59    1.46
   4   5   0    6.30    3.86
   4  -5   0    0.92    2.92
   4  -5   0    2.58    4.66
   4   5   1    1.44    1.52
   4   5   1    5.55    1.93
   4  -5   2   48.99   10.40
   4   5   2   99.90    9.17
   4  -5   2   82.56    8.75
   4   5   2  108.62    9.03
   4  -5   2   63.09   10.54
   4   5   2   92.76    8.84
   4  -5   3   19.71    6.00
   4   5   3   27.85    4.17
   4  -5   3   17.59    5.95
   4  -5   3   35.41    3.67
   4   5   3   29.94    3.73
   4  -5   4   45.58    8.03
   4  -5   4   63.73    6.59
   4   5   4   82.01    6.88
   4  -5   4   50.49    8.09
   4   5   4   66.37    6.69
   4   5   5   12.04    2.20
   4  -5   5   13.30    4.40
   4  -5   5   15.80    2.05
   4   5   5   17.82    2.46
   4  -5   5   14.69    4.32
   4   5   6   22.66    2.90
   4  -5   6   17.59    2.21
   4   5   7   14.08    2.36
   4  -5   7   12.76    1.78
   4  -5   8    8.61    1.44
   4   5   8    8.55    1.63
   4  -5   9    4.59    1.12
   4   5   9    4.36    1.29
   4  -5  10    2.83    0.91
   4   5  10    3.60    1.10
   4  -5  11    4.63    0.83
   4   5  11    3.84    0.99
   4   5  12    6.19    0.97
   4   5  13    5.88    0.74
   4   6 -15   73.16    8.65
   4   6 -14   50.24    8.07
   4   6 -13   51.01    9.09
   4   6 -12    5.38    3.67
   4   6 -12    3.75    7.48
   4   6 -11   13.39    4.52
   4   6 -11   12.58    3.66
   4  -6 -11    9.05    4.54
   4   6 -11   22.23    8.33
   4   6 -10   32.29    5.72
   4   6 -10   32.25    4.94
   4   6 -10   47.51    9.48
   4  -6  -9    7.09    3.41
   4  -6  -9    1.14    4.52
   4  -6  -9    2.49    3.28
   4   6  -9    9.88    4.07
   4   6  -9    7.22    4.89
   4   6  -9   13.56    8.35
   4  -6  -8   16.20    4.57
   4  -6  -8   18.14    5.68
   4  -6  -8   12.66    4.62
   4   6  -8   28.66    5.88
   4   6  -7   50.98   14.16
   4   6  -7   66.14   13.88
   4  -6  -7   33.40   13.85
   4  -6  -7   29.66   13.80
   4  -6  -6    4.77    9.86
   4   6  -6   28.33   12.12
   4   6  -6   25.71    9.64
   4  -6  -6   13.36   10.05
   4   6  -6   27.86   10.22
   4  -6  -5    8.75    8.58
   4   6  -5   11.62   10.47
   4   6  -5   13.32    7.94
   4  -6  -5   -0.46    8.53
   4   6  -5   15.21    8.52
   4  -6  -4   55.50   14.54
   4   6  -4  125.31   14.23
   4   6  -4  230.17   17.64
   4  -6  -4  280.60   14.36
   4  -6  -4   55.47   14.54
   4  -6  -3   -0.85    5.99
   4   6  -3   11.11    4.10
   4   6  -3    7.11    7.40
   4  -6  -3   21.38    4.23
   4  -6  -3   11.24    5.05
   4  -6  -3   -0.17    5.79
   4  -6  -2    8.55    6.20
   4   6  -2   25.40    7.87
   4   6  -2   23.43    4.33
   4  -6  -2    6.29    4.30
   4  -6  -2    8.45    6.22
   4   6  -1   88.43    7.54
   4  -6  -1   32.86    7.31
   4  -6  -1   30.26    8.72
   4   6  -1   69.47    6.14
   4  -6  -1   31.99    8.60
   4  -6   0   13.52    5.04
   4   6   0   27.25    2.96
   4  -6   1   16.69    6.23
   4   6   1   53.55    4.86
   4  -6   2   12.18    5.30
   4  -6   2   -1.27    4.52
   4   6   2   18.79    2.78
   4   6   2   14.09    2.08
   4  -6   2   -2.76    5.13
   4  -6   3    4.79    4.64
   4   6   3    2.77    1.56
   4  -6   3    1.32    4.54
   4   6   3    3.76    2.24
   4  -6   4   42.45    4.23
   4  -6   4   23.74    5.83
   4   6   4   42.23    4.83
   4  -6   4   26.06    5.91
   4   6   4   46.84    4.45
   4  -6   5   14.79    1.87
   4  -6   5   12.75    4.00
   4   6   5   15.03    2.21
   4  -6   5    9.18    4.02
   4   6   6    6.03    1.60
   4  -6   6    6.47    1.24
   4  -6   7   52.48    5.06
   4   6   7   64.37    5.52
   4  -6   8    4.16    0.94
   4   6   8    3.80    1.68
   4  -6   9   17.45    1.74
   4  -6   9   -0.80    3.19
   4   6  10    4.08    1.07
   4  -6  10   -4.55    2.46
   4   6  11    6.72    1.11
   4   6  12    5.63    0.83
   4   7 -14    7.80    4.84
   4   7 -13   35.88    7.44
   4   7 -12    1.94    7.21
   4   7 -11   20.23    8.03
   4  -7 -11    6.24    3.83
   4   7 -10   73.11    9.91
   4  -7 -10   18.55    5.01
   4  -7  -9   22.98    4.14
   4  -7  -9   27.06    5.52
   4  -7  -9   28.00    4.22
   4  -7  -8   14.06    3.88
   4  -7  -8    7.96    3.62
   4  -7  -8    5.49    4.49
   4   7  -7   12.07   14.25
   4  -7  -7    3.45   12.21
   4   7  -6   19.66   16.50
   4  -7  -6   11.37   14.92
   4  -7  -5   59.83   26.27
   4  -7  -5   57.32   26.25
   4   7  -4    9.57   12.29
   4  -7  -4   -0.58   10.55
   4  -7  -4    2.64   10.56
   4  -7  -3   35.17    6.56
   4  -7  -3   27.51    7.06
   4  -7  -3   16.19    6.78
   4  -7  -2   13.32    3.91
   4  -7  -2    8.16    5.67
   4  -7  -2    5.86    5.62
   4  -7  -1   20.05    6.57
   4  -7  -1   24.03    4.91
   4  -7  -1   24.87    6.62
   4  -7   0    7.85    3.89
   4  -7   1    0.59    4.04
   4   7   1   13.97    1.90
   4  -7   2   51.70    8.62
   4  -7   2   30.62    7.90
   4   7   2   86.15    7.54
   4  -7   2   44.67    8.63
   4   7   2   90.61    7.20
   4  -7   3   13.60    4.53
   4  -7   3    4.37    4.19
   4  -7   3    2.22    4.45
   4   7   3   19.60    2.30
   4   7   3   19.99    2.85
   4  -7   4    5.41    3.75
   4   7   4    2.65    1.40
   4  -7   4   -0.74    3.74
   4   7   4    4.90    2.21
   4  -7   4   -0.31    3.74
   4  -7   5    0.36    3.35
   4  -7   5    5.18    3.52
   4   7   5    5.92    1.52
   4   7   6   32.84    3.61
   4   7   7    5.65    1.92
   4   7   7    5.21    1.40
   4   7   8    1.01    1.17
   4   7   8    2.56    1.61
   4  -7   9   -2.75    2.50
   4  -7  10    1.25    2.03
   4   7  11    7.95    0.96
   4  -7  11   -0.92    1.63
   4   8 -13    8.05    5.03
   4   8 -12   68.28    9.90
   4  -8 -11    0.93    3.13
   4   8 -11   21.70    7.51
   4  -8 -10   20.39    4.73
   4   8 -10   85.91    9.76
   4  -8  -9    9.60    2.54
   4  -8  -9   10.02    3.98
   4  -8  -9   10.51    2.57
   4  -8  -8   14.54    3.58
   4  -8  -8   13.55    3.53
   4  -8  -7   17.21    4.07
   4  -8  -7   13.02    4.05
   4   8  -6   49.17   17.60
   4  -8  -6   14.19   15.47
   4  -8  -5   32.43   22.51
   4  -8  -5   37.61   22.51
   4  -8  -4   45.57   23.02
   4  -8  -4   50.15   23.02
   4  -8  -3   12.60    8.12
   4  -8  -3   12.04    8.09
   4  -8  -3   22.45    7.80
   4   8  -2   31.29    8.39
   4  -8  -2    5.88    5.30
   4  -8  -2    6.07    5.21
   4  -8  -2   20.44    4.79
   4  -8  -2   25.94    3.82
   4  -8  -1   31.98    6.77
   4  -8  -1   40.61    5.46
   4  -8  -1   29.27    6.67
   4   8   0   24.01    7.65
   4  -8   0    5.49    3.47
   4  -8   1   22.45    4.13
   4  -8   2   14.03    4.35
   4  -8   2   19.86    5.14
   4  -8   2   24.04    5.19
   4  -8   3   -1.04    3.37
   4  -8   3    5.62    3.77
   4  -8   3    2.84    3.67
   4   8   3    7.39    2.13
   4  -8   4   40.12    7.00
   4  -8   4   51.87    7.24
   4  -8   4   50.49    7.22
   4   8   5    6.36    1.42
   4   8   5    4.38    2.01
   4  -8   5    2.88    3.23
   4   8   6    3.81    1.26
   4  -8   6   -6.39    3.06
   4   8   7   11.01    1.63
   4   8   8   46.97    4.78
   4   8   8   50.15    4.93
   4   8   9   32.66    3.30
   4  -8  10   -0.39    1.64
   4   8  10    5.04    0.79
   4  -9 -10    0.63    2.54
   4   9 -10    2.68    7.20
   4   9  -9   40.76    9.39
   4  -9  -8    8.23    2.45
   4  -9  -8    7.90    2.45
   4  -9  -7    5.70    2.82
   4   9  -7   12.84    7.95
   4  -9  -7    4.11    2.93
   4  -9  -6    2.98    3.33
   4   9  -6    6.40    8.25
   4  -9  -6    3.94    3.41
   4  -9  -5   11.36   17.30
   4  -9  -5    7.98   17.31
   4  -9  -4    7.39   17.44
   4   9  -4   44.10   19.06
   4  -9  -4   11.24   17.48
   4  -9  -3   42.66   18.37
   4  -9  -3   64.33   18.35
   4  -9  -3   42.69   18.37
   4  -9  -2   16.62    8.20
   4  -9  -2   33.18    8.10
   4  -9  -2   14.53    8.20
   4  -9  -1    3.00    4.38
   4  -9  -1   20.71    3.18
   4   9  -1   30.60    7.99
   4  -9  -1    4.34    4.55
   4  -9   0   14.95    3.44
   4   9   0   45.83    7.79
   4  -9   1   25.10    4.65
   4   9   1  123.86    8.88
   4  -9   2   22.13    4.06
   4  -9   2   13.30    3.30
   4  -9   2   12.84    3.95
   4  -9   3   -0.74    3.09
   4  -9   3   -0.20    2.82
   4  -9   3   -1.55    3.20
   4  -9   4    8.13    2.94
   4   9   4   15.25    2.26
   4  -9   4    7.49    2.98
   4  -9   4    7.62    2.99
   4   9   5   23.89    2.58
   4  -9   5    5.44    3.07
   4   9   6    2.10    1.58
   4  -9   6   -4.24    2.47
   4  -9   7   -3.13    2.22
   4  -9   8    4.36    1.94
   4 -10  -7    6.72    2.12
   4 -10  -7    4.80    2.18
   4 -10  -6   27.47    4.31
   4 -10  -6   31.13    4.40
   4 -10  -5    3.25    2.88
   4 -10  -5    0.21    2.85
   4 -10  -4   39.12    5.97
   4 -10  -4   38.27    6.03
   4 -10  -3   11.79   20.45
   4  10  -3   62.12   22.02
   4 -10  -3   12.43   20.45
   4 -10  -2    6.72   11.27
   4 -10  -2   11.84   11.17
   4 -10  -2    5.85   11.27
   4 -10  -1    2.35   10.48
   4 -10  -1    4.02   10.52
   4 -10   0  133.05   14.55
   4  10   0  427.62   18.49
   4 -10   1   16.91    2.84
   4 -10   2    4.65    2.28
   4 -10   2    2.51    2.77
   4 -10   2    0.92    2.81
   4 -10   3   13.06    2.47
   4 -10   3    5.43    2.78
   4 -10   3    8.30    2.89
   4 -10   4   11.37    2.46
   4 -10   5   11.09    2.31
   4 -10   6    5.70    1.87
   4 -10   7    4.17    1.55
   4 -11  -5    2.84    2.01
   4 -11  -5    2.92    1.96
   4 -11  -4   10.36    2.64
   4 -11  -4    9.47    2.61
   4 -11  -3    0.65    2.41
   4 -11  -3   -1.25    2.37
   4 -11  -2    1.50    2.80
   4 -11  -2    5.06    2.76
   4 -11  -1    4.05    2.60
   4 -11  -1    3.01    2.58
   4 -11   1   -0.27    2.42
   4 -11   1    2.00    2.36
   4 -11   2    2.56    2.15
   4 -11   2   -1.06    2.01
   4 -12  -1    2.92    1.44
   4 -12  -1    4.13    1.47
   0   0   0    0.00    0.00
TITL 24VKh_R174_gaus in P2(1)/n
REM P2(1)/n (#14 in standard setting)
CELL 1.54184   3.891281  15.850489  21.653065  90.0000  93.5957  90.0000
ZERR    4.00   0.000096   0.000544   0.000731   0.0000   0.0028   0.0000
LATT  1
SYMM -x+1/2, y+1/2,-z+1/2
SFAC C H N O S
UNIT 68.00 44.00 4.00 12.00 4.00
REM  CrysAlisPro recorded range (K): Min=99.9; max=100.0; aver:100.0
TEMP -173
SIZE 0.02 0.07 0.13
TREF
HKLF 4
END
_computing_structure_solution     'SHELXT 2014/5 (Sheldrick, 2014)'
;
_shelx_hkl_checksum     52318
_shelx_res_file
;
TITL ZV3984 in P2(1)/n
CELL 1.54184   3.89128  15.8505  21.6531  90.0000  93.596  90.0000
ZERR    4.00   0.00010   0.0005   0.0007   0.0000   0.003   0.0000
LATT 1
SYMM 0.5-X, 0.5+Y, 0.5-Z
SFAC C H N O S
UNIT 68 44 4 12 4
TEMP -173.0
SIZE 0.02 0.07 0.13
OMIT    -4   3   1
OMIT     3   4   8
OMIT     4   3   3
OMIT     3   9   6
OMIT     3   9   5
OMIT    -3   3   6
OMIT    -3   2  11
OMIT     3   2   6
OMIT    -3   7   2
OMIT    -3   9  14
OMIT    -3   3  11
OMIT     3   4  11
OMIT     4   5   5
OMIT     3   8   3
OMIT    -4   2   2
OMIT     3   3  10
OMIT    -4   2  14
OMIT    -3  11  16
OMIT     4   3   5
OMIT     4   1   7
OMIT     3  11   0
OMIT     3   1   1
OMIT    -3   7  20
OMIT     4   5   3
OMIT     3   7   7
OMIT    -4   5   5
OMIT    -3  10  17
OMIT    -3  14   4
OMIT    -3   1   9
OMIT    -4   8   2
OMIT     3   9   8
L.S. 12
BOND $H
ACTA
CONF
HTAB O3 O1
WGHT    0.088000    6.900000
FVAR       0.40685
S1    5    0.138248    0.554148    0.873340    11.00000    0.02382    0.02369 =
         0.02801   -0.00636    0.00458    0.00295
O1    4    0.747361    0.512094    0.630958    11.00000    0.03603    0.01443 =
         0.03007    0.00275    0.01051   -0.00610
O2    4    0.409284    0.655030    0.790773    11.00000    0.02898    0.01839 =
         0.03589   -0.00473    0.00469    0.00016
O3    4    0.624306    0.631804    0.701105    11.00000    0.04956    0.01348 =
         0.03806   -0.00180    0.01521   -0.00181
H3O   2    0.670561    0.596152    0.681158    11.00000    0.04953
C1    1    0.482664    0.605673    0.750578    11.00000    0.01913    0.01932 =
         0.03361   -0.00332    0.00342    0.00448
C2    1   -0.014448    0.468815    0.912900    11.00000    0.02489    0.03400 =
         0.02497   -0.00007    0.00497    0.00241
AFIX  43
H2    2   -0.115018    0.474106    0.951573    11.00000   -1.20000
AFIX   0
C3    1    0.021094    0.393775    0.884221    11.00000    0.02146    0.02818 =
         0.02496    0.00157    0.00076   -0.00341
AFIX  43
H3    2   -0.049358    0.341285    0.900423    11.00000   -1.20000
AFIX   0
C3A   1    0.177892    0.403016    0.826432    11.00000    0.01592    0.02320 =
         0.02573   -0.00206    0.00130    0.00282
C4    1    0.255634    0.339647    0.784770    11.00000    0.02398    0.01632 =
         0.02381    0.00204    0.00426   -0.00299
AFIX  43
H4    2    0.209389    0.282073    0.793185    11.00000   -1.20000
AFIX   0
C4A   1    0.401111    0.363185    0.731225    11.00000    0.01580    0.01507 =
         0.02362   -0.00142    0.00238   -0.00012
C5    1    0.510998    0.307719    0.679593    11.00000    0.02742    0.01486 =
         0.02420    0.00095    0.00710   -0.00247
AFIX  23
H5A   2    0.694376    0.268019    0.694469    11.00000   -1.20000
H5B   2    0.314061    0.275283    0.660670    11.00000   -1.20000
AFIX   0
N6    3    0.639742    0.368867    0.635739    11.00000    0.02109    0.01497 =
         0.02554    0.00360    0.00479   -0.00239
C7    1    0.633918    0.449087    0.657724    11.00000    0.02265    0.01410 =
         0.02917    0.00210    0.00511    0.00228
C7A   1    0.479034    0.447357    0.718354    11.00000    0.02004    0.01732 =
         0.02439    0.00007    0.00412    0.00159
C8    1    0.412455    0.512796    0.759503    11.00000    0.01802    0.01976 =
         0.02527   -0.00375    0.00375    0.00162
C8A   1    0.260586    0.488368    0.813955    11.00000    0.01404    0.02340 =
         0.02822   -0.00503    0.00178    0.00155
C9    1    0.746279    0.342661    0.576647    11.00000    0.01655    0.02277 =
         0.02508   -0.00210    0.00503   -0.00152
C10   1    0.761564    0.398993    0.527566    11.00000    0.02821    0.02300 =
         0.03134    0.00301    0.00910   -0.00076
AFIX  43
H10   2    0.705427    0.456741    0.532978    11.00000   -1.20000
AFIX   0
C11   1    0.858682    0.370506    0.471013    11.00000    0.02348    0.03533 =
         0.02972    0.00235    0.00882   -0.00343
AFIX  43
H11   2    0.869771    0.409218    0.437703    11.00000   -1.20000
AFIX   0
C12   1    0.939786    0.287090    0.461942    11.00000    0.02328    0.04057 =
         0.02601   -0.00325    0.00771   -0.00522
AFIX  43
H12   2    1.007316    0.268380    0.422821    11.00000   -1.20000
AFIX   0
C13   1    0.921762    0.230649    0.510604    11.00000    0.03217    0.02660 =
         0.03114   -0.00658    0.00431    0.00165
AFIX  43
H13   2    0.978099    0.173031    0.504616    11.00000   -1.20000
AFIX   0
C14   1    0.822510    0.257220    0.567938    11.00000    0.02260    0.02753 =
         0.02504    0.00048    0.00536   -0.00241
AFIX  43
H14   2    0.806485    0.218018    0.600820    11.00000   -1.20000
AFIX   0
HKLF 4
REM  ZV3984 in P2(1)/n
REM R1 =  0.0973 for    2269 Fo > 4sig(Fo)  and  0.1130 for all    2775 data
REM    203 parameters refined using      0 restraints
END
WGHT      0.1134      4.7332
REM Highest difference peak  0.941,  deepest hole -0.475,  1-sigma level  0.123
Q1    1  -0.1699  0.5589  0.8733  11.00000  0.05    0.94
Q2    1   0.2419  0.5544  0.8358  11.00000  0.05    0.64
Q3    1   0.5292  0.5595  0.8688  11.00000  0.05    0.63
Q4    1   0.1651  0.5016  0.8707  11.00000  0.05    0.61
Q5    1   0.0278  0.5369  0.9130  11.00000  0.05    0.56
Q6    1   0.1602  0.6398  0.7907  11.00000  0.05    0.56
Q7    1   0.1347  0.6022  0.8715  11.00000  0.05    0.50
Q8    1   0.2415  0.3802  0.7819  11.00000  0.05    0.48
Q9    1   0.5917  0.4437  0.6969  11.00000  0.05    0.47
Q10   1   0.0924  0.3960  0.8560  11.00000  0.05    0.46
Q11   1   1.0977  0.5126  0.6284  11.00000  0.05    0.46
Q12   1   0.3202  0.5057  0.7872  11.00000  0.05    0.44
Q13   1   0.5582  0.3228  0.6449  11.00000  0.05    0.43
Q14   1   0.3642  0.3424  0.7604  11.00000  0.05    0.41
Q15   1   0.6445  0.5118  0.6672  11.00000  0.05    0.40
Q16   1   0.4808  0.4910  0.7272  11.00000  0.05    0.39
Q17   1   0.4626  0.4054  0.7274  11.00000  0.05    0.39
Q18   1   0.4189  0.3178  0.7241  11.00000  0.05    0.39
Q19   1  -0.3763  0.4839  0.9165  11.00000  0.05    0.38
Q20   1   0.4069  0.6153  0.7835  11.00000  0.05    0.37
;
_shelx_res_checksum     79698
_shelxl_version_number         .2013
