# Supplementary material for: Synthesis, crystal structure and Hirshfeld surface analysis of 7-oxo-6-phenyl-6,7-di­hydro-5H-thieno[2,3-f]iso­indole-8-carb­oxy­lic acid
Source: Acta Crystallogr E Crystallogr Commun. 2025 Oct 7;81(Pt 11):1000–3. doi: 10.1107/S2056989025008618 (PMC12589846; doi:10.1107/S2056989025008618)
Supplement: Supplementary file 2 [file e-81-01000-Isup2.hkl]

data_I                                                                          
_shelx_title ' ZV3984 in P2(1)/n'                                               
_shelx_refln_list_code          4                                               
_shelx_F_calc_maximum      226.46                                               
_exptl_crystal_F_000       640.00                                               
_reflns_d_resolution_high  0.7832                                               
                                                                                
loop_                                                                           
 _space_group_symop_operation_xyz                                               
 'x, y, z'                                                                      
 '-x+1/2, y+1/2, -z+1/2'                                                        
 '-x, -y, -z'                                                                   
 'x-1/2, -y-1/2, z-1/2'                                                         
                                                                                
_cell_length_a     3.8913                                                       
_cell_length_b    15.8505                                                       
_cell_length_c    21.6531                                                       
_cell_angle_alpha  90.000                                                       
_cell_angle_beta   93.596                                                       
_cell_angle_gamma  90.000                                                       
                                                                                
_shelx_F_squared_multiplier     1.000                                           
                                                                                
loop_                                                                           
 _refln_index_h                                                                 
 _refln_index_k                                                                 
 _refln_index_l                                                                 
 _refln_F_squared_calc                                                          
 _refln_F_squared_meas                                                          
 _refln_F_squared_sigma                                                         
 _refln_observed_status                                                         
   2   0   0         33.25         29.13        18.04 o                         
   4   0   0         24.39         23.53        10.74 o                         
   1   1   0        736.46        726.70        51.67 o                         
   2   1   0        921.70        752.99        62.62 o                         
   3   1   0        210.25        165.55        21.28 o                         
   4   1   0          0.09         33.20        12.43 o                         
   0   2   0       5257.13       6017.70       568.60 o                         
   1   2   0       2091.34       1857.70        66.62 o                         
   2   2   0        271.02        219.24        22.68 o                         
   3   2   0        174.95        225.17        16.40 o                         
   4   2   0         10.16         39.12         8.17 o                         
   1   3   0       3075.36       2774.29        95.95 o                         
   2   3   0         19.43          6.70         5.74 o                         
   3   3   0         50.59         65.57         7.09 o                         
   4   3   0         14.49         75.76        12.55 o                         
   0   4   0       1620.76       1655.06       171.15 o                         
   1   4   0        911.84        782.14        33.17 o                         
   2   4   0         31.62         26.44         4.51 o                         
   3   4   0        131.77        174.98        11.43 o                         
   4   4   0         39.92         73.19         6.81 o                         
   1   5   0         89.84         68.20        11.10 o                         
   2   5   0       1183.85       1048.01        36.84 o                         
   3   5   0         68.17        108.92        10.20 o                         
   4   5   0          1.90         17.20         7.22 o                         
   0   6   0        454.79        577.36        79.93 o                         
   1   6   0        353.52        294.04        28.36 o                         
   2   6   0        210.60        182.71        15.83 o                         
   3   6   0        760.91        868.01        48.64 o                         
   4   6   0        130.46        151.30        41.47 o                         
   1   7   0       1942.85       1845.09       171.69 o                         
   2   7   0          2.68          4.82         6.32 o                         
   3   7   0        842.83        803.96        48.10 o                         
   4   7   0          6.55         47.42        23.50 o                         
   0   8   0       2256.26       3158.31       333.84 o                         
   1   8   0        117.58        143.00        17.14 o                         
   2   8   0        277.49        307.02        32.56 o                         
   3   8   0        495.01        465.95        36.07 o                         
   4   8   0         18.78         69.17        55.94 o                         
   1   9   0         14.40         27.29        13.72 o                         
   2   9   0        207.88        188.09        14.82 o                         
   3   9   0        205.00        242.25        14.19 o                         
   4   9   0          8.28        160.11        93.28 o                         
   0  10   0       1493.58       1628.85       205.64 o                         
   1  10   0        208.98        169.90        26.22 o                         
   2  10   0         12.66         18.90         7.81 o                         
   3  10   0          3.85         30.34        10.37 o                         
   4  10   0        765.45       1988.23       889.79 o                         
   1  11   0         24.80        121.67        22.29 o                         
   2  11   0        100.05         90.08         9.40 o                         
   0  12   0        494.42        423.25        46.03 o                         
   1  12   0        792.37        690.70        43.86 o                         
   2  12   0        701.12        664.55        35.90 o                         
   3  12   0         33.12         45.58        14.23 o                         
   1  13   0         88.97        129.34        12.37 o                         
   2  13   0        915.17        954.34        49.61 o                         
   3  13   0         28.43         41.98        16.25 o                         
   0  14   0         39.38         55.26        10.58 o                         
   1  14   0        718.58        676.05        46.56 o                         
   2  14   0         83.88        115.68        13.24 o                         
   3  14   0          9.74         39.83        15.01 o                         
   1  15   0        142.47        182.93        13.93 o                         
   2  15   0        299.98        385.58        34.07 o                         
   3  15   0          0.18         13.47        18.43 o                         
   0  16   0        111.33        125.74        13.93 o                         
   1  16   0        469.06        547.71        37.65 o                         
   2  16   0          2.14          8.82        13.71 o                         
   3  16   0         39.95         11.42         9.61 o                         
   1  17   0          0.66         11.66         9.44 o                         
   2  17   0         20.21         10.86        14.00 o                         
   0  18   0        416.55        585.39       107.87 o                         
   1  18   0        141.52        130.19        18.00 o                         
   2  18   0         18.52         18.15        11.39 o                         
   1  19   0         84.36         65.25        14.62 o                         
  -3   0   1        843.32        785.96        41.42 o                         
  -1   0   1         39.88         45.07        20.54 o                         
   1   0   1       4659.21       4841.86       228.48 o                         
   3   0   1        260.21        248.72        12.64 o                         
  -4   1   1        145.37        158.85        16.79 o                         
  -3   1   1          0.97         -0.28         4.18 o                         
  -2   1   1          2.48         -7.61        19.28 o                         
  -1   1   1       4911.64       4731.81       270.65 o                         
   0   1   1        101.34         98.41        14.08 o                         
   1   1   1       3882.65       3977.87       157.56 o                         
   2   1   1       3053.57       2748.57       171.40 o                         
   4   1   1        579.51        653.14        55.66 o                         
  -4   2   1        297.93        352.03        16.43 o                         
  -3   2   1        500.40        549.99        16.36 o                         
  -2   2   1        202.88        138.31        19.15 o                         
  -1   2   1       3114.16       2891.81       104.13 o                         
   0   2   1       1139.82       1210.51        85.63 o                         
   1   2   1       9386.07       9091.56       288.90 o                         
   2   2   1        134.12        155.85        15.37 o                         
   3   2   1          1.87         44.30         8.00 o                         
   4   2   1        126.97        193.32        16.44 o                         
  -3   3   1         20.56         27.37         6.94 o                         
  -2   3   1         20.51         23.49         5.25 o                         
  -1   3   1          8.53         -2.30         8.14 o                         
   0   3   1       4679.31       6072.29       437.19 o                         
   1   3   1        246.23        205.54        15.86 o                         
   2   3   1         12.52         17.34         4.31 o                         
   3   3   1       1629.01       1609.11        40.36 o                         
   4   3   1         21.32         26.12         5.74 o                         
  -4   4   1         26.90         37.62         7.94 o                         
  -3   4   1          0.18         14.23         6.67 o                         
  -2   4   1        115.72         64.85         6.82 o                         
  -1   4   1        285.22        220.18        14.41 o                         
   0   4   1        437.60        438.00        42.80 o                         
   1   4   1        688.56        707.97        31.09 o                         
   2   4   1       1922.97       1903.70        89.05 o                         
   3   4   1          4.73         52.73         6.75 o                         
   4   4   1         11.07         31.80         5.73 o                         
  -4   5   1        120.20        196.05        20.15 o                         
  -3   5   1        147.82        206.74         9.65 o                         
  -2   5   1        390.45        312.83        14.21 o                         
  -1   5   1       4232.92       3867.65       141.90 o                         
   0   5   1         11.97         20.00        18.56 o                         
   1   5   1        262.76        216.60        20.55 o                         
   2   5   1       1046.35       1069.19        49.81 o                         
   3   5   1         37.46         54.89         5.63 o                         
   4   5   1          4.58         19.64        12.41 o                         
  -4   6   1        413.20        388.71        76.80 o                         
  -3   6   1          2.27         -2.43         4.78 o                         
  -2   6   1         91.23         53.43        10.13 o                         
  -1   6   1          1.33         -2.90        11.35 o                         
   0   6   1         16.53          1.94        19.58 o                         
   1   6   1         41.29         56.14        17.66 o                         
   2   6   1       2942.29       2937.48       188.62 o                         
   3   6   1         66.30         77.66         6.99 o                         
   4   6   1        193.68        284.50       111.34 o                         
  -4   7   1        226.85        141.09        20.43 o                         
  -3   7   1         28.37         43.57        10.39 o                         
  -2   7   1       2149.53       1992.76       105.29 o                         
  -1   7   1       5677.73       6464.61       577.86 o                         
   0   7   1       1117.49       1175.89       100.78 o                         
   1   7   1         14.06          9.71        17.85 o                         
   2   7   1         89.91         80.46         9.63 o                         
   3   7   1        174.11        226.94        13.47 o                         
   4   7   1         67.60         71.38        40.42 o                         
  -4   8   1        350.31        215.37        21.65 o                         
  -3   8   1        239.75        254.49        13.60 o                         
  -2   8   1        180.08        174.05        20.90 o                         
  -1   8   1         19.82          9.01        11.05 o                         
   0   8   1        103.96         98.29        32.28 o                         
   1   8   1       2015.85       2091.94       203.35 o                         
   2   8   1        217.98        263.16        28.45 o                         
   3   8   1        266.09        249.37        18.01 o                         
   4   8   1        104.68        135.63        24.95 o                         
  -4   9   1         37.44         96.74        38.34 o                         
  -3   9   1         44.47         50.64         7.18 o                         
  -2   9   1        391.38        585.13       285.27 o                         
  -1   9   1        213.56        202.19        23.25 o                         
   0   9   1       1055.53       1264.40       195.16 o                         
   1   9   1         61.85         73.88        15.64 o                         
   2   9   1          1.29          2.44         7.33 o                         
   3   9   1        103.62        137.66        11.36 o                         
   4   9   1        222.13        494.72       298.32 o                         
  -4  10   1         99.57         19.23        44.85 o                         
  -3  10   1        314.97        333.41        18.87 o                         
  -2  10   1         41.87         42.01         8.35 o                         
  -1  10   1          6.95         14.56        25.22 o                         
   0  10   1         45.83         72.82        33.71 o                         
   1  10   1        325.31        294.59        35.34 o                         
   2  10   1         33.01         23.10         7.70 o                         
   3  10   1         31.16         84.41        11.26 o                         
   4  10   1         14.19        102.16        17.16 o                         
  -4  11   1         33.46         21.31        11.06 o                         
  -3  11   1        104.96         98.27        17.72 o                         
  -2  11   1        530.74        469.12        23.51 o                         
  -1  11   1        319.30        331.15        24.60 o                         
   0  11   1         12.94         -9.18        47.24 o                         
   1  11   1        159.76        191.39        25.91 o                         
   2  11   1        422.84        373.23        28.37 o                         
   3  11   1        157.28        171.04        13.98 o                         
   4  11   1          7.57          5.31        10.21 o                         
  -4  12   1         69.72         21.26         6.21 o                         
  -3  12   1         50.82         61.29        13.55 o                         
  -2  12   1        268.48        261.66        17.96 o                         
  -1  12   1        692.84        610.41        40.17 o                         
   0  12   1         70.25         56.44        13.67 o                         
   1  12   1         51.22         47.81        11.63 o                         
   2  12   1        210.59        214.96        15.59 o                         
   3  12   1         74.38         48.54        71.05 o                         
  -3  13   1        172.05        231.97        25.80 o                         
  -2  13   1        533.97        548.34        42.27 o                         
  -1  13   1       2380.15       2163.62       108.27 o                         
   0  13   1          3.67          3.97         7.23 o                         
   1  13   1        603.92        542.67        27.97 o                         
   2  13   1        253.85        240.20        16.88 o                         
   3  13   1         31.75        303.66       234.88 o                         
  -3  14   1        146.07        142.82        19.36 o                         
  -2  14   1         86.48        107.57        17.35 o                         
  -1  14   1        130.55        168.81        13.16 o                         
   0  14   1          1.54          4.86         7.42 o                         
   1  14   1         64.02         47.71         8.42 o                         
   2  14   1       1344.46       1579.13       125.38 o                         
   3  14   1         23.96         30.47        24.50 o                         
  -3  15   1         23.75         25.11        11.37 o                         
  -2  15   1        560.68        670.20        49.34 o                         
  -1  15   1        704.19        722.34        42.50 o                         
   0  15   1        199.57        193.82        11.73 o                         
   1  15   1        308.51        317.34        18.97 o                         
   2  15   1         22.78         33.83         9.97 o                         
   3  15   1         95.40        127.21        28.94 o                         
  -3  16   1          3.69         14.56         5.93 o                         
  -2  16   1        193.46        235.27        21.99 o                         
  -1  16   1        255.46        311.51        21.12 o                         
   0  16   1         12.95         14.09         6.01 o                         
   1  16   1          0.66          9.14         8.72 o                         
   2  16   1         89.60        135.31        24.62 o                         
   3  16   1         14.58         22.17         9.67 o                         
  -2  17   1        146.15        176.97        42.38 o                         
  -1  17   1         87.95        108.84        13.38 o                         
   0  17   1         51.28         69.86        11.02 o                         
   1  17   1          0.06         -3.69        11.30 o                         
   2  17   1        128.17        126.37        41.96 o                         
  -2  18   1         44.36         29.09        16.16 o                         
  -1  18   1         95.19        138.83        18.61 o                         
   0  18   1         49.68         64.29        10.35 o                         
   1  18   1        213.41        283.80        39.15 o                         
   2  18   1         48.56         57.03        15.34 o                         
  -1  19   1          5.03          3.26        13.23 o                         
   0  19   1         96.28        170.02        16.59 o                         
   1  19   1         93.16        131.52        18.31 o                         
  -4   0   2        135.54        206.09        35.69 o                         
  -2   0   2        398.91        320.15        39.02 o                         
   0   0   2       7813.52       9007.10       846.74 o                         
   2   0   2        171.84        210.34        18.25 o                         
   4   0   2         89.41        318.81       123.47 o                         
  -4   1   2         24.28         59.16        16.51 o                         
  -3   1   2         21.81         31.99         5.84 o                         
  -2   1   2        308.17        285.24        35.64 o                         
  -1   1   2        905.06        878.42        58.19 o                         
   0   1   2       2737.35       3004.74       286.84 o                         
   1   1   2      51285.87      54464.33      1924.07 o                         
   2   1   2       1541.44       1376.71        88.82 o                         
   3   1   2         19.88         35.98         4.87 o                         
   4   1   2        119.58        143.26        13.67 o                         
  -3   2   2        592.00        554.70        16.17 o                         
  -2   2   2        632.32        485.77        34.65 o                         
  -1   2   2        307.89        256.87        23.23 o                         
   0   2   2       5171.18       5235.36       496.23 o                         
   1   2   2      14602.05      14953.93       471.81 o                         
   2   2   2        102.05        105.51         9.79 o                         
   3   2   2          0.67         34.55         5.78 o                         
   4   2   2          8.07         12.77         6.82 o                         
  -4   3   2        834.69        829.21        50.23 o                         
  -3   3   2         90.15         91.42         8.41 o                         
  -2   3   2        188.92        166.19        18.84 o                         
  -1   3   2       2455.30       2315.84       109.65 o                         
   0   3   2         35.18         37.39        19.48 o                         
   1   3   2        383.99        406.81        19.88 o                         
   2   3   2         29.61         45.18         8.37 o                         
   3   3   2         10.66         59.89        15.14 o                         
   4   3   2        196.66        213.62        10.80 o                         
  -4   4   2          3.69         20.41         7.65 o                         
  -3   4   2        246.68        203.51         8.88 o                         
  -2   4   2          0.66         -4.72         4.72 o                         
  -1   4   2        400.87        303.41        20.84 o                         
   0   4   2       3056.46       3718.37       236.89 o                         
   1   4   2        590.61        576.12        29.65 o                         
   2   4   2       2517.15       2830.87       173.67 o                         
   3   4   2        350.25        457.99        15.52 o                         
   4   4   2        126.05        156.08        12.97 o                         
  -4   5   2        486.96        503.08        57.59 o                         
  -3   5   2        330.64        321.65        12.68 o                         
  -2   5   2        101.60        114.32         7.30 o                         
  -1   5   2         14.28          9.01         9.67 o                         
   0   5   2       1216.37       1269.92        56.12 o                         
   1   5   2          1.80          1.94        20.09 o                         
   2   5   2        365.88        458.69        31.06 o                         
   3   5   2        243.29        207.99        10.32 o                         
   4   5   2        519.67        541.59        48.02 o                         
  -4   6   2         18.25         95.06        24.94 o                         
  -3   6   2       1081.40       1131.01        39.26 o                         
  -2   6   2       1707.45       1588.89        64.57 o                         
  -1   6   2        465.49        499.57        30.57 o                         
   0   6   2       3478.46       4313.12       303.29 o                         
   1   6   2       1407.97       1413.77        94.59 o                         
   2   6   2        651.83        632.03        33.96 o                         
   3   6   2        540.76        522.65        23.68 o                         
   4   6   2         82.61         77.31        22.67 o                         
  -4   7   2         27.62         59.50        16.87 o                         
  -2   7   2        188.35        157.54        17.45 o                         
  -1   7   2         81.70         56.24        15.78 o                         
   0   7   2       1335.54       1408.46       116.49 o                         
   1   7   2       2066.80       2400.95       264.34 o                         
   2   7   2        222.77        243.43        30.90 o                         
   3   7   2        835.77        815.53        35.48 o                         
   4   7   2        374.56        438.74        73.94 o                         
  -3   8   2        154.08        226.92        27.72 o                         
  -2   8   2        834.53        801.92        78.29 o                         
  -1   8   2         35.43        127.41        58.93 o                         
   0   8   2         30.27         11.29        27.32 o                         
   1   8   2         10.60         92.59        61.83 o                         
   2   8   2        676.09        587.75        58.18 o                         
   3   8   2          0.22         18.61         9.49 o                         
   4   8   2         91.05        118.48        16.90 o                         
  -4   9   2        204.29        137.56        35.31 o                         
  -3   9   2        212.95        191.17        13.73 o                         
  -2   9   2          3.66         11.52        18.24 o                         
  -1   9   2        228.83        186.74        15.11 o                         
   0   9   2          2.39         20.18        40.23 o                         
   1   9   2         97.83        106.42        28.61 o                         
   2   9   2         21.88         21.62         8.28 o                         
   3   9   2        261.77        366.26        18.64 o                         
   4   9   2        152.23        100.82        18.05 o                         
  -4  10   2         34.94         49.22        39.19 o                         
  -3  10   2         64.25         80.45        14.08 o                         
  -2  10   2        100.57         91.78        11.10 o                         
  -1  10   2          4.49         22.28        12.83 o                         
   0  10   2         78.04         48.15        42.59 o                         
   1  10   2        594.49        655.23        58.75 o                         
   2  10   2         66.57         44.05         7.42 o                         
   3  10   2          4.26         53.38        13.22 o                         
   4  10   2          6.64         17.11         9.01 o                         
  -4  11   2         18.84         19.89        11.87 o                         
  -3  11   2        669.10        587.86        29.28 o                         
  -2  11   2         80.30         79.07        13.61 o                         
  -1  11   2          2.97          6.24         8.01 o                         
   0  11   2       2854.13       3428.72       386.34 o                         
   1  11   2        746.95        919.12       159.01 o                         
   2  11   2         40.88         32.93         8.26 o                         
   3  11   2         51.13        100.55        18.87 o                         
   4  11   2          6.81          4.16        10.93 o                         
  -3  12   2         16.12         23.01        11.50 o                         
  -2  12   2          0.61          4.05         8.69 o                         
  -1  12   2        211.78        196.11        13.36 o                         
   0  12   2          0.77          6.31         6.21 o                         
   1  12   2        367.52        466.64        83.81 o                         
   2  12   2         48.92         51.89         9.64 o                         
   3  12   2        107.22         86.11        18.18 o                         
  -3  13   2         31.31         51.86        16.44 o                         
  -2  13   2        404.40        464.23        36.43 o                         
  -1  13   2        244.92        240.69        19.09 o                         
   0  13   2       2167.11       2141.28       107.82 o                         
   1  13   2          1.77         11.10        11.11 o                         
   2  13   2         29.60         36.51         9.53 o                         
   3  13   2        399.92        381.94        42.62 o                         
  -3  14   2        245.41        139.84        19.06 o                         
  -2  14   2        277.92        367.80        25.98 o                         
  -1  14   2         25.04         14.36         8.99 o                         
   0  14   2        136.35        148.90        13.29 o                         
   1  14   2        112.55        110.32        10.11 o                         
   2  14   2          0.99         11.78         8.98 o                         
   3  14   2       1075.18        824.70        72.13 o                         
  -3  15   2        152.60        100.13        13.35 o                         
  -2  15   2        197.58        211.67        25.12 o                         
  -1  15   2         32.03         38.10        10.12 o                         
   0  15   2       1287.35       1346.99        67.77 o                         
   1  15   2        248.72        237.79        17.20 o                         
   2  15   2          7.90          7.76        11.34 o                         
   3  15   2          0.70         16.16         8.30 o                         
  -3  16   2        230.13        115.86        10.01 o                         
  -2  16   2        104.88        117.38        17.14 o                         
  -1  16   2          4.63          7.32         8.97 o                         
   0  16   2         74.59         76.35         8.06 o                         
   1  16   2         60.98         81.56        26.16 o                         
   2  16   2          2.73         11.01        10.46 o                         
  -2  17   2         19.70         25.49        18.43 o                         
  -1  17   2        252.36        318.80        20.85 o                         
   0  17   2        125.34        126.06         9.54 o                         
   1  17   2        114.79        136.86        15.29 o                         
   2  17   2        388.13        475.82        35.29 o                         
  -2  18   2        189.56        223.08        22.62 o                         
  -1  18   2          8.05         30.69        15.22 o                         
   0  18   2          2.80         16.96         6.67 o                         
   1  18   2         39.44         55.69        10.13 o                         
   2  18   2        177.92        125.32        27.91 o                         
  -1  19   2        113.20        116.84        18.85 o                         
   0  19   2         72.80        145.20        15.14 o                         
   1  19   2        364.61        492.73        48.69 o                         
  -3   0   3        195.79        215.21        10.82 o                         
  -1   0   3       3455.63       2844.06       191.05 o                         
   1   0   3      42699.05      50548.53      2137.37 o                         
   3   0   3       1578.75       1553.97        77.32 o                         
  -4   1   3          6.70         11.99        35.10 o                         
  -3   1   3        728.61        728.12        25.91 o                         
  -2   1   3       1164.09        853.04        55.77 o                         
  -1   1   3        170.06        174.31        18.72 o                         
   0   1   3       1871.20       2013.84       113.63 o                         
   1   1   3       2568.05       2806.91       115.59 o                         
   2   1   3       4389.80       5071.22       408.12 o                         
   3   1   3        142.26        171.38         9.51 o                         
   4   1   3         66.54        165.12         9.90 o                         
  -4   2   3         37.82         30.74        16.75 o                         
  -3   2   3        291.02        298.79        14.51 o                         
  -2   2   3        418.02        285.82        16.51 o                         
  -1   2   3         72.11         58.54        11.64 o                         
   0   2   3       1095.33       1364.00       138.77 o                         
   1   2   3        239.63        214.85        15.21 o                         
   2   2   3         18.09         19.73         8.72 o                         
   3   2   3        257.08        307.88        15.16 o                         
   4   2   3        389.62        327.82        22.93 o                         
  -4   3   3        181.61        222.74        21.28 o                         
  -3   3   3        925.05       1107.08        39.23 o                         
  -2   3   3         91.93         86.03         8.69 o                         
  -1   3   3         11.26         10.83         8.94 o                         
   0   3   3          0.71          9.91        27.91 o                         
   1   3   3       1092.16        914.05        50.03 o                         
   2   3   3        147.12        180.46        15.38 o                         
   3   3   3        939.93       1138.98        63.83 o                         
  -4   4   3         93.51        132.07        12.54 o                         
  -3   4   3        262.02        201.75        12.27 o                         
  -2   4   3       2101.97       1745.06        63.94 o                         
  -1   4   3        294.74        239.83        18.56 o                         
   0   4   3        172.87        176.34        41.87 o                         
   1   4   3         20.33         26.32        12.98 o                         
   2   4   3        131.07        192.55        33.07 o                         
   3   4   3        122.99        188.04        10.46 o                         
   4   4   3        229.32        262.38        17.63 o                         
  -4   5   3         20.82         54.62        13.30 o                         
  -3   5   3        101.78         93.02         7.11 o                         
  -2   5   3         16.96         10.29         4.93 o                         
  -1   5   3        840.89        794.80        41.78 o                         
   0   5   3       1180.11       1585.12       127.52 o                         
   1   5   3         10.52          8.53        13.87 o                         
   2   5   3         11.18          6.17         4.54 o                         
   3   5   3         85.55        102.09         9.43 o                         
  -4   6   3          1.00         65.42        16.95 o                         
  -3   6   3        185.05        183.23        11.14 o                         
  -2   6   3        657.21        538.59        22.92 o                         
  -1   6   3       5257.82       5242.49       227.14 o                         
   0   6   3       4793.30       5539.24       291.88 o                         
   1   6   3        103.40        115.60        29.28 o                         
   2   6   3        937.95       1041.73        87.28 o                         
   3   6   3        252.64        275.14        17.42 o                         
   4   6   3          2.29         18.95         7.19 o                         
  -4   7   3        181.40        170.37        28.01 o                         
  -3   7   3        801.66        723.73        24.70 o                         
  -2   7   3        230.30        218.04        16.90 o                         
  -1   7   3          3.75         -2.12        15.62 o                         
   0   7   3        246.34        280.98        64.22 o                         
   1   7   3          2.17         25.21        11.61 o                         
   2   7   3         80.39         42.15         9.65 o                         
   3   7   3        120.73        154.16        10.10 o                         
   4   7   3         80.83         99.56        21.68 o                         
  -4   8   3        149.69         95.35        27.90 o                         
  -3   8   3         97.83        118.34        17.70 o                         
  -2   8   3        318.39        278.38        30.51 o                         
  -1   8   3       1734.58       1530.69       112.87 o                         
   0   8   3          2.25         -5.92        36.85 o                         
   1   8   3        755.88        969.32        77.13 o                         
   2   8   3          0.20          2.27         7.96 o                         
   4   8   3         22.13         26.18         9.77 o                         
  -4   9   3        539.39        306.09        64.05 o                         
  -3   9   3        274.35        303.71        19.99 o                         
  -2   9   3         74.88         57.99        48.24 o                         
  -1   9   3        152.53        161.65        13.80 o                         
   0   9   3        243.80        210.90        64.70 o                         
   1   9   3        215.99        295.48        78.54 o                         
   2   9   3        460.00        398.49        21.83 o                         
   3   9   3         20.29         76.69        10.01 o                         
   4   9   3         11.87         -4.85        10.55 o                         
  -4  10   3          9.37        168.96        93.79 o                         
  -3  10   3        303.16        236.41        18.17 o                         
  -2  10   3         27.44         29.38         8.78 o                         
  -1  10   3        163.12        121.85        17.10 o                         
   0  10   3        226.64        216.55        21.62 o                         
   1  10   3         58.18         72.01        57.21 o                         
   2  10   3        149.74        130.40         9.88 o                         
   3  10   3        315.98        341.72        25.45 o                         
   4  10   3         10.18         60.21        13.24 o                         
  -4  11   3          5.13         -1.86        10.21 o                         
  -3  11   3        131.16        128.38        14.47 o                         
  -2  11   3        460.94        448.83        29.42 o                         
  -1  11   3          4.58         16.16        16.90 o                         
   0  11   3        226.42        205.01        21.78 o                         
   1  11   3         31.36         17.57        10.75 o                         
   2  11   3        200.03        169.49        13.04 o                         
   3  11   3         61.26         98.36        13.27 o                         
  -3  12   3        166.35        191.71        19.96 o                         
  -2  12   3         68.57         71.77        11.35 o                         
  -1  12   3       3904.50       3221.21       166.59 o                         
   0  12   3        629.32        606.98        34.01 o                         
   1  12   3          2.34         44.73        22.48 o                         
   2  12   3        984.35       1001.86        57.82 o                         
   3  12   3         67.87         76.80        10.73 o                         
  -3  13   3        737.25        735.46        69.91 o                         
  -2  13   3         10.41         24.98         9.35 o                         
  -1  13   3          7.09         18.24         8.67 o                         
   0  13   3         68.14         71.06        10.49 o                         
   1  13   3        495.93        462.94        32.83 o                         
   2  13   3          3.40         15.06         8.65 o                         
   3  13   3         59.97         81.43        13.33 o                         
  -3  14   3         18.91         20.56        12.13 o                         
  -2  14   3        293.35        342.16        24.96 o                         
  -1  14   3          9.88         34.43        12.52 o                         
   0  14   3        672.74        715.51        39.89 o                         
   1  14   3          2.07         23.74        16.55 o                         
   2  14   3       1450.91       1676.21       101.11 o                         
   3  14   3          0.00         30.71        11.12 o                         
  -3  15   3         17.56         38.97        11.37 o                         
  -2  15   3        154.16        173.25        21.21 o                         
  -1  15   3         48.98         69.33        11.11 o                         
   0  15   3        410.59        444.23        26.98 o                         
   1  15   3          5.66         18.18        12.10 o                         
   2  15   3         48.00         69.44        13.19 o                         
   3  15   3        179.47        111.84        16.02 o                         
  -3  16   3         67.56         64.82        17.76 o                         
  -2  16   3         51.53        100.28        37.79 o                         
  -1  16   3        917.44        991.10        56.41 o                         
   0  16   3          0.49          4.90         5.50 o                         
   1  16   3         15.55         24.67        11.28 o                         
   2  16   3         92.20        133.69        22.41 o                         
  -2  17   3          4.35          3.81        15.77 o                         
  -1  17   3         25.84         35.88         8.83 o                         
   0  17   3         10.85         12.73         7.47 o                         
   1  17   3          0.60         13.35         9.78 o                         
   2  17   3         71.59        101.95        12.65 o                         
  -2  18   3          8.75         26.68        12.19 o                         
  -1  18   3         51.45         93.08        13.31 o                         
   0  18   3         10.30         10.41         6.61 o                         
   1  18   3          1.07         11.17         7.30 o                         
   2  18   3          1.39         10.79         7.20 o                         
   0  19   3        756.90       1226.20       117.99 o                         
   1  19   3        106.49        204.56        23.92 o                         
  -4   0   4        191.12        514.90       152.61 o                         
  -2   0   4        192.07        160.55        31.48 o                         
   0   0   4         26.39         28.40        20.12 o                         
   2   0   4       2717.12       2882.08       250.59 o                         
   4   0   4         71.16         84.79        12.52 o                         
  -4   1   4        117.33        201.49        58.97 o                         
  -3   1   4         48.07         31.97         4.53 o                         
  -2   1   4       1059.55        925.88        76.72 o                         
  -1   1   4        641.37        507.59        35.47 o                         
   0   1   4         17.05         17.66        15.34 o                         
   1   1   4      19464.29      21878.55       843.57 o                         
   2   1   4       4399.89       5088.35       380.30 o                         
   3   1   4         93.88        139.81         8.57 o                         
   4   1   4          0.70        130.51        39.51 o                         
  -4   2   4         70.69        124.58        19.97 o                         
  -3   2   4        115.17        106.99         7.67 o                         
  -2   2   4        505.38        429.56        23.11 o                         
  -1   2   4        382.06        260.27        23.99 o                         
   0   2   4       7601.20       9408.85       891.33 o                         
   1   2   4       1648.27       1851.27        74.56 o                         
   2   2   4         17.37         32.62         8.18 o                         
   3   2   4         85.98        139.91         8.05 o                         
   4   2   4        174.28        167.20        12.50 o                         
  -4   3   4         13.02         24.17        14.33 o                         
  -3   3   4         78.46        102.78        10.45 o                         
  -2   3   4        679.14        552.41        28.01 o                         
  -1   3   4        387.65        342.83        30.82 o                         
   0   3   4         20.62         30.75        30.51 o                         
   1   3   4         73.28         77.59        12.98 o                         
   2   3   4         13.64         22.90        10.37 o                         
   3   3   4        936.90        851.52        32.32 o                         
   4   3   4        106.00        129.93        17.95 o                         
  -4   4   4         56.01         40.07        13.47 o                         
  -3   4   4        917.44        878.75        27.20 o                         
  -2   4   4        518.41        449.91        28.24 o                         
  -1   4   4        199.80        144.27        15.13 o                         
   0   4   4       1748.65       2089.43       220.81 o                         
   1   4   4         25.40         13.73        14.89 o                         
   2   4   4        421.97        517.37        31.32 o                         
   3   4   4        184.67        259.43        13.56 o                         
   4   4   4        188.37        183.20        24.62 o                         
  -4   5   4          0.53         21.07        11.58 o                         
  -3   5   4         64.92         98.93         8.23 o                         
  -2   5   4       1756.04       1440.64        56.71 o                         
  -1   5   4        328.98        279.16        21.30 o                         
   0   5   4        294.53        418.32        51.62 o                         
   1   5   4         31.02         16.45        15.64 o                         
   2   5   4       1404.09       1763.58       194.05 o                         
   3   5   4        150.30        211.05        12.64 o                         
   4   5   4        390.73        397.31        32.83 o                         
  -4   6   4        484.47       1226.72       288.50 o                         
  -3   6   4        213.85        267.77        15.39 o                         
  -2   6   4          4.88          6.28         4.13 o                         
  -1   6   4         43.22         32.84        12.40 o                         
   0   6   4        172.09        298.24        24.99 o                         
   1   6   4        453.08        468.15        33.30 o                         
   2   6   4        219.43        280.99        48.12 o                         
   3   6   4         87.52        101.49        11.94 o                         
   4   6   4        237.24        244.88        24.88 o                         
  -4   7   4         20.11         21.72        38.54 o                         
  -3   7   4        276.38        334.86        26.83 o                         
  -2   7   4       2961.41       2882.87       117.88 o                         
  -1   7   4        591.82        490.44        27.24 o                         
   0   7   4       2130.76       2986.68       319.88 o                         
   1   7   4        219.06        275.34        49.10 o                         
   2   7   4        366.74        326.45        62.86 o                         
   3   7   4        173.50        201.71        13.04 o                         
   4   7   4          9.88         16.18         6.88 o                         
  -4   8   4        466.63        289.13        98.34 o                         
  -3   8   4         25.18         14.11         9.48 o                         
  -2   8   4         16.96         23.80        10.15 o                         
  -1   8   4        150.79        138.71        36.34 o                         
   0   8   4       1349.68       1812.68       214.89 o                         
   1   8   4        872.29       1290.23       172.96 o                         
   2   8   4        246.79        189.35        15.17 o                         
   3   8   4         50.26         80.94        10.27 o                         
   4   8   4        467.84        289.52        24.94 o                         
  -4   9   4         47.19        122.28        65.09 o                         
  -3   9   4        555.16        576.93        33.87 o                         
  -2   9   4          6.23         14.26         9.54 o                         
  -1   9   4        276.13        234.99        23.50 o                         
   0   9   4         57.30         56.61        13.80 o                         
   1   9   4          1.37         -9.06        48.87 o                         
   2   9   4        249.48        215.75        14.23 o                         
   3   9   4        277.85        259.63        15.90 o                         
   4   9   4         80.86         69.30        13.04 o                         
  -4  10   4        424.66        233.82        25.63 o                         
  -3  10   4        198.38        164.53        16.98 o                         
  -2  10   4        159.43        144.07        13.85 o                         
  -1  10   4        103.90        100.86        18.20 o                         
   0  10   4        274.78        210.27        23.80 o                         
   1  10   4        945.30       1151.59       179.79 o                         
   2  10   4        405.54        391.17        23.62 o                         
   3  10   4         10.03         25.38         8.41 o                         
   4  10   4         94.82         68.69        14.86 o                         
  -4  11   4        145.87         59.99        11.21 o                         
  -3  11   4        206.99        220.39        21.32 o                         
  -2  11   4        197.69        202.79        16.82 o                         
  -1  11   4         65.31         58.83         8.70 o                         
   0  11   4         23.82         19.72         7.16 o                         
   1  11   4        204.29        152.41        14.76 o                         
   2  11   4        292.54        244.77        13.60 o                         
   3  11   4         27.83        101.92        12.06 o                         
  -3  12   4         71.11        116.84        17.12 o                         
  -2  12   4          3.83         21.59        10.92 o                         
  -1  12   4       1714.45       1685.71       123.18 o                         
   0  12   4        207.69        188.13        13.70 o                         
   1  12   4       1960.69       1675.85       101.06 o                         
   2  12   4         14.90         19.68         7.28 o                         
   3  12   4        107.62        123.60        11.63 o                         
  -3  13   4         65.73        149.80        22.44 o                         
  -2  13   4        342.74        327.78        20.75 o                         
  -1  13   4          4.53         37.04        18.34 o                         
   0  13   4        738.63        694.87        40.49 o                         
   1  13   4          2.10         18.54        11.81 o                         
   2  13   4         73.20         90.12         9.76 o                         
   3  13   4         48.08         33.26        12.18 o                         
  -2  14   4        137.11        151.11        21.34 o                         
  -1  14   4        810.97        914.88        85.65 o                         
   0  14   4         23.32         17.40         7.07 o                         
   1  14   4       1001.21        973.98        70.78 o                         
   2  14   4        127.20        144.48        15.97 o                         
   3  14   4        609.92        402.23        31.62 o                         
  -3  15   4         35.62         37.93        10.23 o                         
  -2  15   4          2.87         21.97        12.49 o                         
  -1  15   4        361.09        391.64        25.75 o                         
   0  15   4        104.03        108.45        10.29 o                         
   1  15   4          1.39         12.60        10.55 o                         
   2  15   4        154.07        190.45        38.97 o                         
  -2  16   4          4.30         19.83        15.79 o                         
  -1  16   4        131.67        137.94        13.51 o                         
   0  16   4        364.56        461.53        25.16 o                         
   1  16   4        373.42        438.63        28.30 o                         
   2  16   4        127.97        183.00        21.78 o                         
  -2  17   4        222.03        292.07        65.73 o                         
  -1  17   4        126.07        131.32        13.48 o                         
   0  17   4          0.08          6.75         7.52 o                         
   1  17   4        117.01        156.25        13.43 o                         
   2  17   4         30.45         44.63        11.21 o                         
  -2  18   4         32.56         38.89        10.56 o                         
  -1  18   4          4.81         16.01        14.80 o                         
   0  18   4         83.93         82.76        14.81 o                         
   1  18   4         55.99         92.18         9.53 o                         
   2  18   4         29.09         48.63        11.06 o                         
   0  19   4         18.63         34.37        15.04 o                         
   1  19   4        239.08        359.15        36.85 o                         
  -3   0   5        306.14        484.33        18.53 o                         
  -1   0   5       2130.45       1911.30       137.06 o                         
   1   0   5       1355.05       1385.84        87.40 o                         
   3   0   5        686.61        636.46        27.72 o                         
  -4   1   5        139.84        182.00        36.32 o                         
  -3   1   5        227.75        265.34        12.67 o                         
  -2   1   5        323.62        259.15        21.60 o                         
  -1   1   5        293.75        222.26        19.68 o                         
   0   1   5       2185.26       2774.62       158.91 o                         
   1   1   5        212.99        215.32        20.66 o                         
   2   1   5       8386.13       9745.49       481.40 o                         
   3   1   5          1.25         24.12         8.42 o                         
   4   1   5         75.60        103.06         8.25 o                         
  -4   2   5          0.91         18.54        12.49 o                         
  -3   2   5        288.92        264.47         9.48 o                         
  -2   2   5        906.72        758.57        36.68 o                         
  -1   2   5        450.98        424.67        26.65 o                         
   0   2   5        682.91        728.58        62.87 o                         
   1   2   5         64.05         38.79        13.95 o                         
   2   2   5       6208.71       6917.93       271.98 o                         
   3   2   5          8.26         17.74         4.51 o                         
   4   2   5         23.69         46.97         7.10 o                         
  -4   3   5         44.12         75.51        17.67 o                         
  -3   3   5        451.55        704.04        36.14 o                         
  -2   3   5        110.11        118.21        13.85 o                         
  -1   3   5       1964.36       1615.86        94.37 o                         
   0   3   5        173.26        209.87        43.32 o                         
   1   3   5          3.69         -0.07        12.44 o                         
   2   3   5        309.51        331.35        20.60 o                         
   3   3   5         67.63        127.81         7.44 o                         
  -4   4   5        137.83        141.03        22.10 o                         
  -3   4   5        312.42        319.47        12.67 o                         
  -2   4   5        602.42        500.74        34.34 o                         
  -1   4   5          0.62         -5.89        12.52 o                         
   0   4   5       1388.99       1529.47       163.72 o                         
   1   4   5        202.45        179.44        27.12 o                         
   2   4   5          6.78          2.29         7.59 o                         
   3   4   5         98.23        107.27         8.29 o                         
   4   4   5          2.00         49.45         7.55 o                         
  -3   5   5         13.33         23.82         4.77 o                         
  -2   5   5       1073.41        922.18        43.83 o                         
  -1   5   5       6222.97       6056.54       255.56 o                         
   0   5   5       2932.69       3924.69       293.46 o                         
   1   5   5        550.64        619.86        52.10 o                         
   2   5   5         38.88         58.96        10.92 o                         
   3   5   5       2036.54       2324.29       118.85 o                         
  -4   6   5         25.22         58.43        23.50 o                         
  -3   6   5          0.93         41.44         6.83 o                         
  -2   6   5        280.44        286.91        15.08 o                         
  -1   6   5       2576.34       2467.38       112.19 o                         
   0   6   5       1127.59       1340.75       170.45 o                         
   1   6   5       1443.86       1646.66       104.90 o                         
   2   6   5         86.75        158.20        27.06 o                         
   3   6   5         90.71        149.42        11.90 o                         
   4   6   5         69.48         85.89         7.70 o                         
  -4   7   5        539.62        353.86       112.18 o                         
  -3   7   5         65.80         68.46        14.24 o                         
  -2   7   5        271.92        234.22        24.92 o                         
  -1   7   5       1450.38       1226.45        66.89 o                         
   0   7   5       2320.64       3003.80       211.79 o                         
   1   7   5          5.15         11.84        16.00 o                         
   2   7   5        131.32        160.82        41.23 o                         
   3   7   5        163.39        156.15        10.80 o                         
   4   7   5         24.05         27.90         8.72 o                         
  -4   8   5        381.68        211.57        96.16 o                         
  -3   8   5       1095.06       1002.64        75.03 o                         
  -2   8   5       1066.00       1675.23       630.86 o                         
  -1   8   5        740.79        701.38        56.44 o                         
   0   8   5       1627.28       2349.09       269.08 o                         
   1   8   5        472.88        490.67        98.59 o                         
   2   8   5        237.12        207.84        12.40 o                         
   3   8   5         56.91        107.03        10.87 o                         
   4   8   5          6.80         31.72         6.59 o                         
  -4   9   5         78.66         58.42        73.92 o                         
  -3   9   5        362.67        287.13        20.07 o                         
  -2   9   5        405.10        369.94        30.36 o                         
  -1   9   5          9.37          9.87         7.44 o                         
   0   9   5        217.17        246.39        23.52 o                         
   1   9   5        429.78        516.11       107.29 o                         
   2   9   5        358.07        295.12        21.23 o                         
   4   9   5        103.45        120.47        55.73 o                         
  -4  10   5         40.48         10.40        12.24 o                         
  -3  10   5        310.49        297.28        20.70 o                         
  -2  10   5         19.83         37.79        10.44 o                         
  -1  10   5          5.06          6.98        18.49 o                         
   0  10   5        415.07        417.94       166.83 o                         
   1  10   5        394.09        401.08       104.57 o                         
   2  10   5         55.74         49.23         7.92 o                         
   3  10   5         51.86        108.57        11.19 o                         
   4  10   5         12.41         67.00        13.96 o                         
  -4  11   5         18.33         17.40         8.48 o                         
  -3  11   5        119.09        111.63        13.56 o                         
  -2  11   5        610.86        539.59        34.60 o                         
  -1  11   5         31.11         30.67        12.45 o                         
   0  11   5       1221.61       1209.52       223.13 o                         
   1  11   5        124.81        116.62        13.45 o                         
   2  11   5         96.57         93.96         8.69 o                         
   3  11   5        411.64        372.16        38.38 o                         
  -3  12   5         31.28         54.05        14.84 o                         
  -2  12   5        751.26        666.14        41.91 o                         
  -1  12   5         12.82         25.90        10.62 o                         
   0  12   5        560.72        533.62        31.91 o                         
   1  12   5         98.15        116.34        14.07 o                         
   2  12   5         52.46         44.02         7.44 o                         
   3  12   5         71.03         95.06        10.65 o                         
  -3  13   5         73.53         82.65        14.38 o                         
  -2  13   5         12.10         21.32        14.50 o                         
  -1  13   5        110.75        104.32        12.81 o                         
   0  13   5       2685.24       2564.96       139.92 o                         
   1  13   5         34.48         21.77        11.87 o                         
   2  13   5         33.52         38.78         8.39 o                         
   3  13   5        670.33        676.18       119.66 o                         
  -3  14   5          1.70         15.57        10.76 o                         
  -2  14   5        923.27        910.60        68.91 o                         
  -1  14   5        138.02        150.17        18.54 o                         
   0  14   5          1.72         15.87         7.14 o                         
   1  14   5        270.46        287.36        38.27 o                         
   2  14   5         30.97         38.23        10.67 o                         
   3  14   5        112.84        127.82        45.52 o                         
  -3  15   5          0.05         30.92         8.63 o                         
  -2  15   5         38.74         49.25        18.22 o                         
  -1  15   5        242.95        285.96        24.14 o                         
   0  15   5        453.48        465.81        35.09 o                         
   1  15   5         76.65        100.63        13.59 o                         
   2  15   5         18.84         24.81         9.72 o                         
   3  15   5        459.49        261.71        30.57 o                         
  -2  16   5         50.21         52.00        15.88 o                         
  -1  16   5         84.98         99.82        10.52 o                         
   0  16   5         61.34        103.12        18.65 o                         
   1  16   5        276.07        280.21        25.05 o                         
   2  16   5          0.42          1.14         9.17 o                         
  -2  17   5        166.37        141.69        18.72 o                         
  -1  17   5         98.14        120.82        13.19 o                         
   0  17   5         85.88        111.51        11.40 o                         
   1  17   5         79.03        106.47        13.59 o                         
   2  17   5         64.66        106.02        18.79 o                         
  -2  18   5          7.18         20.78        20.96 o                         
  -1  18   5         19.02         50.20        15.83 o                         
   0  18   5          2.94          3.22         6.95 o                         
   1  18   5        375.70        455.61        26.87 o                         
   0  19   5          1.94         13.05        14.20 o                         
   1  19   5         16.44         64.10        12.02 o                         
  -4   0   6         59.45         69.39        54.23 o                         
  -2   0   6        633.89        415.48        53.40 o                         
   0   0   6         63.20         86.92        33.36 o                         
   2   0   6       4965.43       4900.47       368.99 o                         
   4   0   6        177.64        171.33        14.48 o                         
  -4   1   6        429.09        530.28        55.71 o                         
  -3   1   6        246.57        237.78        13.75 o                         
  -2   1   6        139.97        152.52        15.38 o                         
  -1   1   6        805.26        704.22        51.69 o                         
   0   1   6        243.18        282.92        31.40 o                         
   1   1   6        630.63        632.67        38.65 o                         
   2   1   6        526.26        560.60        39.56 o                         
   3   1   6        493.04        427.23        17.71 o                         
   4   1   6         14.29         32.10         5.46 o                         
  -4   2   6        151.54        202.63        24.45 o                         
  -3   2   6        289.08        230.80        10.37 o                         
  -2   2   6        851.48        870.98        40.45 o                         
  -1   2   6       1095.16        980.38        64.58 o                         
   0   2   6         26.89         38.77        22.25 o                         
   1   2   6        661.15        656.70        43.07 o                         
   2   2   6       4180.45       4701.84       178.20 o                         
   4   2   6         44.14        448.41       172.70 o                         
  -4   3   6        772.60        721.22        51.63 o                         
  -2   3   6        122.70        100.04         8.47 o                         
  -1   3   6       2891.84       2560.07       222.44 o                         
   0   3   6       1155.33       1067.59       115.00 o                         
   1   3   6       1567.76       1668.10        80.01 o                         
   2   3   6        867.07       1017.28        67.11 o                         
   3   3   6         87.17        144.82        12.23 o                         
   4   3   6        731.92        684.51        55.12 o                         
  -4   4   6        114.81        142.20        20.85 o                         
  -3   4   6        440.00        449.51        19.16 o                         
  -2   4   6         12.47         16.11         5.21 o                         
  -1   4   6          2.86          1.51        13.09 o                         
   0   4   6          0.20         -3.20        30.93 o                         
   1   4   6        118.40        132.21        18.57 o                         
   2   4   6         40.50         44.08        10.46 o                         
   3   4   6        463.80        672.30        57.06 o                         
   4   4   6        137.04        209.81        22.31 o                         
  -4   5   6        623.22        574.72        51.58 o                         
  -3   5   6        153.33        175.64        10.57 o                         
  -2   5   6        166.63        130.80        10.60 o                         
  -1   5   6        543.12        575.07        53.07 o                         
   0   5   6         55.97         42.47        16.30 o                         
   1   5   6        791.20        851.83        47.14 o                         
   2   5   6         40.35         45.51        10.18 o                         
   3   5   6         17.52         30.56         5.09 o                         
   4   5   6         84.90        119.37        15.31 o                         
  -4   6   6         80.65        118.87        27.77 o                         
  -3   6   6         26.53         45.71         7.33 o                         
  -2   6   6        189.30        174.83        12.15 o                         
  -1   6   6       3530.01       3588.62       173.32 o                         
   0   6   6        325.71        541.86        64.00 o                         
   1   6   6       1861.27       2204.42       115.26 o                         
   2   6   6          8.40         11.48         8.55 o                         
   3   6   6         97.18        120.68         7.54 o                         
   4   6   6         23.20         38.13         5.92 o                         
  -4   7   6         36.64         92.47        66.86 o                         
  -3   7   6        350.80        363.71        28.02 o                         
  -2   7   6        150.96        158.63        47.27 o                         
  -1   7   6         17.17         13.93         6.49 o                         
   0   7   6         94.55         89.71        21.15 o                         
   1   7   6       1122.42       1186.60        85.03 o                         
   2   7   6        107.12         83.89        13.43 o                         
   3   7   6        214.56        182.84        11.56 o                         
   4   7   6        132.14        198.40        21.81 o                         
  -4   8   6        105.70        184.58       105.66 o                         
  -3   8   6        198.54        175.13        23.47 o                         
  -2   8   6       1232.35       1772.17       676.80 o                         
  -1   8   6        290.08        238.65        28.12 o                         
   0   8   6        151.27        213.86        68.21 o                         
   1   8   6        298.74        475.93       100.53 o                         
   2   8   6         12.49          7.21         9.17 o                         
   3   8   6         36.42         83.37        11.23 o                         
   4   8   6          7.87          5.14        30.81 o                         
  -4   9   6          3.53         23.89        13.83 o                         
  -3   9   6         37.21         71.70        12.19 o                         
  -2   9   6          2.65         13.45         9.96 o                         
  -1   9   6          3.05          7.75        16.98 o                         
   0   9   6         47.50         46.76        12.32 o                         
   1   9   6        289.18        425.97       101.49 o                         
   2   9   6         17.13         24.48        10.93 o                         
   4   9   6          1.32         -2.26        19.15 o                         
  -4  10   6        380.01        177.47        18.60 o                         
  -3  10   6         71.07         97.43        12.82 o                         
  -2  10   6       1272.69       1238.30        73.11 o                         
  -1  10   6         27.06         16.95         8.64 o                         
   0  10   6        283.82        252.62        58.24 o                         
   1  10   6        212.78        361.99        99.98 o                         
   2  10   6          3.00         14.50        11.44 o                         
   3  10   6         12.74         34.26         8.58 o                         
   4  10   6         11.15         34.44        11.30 o                         
  -3  11   6        561.35        505.36        28.13 o                         
  -2  11   6         31.69         34.61        10.53 o                         
  -1  11   6        127.67        116.43        11.07 o                         
   0  11   6         48.72         29.59         7.02 o                         
   1  11   6       1054.11        919.02        52.68 o                         
   2  11   6        229.17        217.47        14.83 o                         
   3  11   6         27.04         84.84        13.66 o                         
  -3  12   6        105.87        100.93        15.65 o                         
  -2  12   6         30.80         36.14        13.40 o                         
  -1  12   6        165.59        186.19        16.16 o                         
   0  12   6        118.18        123.86        11.19 o                         
   1  12   6        944.43        798.64        57.97 o                         
   2  12   6        228.75        248.55        13.18 o                         
   3  12   6         14.26         34.18         9.05 o                         
  -3  13   6         15.74         26.86        12.14 o                         
  -2  13   6         14.78         21.12        12.42 o                         
  -1  13   6         74.47         80.07        11.61 o                         
   0  13   6       2434.94       2396.38       131.02 o                         
   1  13   6        343.87        389.23        32.17 o                         
   2  13   6        139.77        139.24        13.79 o                         
   3  13   6         50.99         81.76        10.57 o                         
  -3  14   6        103.35        134.04        15.01 o                         
  -2  14   6        185.26        200.02        19.90 o                         
  -1  14   6        292.82        273.09        20.83 o                         
   0  14   6         35.95         43.54        10.12 o                         
   1  14   6        994.85        947.41        67.53 o                         
   2  14   6          0.06          0.41         8.59 o                         
   3  14   6          8.58         -5.44        18.06 o                         
  -3  15   6          3.60         13.02         9.12 o                         
  -2  15   6          0.46         10.99        16.48 o                         
  -1  15   6        623.44        582.20        37.64 o                         
   0  15   6        362.96        460.67        43.53 o                         
   1  15   6        320.65        300.88        22.06 o                         
   2  15   6        218.43        289.80        20.52 o                         
   3  15   6          1.79          1.57        10.63 o                         
  -2  16   6         86.02        100.53        22.93 o                         
  -1  16   6          3.61          8.80        11.38 o                         
   0  16   6        126.47        188.73        18.30 o                         
   1  16   6         65.46         76.46         9.91 o                         
   2  16   6          2.07          0.68         9.15 o                         
  -2  17   6          8.07         20.48        10.71 o                         
  -1  17   6        194.25        227.76        17.47 o                         
   0  17   6          1.71          4.66         7.09 o                         
   1  17   6        226.52        236.11        16.54 o                         
   2  17   6         52.64         56.30        14.32 o                         
  -2  18   6         97.19         89.69        34.22 o                         
  -1  18   6         22.93         51.35        15.65 o                         
   0  18   6          0.06          7.29        10.03 o                         
   1  18   6        109.48        169.97        11.94 o                         
   0  19   6         29.04         95.39        17.28 o                         
   1  19   6         56.40         80.05        11.66 o                         
  -3   0   7        106.73        177.03        13.45 o                         
  -1   0   7        699.66        494.93        45.54 o                         
   1   0   7         52.96         26.04        18.97 o                         
   3   0   7       3077.17       2803.59       177.93 o                         
  -4   1   7        331.03        338.86        34.07 o                         
  -3   1   7         65.17         60.69         9.57 o                         
  -2   1   7         32.55         22.89         9.60 o                         
  -1   1   7        428.36        362.79        26.46 o                         
   0   1   7         73.97        108.79        22.31 o                         
   1   1   7        203.48        209.35        23.50 o                         
   2   1   7        501.53        612.97        43.19 o                         
   3   1   7       2214.69       1879.10        71.98 o                         
  -4   2   7          3.15         57.56        17.51 o                         
  -3   2   7         36.70         45.91         7.09 o                         
  -2   2   7       5223.91       4838.77       189.09 o                         
  -1   2   7        291.05        214.16        19.38 o                         
   0   2   7          5.07        -12.49        23.09 o                         
   1   2   7         11.09          3.90        15.57 o                         
   2   2   7       1144.22       1281.47        56.31 o                         
   3   2   7       1340.83       1563.99       123.56 o                         
   4   2   7         55.97         99.66         8.52 o                         
  -4   3   7        212.39        193.21        23.21 o                         
  -3   3   7        332.79        321.50        13.25 o                         
  -2   3   7        723.49        608.40        33.82 o                         
  -1   3   7        576.25        526.62        34.29 o                         
   0   3   7        245.70        348.28        58.03 o                         
   1   3   7        102.10        120.03        20.55 o                         
   2   3   7        140.33        144.92        12.37 o                         
   3   3   7        501.73        551.46        43.29 o                         
   4   3   7         48.75         52.95         7.98 o                         
  -4   4   7        106.11        129.78        19.87 o                         
  -3   4   7          2.18         23.83         5.95 o                         
  -2   4   7       1121.50        961.58        45.29 o                         
  -1   4   7        151.04        149.23        20.06 o                         
   0   4   7       3969.29       4535.17       353.38 o                         
   1   4   7          0.00          2.05        15.77 o                         
   2   4   7         25.01         57.92         8.61 o                         
   3   4   7        558.94        721.26        64.22 o                         
   4   4   7        407.35        452.00        29.78 o                         
  -4   5   7        269.16        327.23        37.04 o                         
  -3   5   7        907.21       1152.10        65.37 o                         
  -2   5   7         32.65         23.62         5.84 o                         
  -1   5   7       1451.58       1244.12       104.42 o                         
   0   5   7       1194.36       1462.16       131.31 o                         
   1   5   7       1226.05       1212.66       103.17 o                         
   2   5   7         19.23         25.72         8.41 o                         
   3   5   7        162.10        202.07        18.32 o                         
   4   5   7         51.98         80.16         8.59 o                         
  -4   6   7        249.34        289.02        47.14 o                         
  -3   6   7        431.40        421.62        25.82 o                         
  -2   6   7        255.97        200.01        15.63 o                         
  -1   6   7        762.26        741.03        49.55 o                         
   0   6   7       3213.83       4231.67       320.58 o                         
   1   6   7        465.48        507.57        49.74 o                         
   2   6   7          0.75          7.07         8.60 o                         
   3   6   7          3.42         23.39         8.20 o                         
   4   6   7        347.25        353.50        35.92 o                         
  -4   7   7         40.43         44.87        56.01 o                         
  -3   7   7         81.08        109.36        13.07 o                         
  -2   7   7        133.17        117.76        27.73 o                         
  -1   7   7        869.17        896.34        45.62 o                         
   0   7   7       3240.39       4485.75       342.05 o                         
   1   7   7        767.42        743.50        89.24 o                         
   2   7   7        205.35        214.02        32.68 o                         
   4   7   7          3.92         32.46         6.83 o                         
  -4   8   7         85.23         93.01        17.34 o                         
  -3   8   7        489.66        436.81        25.29 o                         
  -2   8   7        322.47        396.84       150.91 o                         
  -1   8   7       1068.03        862.68        69.44 o                         
   0   8   7         17.77         23.20         6.59 o                         
   1   8   7         89.34        133.81        67.18 o                         
   2   8   7        473.69        411.42        25.95 o                         
   3   8   7         74.27         75.23        10.80 o                         
   4   8   7          9.62         66.51         9.85 o                         
  -4   9   7          6.31         37.05        13.05 o                         
  -3   9   7       1129.42       1012.31        48.69 o                         
  -2   9   7        200.96        239.00       133.69 o                         
  -1   9   7        313.57        284.88        30.30 o                         
   0   9   7        239.35        230.20        61.77 o                         
   1   9   7        108.82        140.82        68.45 o                         
   2   9   7       1177.73        816.11        53.15 o                         
   3   9   7        248.88        230.57        13.68 o                         
   4   9   7          1.28        -13.41        13.41 o                         
  -4  10   7         45.39         35.04         9.18 o                         
  -3  10   7        435.30        422.15        24.52 o                         
  -2  10   7        573.77        549.38        85.36 o                         
  -1  10   7        889.56        769.06        65.09 o                         
   0  10   7        314.07        332.60        88.41 o                         
   1  10   7        202.07        186.46        74.58 o                         
   2  10   7          6.72         10.86        10.94 o                         
   3  10   7        554.54        528.75        51.33 o                         
   4  10   7         61.51         25.19         9.36 o                         
  -3  11   7        171.91        257.57        17.95 o                         
  -2  11   7          0.46         -3.19        17.02 o                         
  -1  11   7        133.15        141.23        24.67 o                         
   0  11   7       1043.20        925.94        51.38 o                         
   1  11   7       2081.71       1793.27       180.42 o                         
   2  11   7         39.70         36.89         7.18 o                         
   3  11   7          2.57         12.62         8.42 o                         
  -3  12   7         72.65         91.16        18.28 o                         
  -2  12   7       1075.39       1022.49       166.20 o                         
  -1  12   7         34.91         57.57        19.99 o                         
   0  12   7        720.65        723.34        35.94 o                         
   1  12   7        430.19        340.70        55.89 o                         
   2  12   7        991.20        997.87        44.28 o                         
   3  12   7         23.32         60.01        11.00 o                         
  -3  13   7          6.85         83.84        15.95 o                         
  -2  13   7          7.71         31.63        15.54 o                         
  -1  13   7       1015.03        916.42        50.27 o                         
   0  13   7         52.86         51.94         8.02 o                         
   1  13   7         21.80         29.02        11.52 o                         
   2  13   7          4.98         13.29         8.15 o                         
   3  13   7         25.54         71.64        21.75 o                         
  -3  14   7         58.18         66.56        11.41 o                         
  -2  14   7         50.22         52.68        16.07 o                         
  -1  14   7         57.96         80.83        16.76 o                         
   0  14   7          7.19          2.70        12.87 o                         
   1  14   7         49.09         51.13        12.29 o                         
   2  14   7        699.40        731.57        46.56 o                         
   3  14   7          0.05        -10.45        16.19 o                         
  -3  15   7        506.63        308.95        38.30 o                         
  -2  15   7          2.50          4.63        15.81 o                         
  -1  15   7         19.27         35.79        12.29 o                         
   0  15   7         40.24         61.35        13.18 o                         
   1  15   7          2.03         24.59        11.56 o                         
   2  15   7         34.31         56.81         9.81 o                         
  -2  16   7         32.15         41.81        16.30 o                         
  -1  16   7         59.56         70.05        14.75 o                         
   0  16   7        132.11        197.65        17.40 o                         
   1  16   7         18.08         12.99         8.05 o                         
   2  16   7         18.99         40.43         8.97 o                         
  -2  17   7        188.50        135.79        15.05 o                         
  -1  17   7         24.12         42.61        10.50 o                         
   0  17   7        280.37        359.84        23.01 o                         
   1  17   7         44.37         53.20         8.37 o                         
  -1  18   7        282.67        352.08        37.52 o                         
   0  18   7          4.86         12.11        11.06 o                         
   1  18   7          7.52         21.93         6.99 o                         
   0  19   7          0.44         12.20        12.14 o                         
  -4   0   8        361.15        334.30        33.64 o                         
  -2   0   8        416.57        404.38        54.32 o                         
   0   0   8       1136.73       1337.52       107.73 o                         
   2   0   8        119.49        134.45        15.91 o                         
   4   0   8        443.71        440.46        31.42 o                         
  -4   1   8         87.66        103.75        23.71 o                         
  -3   1   8        154.48        184.46        15.13 o                         
  -2   1   8         12.76         14.36         7.68 o                         
  -1   1   8          2.48          0.94        16.02 o                         
   0   1   8         17.69         26.74        20.80 o                         
   1   1   8        414.49        449.36        41.43 o                         
   2   1   8        134.75        159.15        16.26 o                         
   3   1   8        233.07        264.09        24.19 o                         
   4   1   8         14.56         54.16         5.66 o                         
  -4   2   8        106.62        443.18       138.40 o                         
  -3   2   8        656.05        564.33        25.30 o                         
  -2   2   8         32.83         21.50         5.72 o                         
  -1   2   8       1187.41       1019.04        82.36 o                         
   0   2   8       5145.44       6246.70       428.23 o                         
   1   2   8        539.97        497.39        34.84 o                         
   2   2   8         30.54         29.42         7.61 o                         
   3   2   8        108.20        168.94        18.72 o                         
   4   2   8         69.61        109.85         8.97 o                         
  -4   3   8        226.76        229.19        24.02 o                         
  -3   3   8        346.67        318.04        14.02 o                         
  -2   3   8        135.39         85.26         8.78 o                         
  -1   3   8       1927.28       1888.50       143.50 o                         
   0   3   8        179.82        161.91        34.58 o                         
   1   3   8       1174.15       1116.26        78.04 o                         
   2   3   8        537.00        606.86        33.88 o                         
   3   3   8        264.73        344.37        31.69 o                         
   4   3   8        221.90        399.58        27.80 o                         
  -4   4   8        165.31        161.17        18.60 o                         
  -3   4   8       1004.43       1031.42        42.61 o                         
  -2   4   8        184.36        158.95        11.62 o                         
  -1   4   8       3661.87       3308.67       203.23 o                         
   0   4   8         25.16          7.72        25.86 o                         
   1   4   8        515.55        515.03        42.84 o                         
   2   4   8        160.16        157.28        12.78 o                         
   4   4   8         18.12         55.62         6.14 o                         
  -4   5   8        326.75        313.81        33.36 o                         
  -3   5   8         14.06         23.89         6.44 o                         
  -2   5   8       1105.22        994.88        50.27 o                         
  -1   5   8        266.98        296.96        45.15 o                         
   0   5   8        222.67        228.73        26.19 o                         
   1   5   8        619.14        765.23        59.08 o                         
   2   5   8        448.73        528.49        44.99 o                         
   3   5   8          1.73          9.38         5.61 o                         
   4   5   8         35.96         51.86         6.52 o                         
  -4   6   8        167.72        117.43        17.91 o                         
  -3   6   8         11.62         28.93         6.71 o                         
  -2   6   8        421.75        362.76        30.08 o                         
  -1   6   8         10.80         12.87        13.81 o                         
   0   6   8        405.83        461.86        50.05 o                         
   1   6   8          1.39          6.84        17.38 o                         
   2   6   8         37.51         59.85         8.73 o                         
   3   6   8         50.25        135.08        18.72 o                         
   4   6   8          2.67         24.53         4.96 o                         
  -4   7   8         69.74         58.15        14.57 o                         
  -3   7   8         58.03         89.53         9.13 o                         
  -2   7   8        517.89        470.81        35.95 o                         
  -1   7   8        100.63         86.16         9.82 o                         
   0   7   8         21.49         40.73        19.15 o                         
   1   7   8       1022.44       1128.79        91.46 o                         
   2   7   8        548.26        542.95        76.02 o                         
   3   7   8        101.87        109.39         9.86 o                         
   4   7   8          3.50         10.04         5.72 o                         
  -4   8   8        102.49         84.91        15.19 o                         
  -3   8   8        435.44        373.05        47.12 o                         
  -2   8   8        354.93        560.21       213.65 o                         
  -1   8   8        737.87        583.05        49.77 o                         
   0   8   8          5.06          2.06         6.28 o                         
   1   8   8        452.21        381.65       145.35 o                         
   2   8   8        345.37        309.76        22.63 o                         
   3   8   8         21.06         46.88         8.98 o                         
   4   8   8        225.51        293.38        20.73 o                         
  -4   9   8         74.28         48.74        10.47 o                         
  -3   9   8       1528.17       1380.83        74.03 o                         
  -2   9   8         39.38         40.25        27.34 o                         
  -1   9   8       1796.31       1460.28        96.48 o                         
   0   9   8         45.28         34.64         9.30 o                         
   1   9   8        621.76        611.45       228.42 o                         
   2   9   8        108.33        100.98        11.42 o                         
   4   9   8         34.12         26.34        11.72 o                         
  -3  10   8        110.09         96.85        12.59 o                         
  -2  10   8          8.15         21.83        16.05 o                         
  -1  10   8         94.48         75.15        17.88 o                         
   0  10   8         35.21         16.86        22.68 o                         
   1  10   8         40.34         36.30        10.86 o                         
   2  10   8         63.97         72.17        12.61 o                         
   3  10   8         66.98         84.75        10.29 o                         
  -3  11   8        464.93        399.77        22.77 o                         
  -2  11   8         98.73        100.40        21.96 o                         
  -1  11   8        215.18        182.86        18.63 o                         
   0  11   8         46.93         49.92         8.96 o                         
   1  11   8          1.03          8.86        11.08 o                         
   2  11   8        706.96        620.08        37.66 o                         
   3  11   8         29.92         51.15        12.81 o                         
  -3  12   8          6.33         17.92         9.42 o                         
  -2  12   8         65.26         52.46        17.38 o                         
  -1  12   8         22.18         29.10         8.04 o                         
   0  12   8        371.76        336.04        25.47 o                         
   1  12   8         22.89         17.64        10.38 o                         
   2  12   8        717.86        749.47        34.47 o                         
   3  12   8          2.71          4.20        12.63 o                         
  -3  13   8          5.82         31.93        10.12 o                         
  -2  13   8         38.13         49.98        16.12 o                         
  -1  13   8         14.47         19.83        11.88 o                         
   0  13   8          1.47          5.15        11.91 o                         
   1  13   8        618.20        573.75        37.42 o                         
   2  13   8        557.55        572.11        30.17 o                         
   3  13   8          0.06         55.45        43.71 o                         
  -3  14   8        163.99         84.76        12.42 o                         
  -2  14   8         48.80         58.86        15.51 o                         
  -1  14   8        225.10        284.43        24.86 o                         
   0  14   8          1.64         29.27        14.31 o                         
   1  14   8        996.73        921.87        52.75 o                         
   2  14   8         74.14         69.53         9.60 o                         
   3  14   8          0.35         14.02        10.15 o                         
  -3  15   8         31.62         27.91        11.10 o                         
  -2  15   8         96.44        128.56        29.24 o                         
  -1  15   8         71.96        109.77        15.97 o                         
   0  15   8        219.01        266.80        20.59 o                         
   1  15   8        176.72        180.84        16.23 o                         
   2  15   8        100.77        116.61        11.53 o                         
  -2  16   8          0.13         14.47        12.03 o                         
  -1  16   8         32.63         47.06        13.80 o                         
   0  16   8        212.88        246.96        37.12 o                         
   1  16   8         12.02         21.26        10.05 o                         
   2  16   8        299.13        349.01        27.91 o                         
  -2  17   8         82.05        145.62        28.51 o                         
  -1  17   8         12.87         33.19         9.98 o                         
   0  17   8         14.44         24.34         7.99 o                         
   1  17   8         63.82         69.35         7.83 o                         
  -1  18   8         30.36         22.90        12.87 o                         
   0  18   8        512.61        675.34       109.62 o                         
   1  18   8         27.95         44.22        12.26 o                         
   0  19   8          0.25         12.26        10.39 o                         
  -3   0   9       1310.90       1501.84        90.08 o                         
  -1   0   9        198.27        191.53        31.11 o                         
   1   0   9        493.06        444.40        43.70 o                         
   3   0   9        654.57        578.79        28.71 o                         
  -4   1   9         21.85         32.88        10.95 o                         
  -2   1   9        264.29        230.54        21.02 o                         
  -1   1   9       2966.60       2637.87       154.79 o                         
   0   1   9       1032.56       1403.82        80.99 o                         
   1   1   9         24.76          6.18        16.82 o                         
   2   1   9        989.17        893.27        49.95 o                         
   3   1   9       1119.87        966.47        48.46 o                         
   4   1   9        222.33        277.67        16.60 o                         
  -4   2   9         17.14         16.75        14.09 o                         
  -3   2   9        410.11        506.41        27.90 o                         
  -2   2   9          0.59          1.05         5.67 o                         
  -1   2   9       1802.88       1617.35       123.31 o                         
   0   2   9        264.31        347.81        48.07 o                         
   1   2   9          3.18         -4.04        14.97 o                         
   2   2   9         13.25         23.75         7.71 o                         
   3   2   9        822.08       1015.46        98.25 o                         
   4   2   9        368.56        331.18        19.89 o                         
  -4   3   9        323.40        463.85        31.62 o                         
  -3   3   9        139.76        183.28        12.54 o                         
  -2   3   9          5.14          9.22         5.70 o                         
  -1   3   9       4200.05       3569.84       253.25 o                         
   0   3   9        895.59       1291.34       118.74 o                         
   1   3   9         37.16         40.03        17.87 o                         
   2   3   9          0.30         -0.68         7.42 o                         
   3   3   9       1068.62       1310.93       134.75 o                         
   4   3   9        648.44        688.17        38.15 o                         
  -4   4   9        444.81        428.01        22.52 o                         
  -3   4   9        334.64        363.59        18.28 o                         
  -2   4   9        351.49        303.53        18.49 o                         
  -1   4   9          0.02         -1.69        13.47 o                         
   0   4   9        543.85        488.33        83.76 o                         
   1   4   9        340.04        379.59        35.98 o                         
   2   4   9         40.64         34.93         8.05 o                         
   3   4   9          4.81         20.96         5.92 o                         
   4   4   9         36.26        116.19         8.21 o                         
  -4   5   9         60.03         90.72        13.89 o                         
  -3   5   9         37.33         66.36         8.30 o                         
  -2   5   9         36.51         27.31         6.84 o                         
  -1   5   9        367.54        274.17        30.48 o                         
   0   5   9        712.05        859.07        65.22 o                         
   1   5   9        666.41        748.42        54.16 o                         
   2   5   9         31.23         32.54         6.28 o                         
   3   5   9          3.04         22.93         7.30 o                         
   4   5   9         17.89         27.15         5.11 o                         
  -4   6   9         15.75         37.48        10.29 o                         
  -3   6   9         44.19         52.56         7.92 o                         
  -2   6   9        640.38        595.86        61.42 o                         
  -1   6   9          5.50          6.22        13.99 o                         
   0   6   9       6026.30       6795.05       670.52 o                         
   1   6   9       1058.21       1019.90        93.18 o                         
   2   6   9        175.50        192.45        21.78 o                         
   3   6   9          0.68         31.17         9.95 o                         
   4   6   9        121.51         89.95        55.13 o                         
  -4   7   9        264.02        157.13        15.74 o                         
  -3   7   9        548.69        512.42        29.18 o                         
  -2   7   9        398.99        413.37        48.28 o                         
  -1   7   9        535.60        475.14        53.66 o                         
   0   7   9        816.07        849.06        79.48 o                         
   1   7   9          3.93          0.27        18.12 o                         
   2   7   9        182.30        216.97        36.17 o                         
   3   7   9         58.04         73.65        16.52 o                         
   4   7   9         25.00        -15.10        15.10 o                         
  -4   8   9        101.51         60.78         9.94 o                         
  -3   8   9         49.20         73.79        16.82 o                         
  -2   8   9       1529.52       2516.90       928.12 o                         
  -1   8   9        308.05        238.40        44.80 o                         
   0   8   9        109.29        105.00        36.80 o                         
   1   8   9        271.22        205.63        90.08 o                         
   2   8   9         15.98         17.76         9.32 o                         
   3   8   9         79.86         56.77        16.57 o                         
   4   8   9        133.44        197.31        19.94 o                         
  -4   9   9         86.66        246.24        56.73 o                         
  -3   9   9          0.48         46.70        13.18 o                         
  -2   9   9       2414.55       3920.73      1507.27 o                         
  -1   9   9       1752.10       1547.08       138.60 o                         
   0   9   9        692.58        814.00       328.25 o                         
   1   9   9        185.34        164.14        16.18 o                         
   2   9   9         13.56         14.95         9.77 o                         
   3   9   9         67.21         92.74        11.80 o                         
  -3  10   9         26.83        106.69        15.23 o                         
  -2  10   9          2.55         11.10        16.44 o                         
  -1  10   9        271.18        244.70        27.00 o                         
   0  10   9         16.63          2.03        13.32 o                         
   1  10   9       1734.25       1308.09        67.44 o                         
   2  10   9         56.77         31.52        10.28 o                         
   3  10   9        499.33        468.60        26.38 o                         
  -3  11   9         14.89         28.66         9.19 o                         
  -2  11   9       1946.42       1806.67       138.27 o                         
  -1  11   9        226.13        174.54        18.37 o                         
   0  11   9        199.93        203.99        17.39 o                         
   1  11   9        111.09         88.42        17.05 o                         
   2  11   9         72.40         62.07        12.15 o                         
   3  11   9        150.56        194.10        32.99 o                         
  -3  12   9         51.46         67.28         9.23 o                         
  -2  12   9         72.96         67.60        17.35 o                         
  -1  12   9          9.12          9.72        10.91 o                         
   0  12   9         86.82         85.38        13.51 o                         
   1  12   9       1078.36        830.84        54.38 o                         
   2  12   9        211.12        231.77        15.15 o                         
   3  12   9          3.09         72.92        19.75 o                         
  -3  13   9          8.32         19.33         8.82 o                         
  -2  13   9          6.51         24.81        16.11 o                         
  -1  13   9       1345.10       1211.47        91.97 o                         
   0  13   9         13.43         18.12        13.84 o                         
   1  13   9        460.26        402.31        31.93 o                         
   2  13   9         32.33         37.88         8.63 o                         
   3  13   9        680.42        667.36       220.99 o                         
  -3  14   9         43.91         51.81        14.22 o                         
  -2  14   9        157.96        171.79        27.86 o                         
  -1  14   9          5.48         44.92        18.01 o                         
   0  14   9        133.18        165.42        19.48 o                         
   1  14   9          5.00         15.84        10.81 o                         
   2  14   9         74.83         74.88         9.22 o                         
   3  14   9          4.55         15.16         7.85 o                         
  -3  15   9        200.89         83.49        14.32 o                         
  -2  15   9         17.45         22.20         9.99 o                         
  -1  15   9         91.18        134.67        16.89 o                         
   0  15   9        221.21        290.09        27.20 o                         
   1  15   9          5.53         15.01        10.49 o                         
   2  15   9          6.83         12.44        11.72 o                         
  -2  16   9        390.34        568.91        61.20 o                         
  -1  16   9          8.30         25.68        13.87 o                         
   0  16   9         36.57         69.56        16.53 o                         
   1  16   9        294.18        344.88        27.57 o                         
   2  16   9         16.93         44.58        16.67 o                         
  -2  17   9        229.02        160.46        21.79 o                         
  -1  17   9         19.35         31.04        10.60 o                         
   0  17   9         82.21        128.38        12.03 o                         
   1  17   9          0.16         16.00        11.02 o                         
  -1  18   9         12.32         17.46        10.87 o                         
   0  18   9         28.43         46.87        11.70 o                         
   1  18   9         23.49         54.55        11.18 o                         
   0  19   9        260.13        301.28        30.57 o                         
  -4   0  10         37.79         44.97        11.49 o                         
  -2   0  10          9.15          0.45        24.98 o                         
   0   0  10         76.17        106.64        35.52 o                         
   2   0  10        237.91        263.40        24.93 o                         
   4   0  10        312.79        288.73        21.16 o                         
  -4   1  10        316.82        319.76        23.47 o                         
  -3   1  10          3.51         34.26        14.12 o                         
  -2   1  10         45.78         51.03         9.54 o                         
  -1   1  10        450.42        324.39        43.11 o                         
   0   1  10          4.03         -0.01        21.13 o                         
   1   1  10       1469.75       1659.81        74.85 o                         
   2   1  10         14.43         21.88        10.58 o                         
   3   1  10        169.28        172.78         9.71 o                         
   4   1  10        161.86        180.27        14.10 o                         
  -4   2  10        242.18        220.59        15.10 o                         
  -3   2  10        278.05        300.34        18.16 o                         
  -2   2  10        673.99        566.32        31.25 o                         
  -1   2  10       1799.61       1739.36       110.00 o                         
   0   2  10        608.42        767.21        77.00 o                         
   1   2  10        120.28        109.45        10.44 o                         
   2   2  10        726.38        702.03        35.12 o                         
   3   2  10         64.95        143.82        17.60 o                         
   4   2  10          7.88         24.49         5.58 o                         
  -4   3  10         94.86         92.30        14.91 o                         
  -3   3  10        144.16        161.38        12.11 o                         
  -2   3  10         23.17         27.89         6.40 o                         
  -1   3  10         11.75         12.94         5.37 o                         
   0   3  10       5078.27       6713.10       721.90 o                         
   1   3  10       2252.10       2458.58       100.66 o                         
   2   3  10        315.88        336.94        21.10 o                         
   4   3  10         55.86         63.52         8.55 o                         
  -4   4  10        144.86        216.33        17.85 o                         
  -3   4  10       1662.56       1486.22        60.72 o                         
  -2   4  10        105.70         79.61        12.24 o                         
  -1   4  10        288.48        284.59        22.27 o                         
   0   4  10        218.40        263.55        96.24 o                         
   1   4  10        835.31        874.63        50.27 o                         
   2   4  10        201.67        199.97        21.33 o                         
   3   4  10        469.32        487.36        26.91 o                         
   4   4  10          1.36         16.86         4.23 o                         
  -4   5  10        174.11        199.87        22.82 o                         
  -3   5  10         75.37         78.39         9.26 o                         
  -2   5  10          7.05          6.90         6.07 o                         
  -1   5  10        232.93        198.10        15.40 o                         
   0   5  10       1648.27       1979.44       130.07 o                         
   1   5  10        114.00        137.92        17.22 o                         
   2   5  10         40.04         36.19         8.71 o                         
   3   5  10         55.86         70.13         7.34 o                         
   4   5  10         11.20         19.26         4.24 o                         
  -4   6  10        115.25        212.09        25.74 o                         
  -3   6  10        599.19        550.17        33.93 o                         
  -2   6  10        111.21        110.58        11.97 o                         
  -1   6  10       1167.81       1040.98        81.71 o                         
   0   6  10        487.01        752.88        74.76 o                         
   1   6  10       1133.04       1267.42       103.01 o                         
   2   6  10        265.17        298.06        24.77 o                         
   3   6  10         72.99         79.95         9.00 o                         
   4   6  10          3.96         11.36        26.07 o                         
  -4   7  10        207.54        277.47       164.81 o                         
  -3   7  10         13.65         37.62        10.19 o                         
  -2   7  10        287.63        288.49        34.29 o                         
  -1   7  10         62.01         48.08        17.52 o                         
   0   7  10         91.08         99.51        26.55 o                         
   1   7  10         13.27         18.27        20.68 o                         
   2   7  10        359.34        311.78        36.66 o                         
   3   7  10         26.89         65.22        14.79 o                         
   4   7  10         39.41          7.55        12.26 o                         
  -4   8  10        184.17        320.06       197.91 o                         
  -3   8  10        147.08        128.73        14.58 o                         
  -2   8  10        949.48       1406.69       493.69 o                         
  -1   8  10         41.27         18.52        27.81 o                         
   0   8  10          0.25         11.84        37.27 o                         
   1   8  10         16.33         20.85        34.94 o                         
   2   8  10       1144.05        940.91        60.13 o                         
   3   8  10         26.55         61.86        19.63 o                         
   4   8  10         24.62         24.39        16.40 o                         
  -4   9  10          0.49          7.04        14.47 o                         
  -3   9  10        534.93        447.87        23.62 o                         
  -2   9  10       1651.75       2766.47      1134.61 o                         
  -1   9  10        622.65        451.43        52.35 o                         
   0   9  10         68.74         59.45        33.99 o                         
   1   9  10         62.98         47.30        10.11 o                         
   2   9  10        327.96        244.21        16.86 o                         
   3   9  10         12.06         45.19         9.74 o                         
  -3  10  10          1.39         30.92        10.24 o                         
  -2  10  10        165.25        155.32        22.93 o                         
  -1  10  10        994.15        853.70        73.75 o                         
   0  10  10        236.41        220.69        23.07 o                         
   1  10  10         56.28         50.45        10.11 o                         
   2  10  10        844.43        741.96        38.45 o                         
   3  10  10        358.81        388.56        22.81 o                         
  -3  11  10         41.88         56.06        14.11 o                         
  -2  11  10         65.26         77.22        18.56 o                         
  -1  11  10        171.27        127.91        21.42 o                         
   0  11  10         66.13         62.12        15.90 o                         
   1  11  10         55.73         55.76        10.89 o                         
   2  11  10        654.95        620.94        32.92 o                         
   3  11  10         18.74         49.71         9.47 o                         
  -3  12  10         53.86         78.27        11.63 o                         
  -2  12  10        146.58        114.82        21.66 o                         
  -1  12  10        187.91        177.40        26.65 o                         
   0  12  10         34.31         35.67        16.71 o                         
   1  12  10          1.91          0.22        10.46 o                         
   2  12  10        294.98        310.55        18.25 o                         
   3  12  10         58.79         54.92        17.52 o                         
  -3  13  10          0.12         27.66        13.14 o                         
  -2  13  10          6.57         27.05        13.35 o                         
  -1  13  10         72.84         91.95        17.58 o                         
   0  13  10        492.52        469.87        41.99 o                         
   1  13  10        281.08        268.58        23.77 o                         
   2  13  10          4.83         22.38        11.74 o                         
   3  13  10          0.17         59.63        12.99 o                         
  -3  14  10        147.99         85.47        18.09 o                         
  -2  14  10         19.07         45.23        16.45 o                         
  -1  14  10         27.41         31.40        13.89 o                         
   0  14  10          0.53          2.60        19.40 o                         
   1  14  10        289.01        277.70        23.85 o                         
   2  14  10          9.67         11.87        12.21 o                         
  -2  15  10          9.13          9.96        11.38 o                         
  -1  15  10        133.64        134.69        24.00 o                         
   0  15  10        115.40        108.68        25.19 o                         
   1  15  10          0.47          7.55         9.79 o                         
   2  15  10        138.21         95.70        23.77 o                         
  -2  16  10         41.49         49.36        20.96 o                         
  -1  16  10         38.93         77.57        14.36 o                         
   0  16  10         85.09        110.91        17.35 o                         
   1  16  10         63.96         81.96        10.38 o                         
   2  16  10         94.48        108.44        17.94 o                         
  -2  17  10         10.89         19.26         6.82 o                         
  -1  17  10         94.91         99.36        10.78 o                         
   0  17  10         89.47        108.60        15.60 o                         
   1  17  10         78.27         74.38        11.55 o                         
  -1  18  10        128.43        129.77        16.98 o                         
   0  18  10          7.83         14.85         9.55 o                         
  -3   0  11        216.24        339.77        22.17 o                         
  -1   0  11        915.62        763.78        71.35 o                         
   1   0  11        328.17        395.41        44.71 o                         
   3   0  11        497.95        454.41        42.53 o                         
  -4   1  11        183.82        174.41        16.19 o                         
  -3   1  11        123.75        291.71        31.86 o                         
  -2   1  11        800.54        716.60        53.07 o                         
  -1   1  11        245.72        232.30        16.07 o                         
   0   1  11        625.86       1034.47        67.33 o                         
   1   1  11          4.76          1.39        10.72 o                         
   2   1  11        166.51        161.71        30.76 o                         
   3   1  11          1.98         19.14         5.23 o                         
   4   1  11        275.83        255.39        19.12 o                         
  -4   2  11        153.60        166.40        11.18 o                         
  -2   2  11        401.82        370.27        22.51 o                         
  -1   2  11         64.48         49.48         6.70 o                         
   0   2  11       1354.63       1632.05       110.39 o                         
   1   2  11        323.24        339.47        19.89 o                         
   2   2  11          0.74          0.82         6.55 o                         
   3   2  11        216.12        312.73        40.27 o                         
   4   2  11       1105.60       1012.16        55.58 o                         
  -4   3  11       1042.62        894.58        56.28 o                         
  -2   3  11        163.38        133.91        11.18 o                         
  -1   3  11         87.99         77.39         7.14 o                         
   0   3  11        116.39        148.93        37.40 o                         
   1   3  11        559.64        622.67        32.84 o                         
   2   3  11         57.27         55.87         9.73 o                         
   3   3  11         15.97         34.69         6.33 o                         
   4   3  11        718.47        750.97        41.40 o                         
  -4   4  11        171.74        144.05        15.19 o                         
  -3   4  11         88.49         83.99        10.10 o                         
  -2   4  11       2019.64       1881.67       102.80 o                         
  -1   4  11          5.20         13.69         4.56 o                         
   0   4  11         95.53        216.32        36.64 o                         
   1   4  11        136.19        154.68        12.36 o                         
   2   4  11        121.70        102.83        11.23 o                         
   4   4  11        226.29        215.77        26.70 o                         
  -4   5  11         73.79        115.81        19.79 o                         
  -3   5  11        165.86        166.18        13.04 o                         
  -2   5  11         42.37         45.14         6.18 o                         
  -1   5  11          1.60          6.15         6.38 o                         
   0   5  11          4.30        -10.95        14.25 o                         
   1   5  11       3487.57       3758.27       237.87 o                         
   2   5  11         15.17         12.40         6.17 o                         
   3   5  11         12.69         33.18         5.88 o                         
   4   5  11         29.58         26.21         3.84 o                         
  -4   6  11         69.49         79.87        13.99 o                         
  -3   6  11        230.01        214.49        12.65 o                         
  -2   6  11          3.43          2.72         5.73 o                         
  -1   6  11        166.38        179.69        18.25 o                         
   0   6  11        314.40        419.36        49.78 o                         
   1   6  11        607.24        676.59        51.90 o                         
   2   6  11         52.72         45.77         7.92 o                         
   3   6  11         32.47         38.55         6.23 o                         
   4   6  11         10.91         40.60         6.71 o                         
  -4   7  11         71.07         64.99        42.26 o                         
  -3   7  11          2.03         12.99         8.53 o                         
  -2   7  11        129.15        110.92        10.09 o                         
  -1   7  11        174.76        161.23        36.10 o                         
   0   7  11        504.16        482.34        90.11 o                         
   1   7  11        661.65        618.88        65.98 o                         
   2   7  11        150.97        145.49        16.66 o                         
   3   7  11         32.97         32.74        10.56 o                         
   4   7  11         48.04         38.61        26.79 o                         
  -4   8  11          2.63         42.53        62.74 o                         
  -3   8  11          2.60         22.44        13.85 o                         
  -2   8  11          0.22        -12.11        25.25 o                         
  -1   8  11        615.36        406.03        79.11 o                         
   0   8  11        854.98        768.93       116.29 o                         
   1   8  11        296.23        218.04        15.44 o                         
   2   8  11         26.71         25.52        12.45 o                         
   3   8  11        352.84        411.11        44.71 o                         
  -3   9  11          0.22         26.85        14.05 o                         
  -2   9  11       1184.54       2060.72       878.37 o                         
  -1   9  11         82.44         71.46        18.20 o                         
   0   9  11       2200.79       1923.31       145.46 o                         
   1   9  11         10.36          8.92         8.69 o                         
   2   9  11        122.19        101.26        11.78 o                         
   3   9  11          0.21         19.58         8.50 o                         
  -3  10  11         62.73        162.55        20.39 o                         
  -2  10  11         46.38         65.98        29.15 o                         
  -1  10  11       4515.20       3661.97       312.80 o                         
   0  10  11        117.99        154.33        33.99 o                         
   1  10  11         74.60         80.08        10.57 o                         
   2  10  11        153.03        152.09        13.31 o                         
   3  10  11        106.04        147.19        11.38 o                         
  -3  11  11        376.35        344.78        24.58 o                         
  -2  11  11         32.90         32.75        15.28 o                         
  -1  11  11         51.36         27.25        19.98 o                         
   0  11  11         14.15          8.81        29.01 o                         
   1  11  11          8.62          5.77         9.85 o                         
   2  11  11       1428.60       1369.32        66.81 o                         
   3  11  11         51.39         56.98         8.66 o                         
  -3  12  11          7.82         12.92         9.03 o                         
  -2  12  11         11.87         30.22        13.82 o                         
  -1  12  11         98.79         92.32        16.51 o                         
   0  12  11       1610.38       1437.56       120.54 o                         
   1  12  11         68.79         66.46        11.54 o                         
   2  12  11        117.98        118.62        11.61 o                         
   3  12  11        348.54        337.59        97.75 o                         
  -3  13  11         29.37         76.61        26.85 o                         
  -2  13  11         39.71         67.75        20.03 o                         
  -1  13  11         11.99         32.16        15.73 o                         
   0  13  11          5.92         24.94        13.98 o                         
   1  13  11         27.13         32.63        10.79 o                         
   2  13  11          3.89          6.01         9.61 o                         
   3  13  11         72.12         31.72         9.97 o                         
  -3  14  11         72.38         67.07        30.39 o                         
  -2  14  11        407.38        468.23        51.77 o                         
  -1  14  11         26.75         36.43        14.04 o                         
   0  14  11        248.89        259.97        22.95 o                         
   1  14  11         30.24         55.23        12.81 o                         
   2  14  11        125.12         51.77        19.94 o                         
  -2  15  11        291.52        335.35        33.63 o                         
  -1  15  11        131.61        160.64        24.42 o                         
   0  15  11          0.20         -1.27        20.42 o                         
   1  15  11         16.74         27.00        10.26 o                         
   2  15  11          1.24         30.21        13.35 o                         
  -2  16  11        240.91        276.44       119.53 o                         
  -1  16  11        193.19        239.60        29.66 o                         
   0  16  11          0.36          6.10        18.67 o                         
   1  16  11         90.28         86.73        10.08 o                         
   2  16  11          9.95         15.65        10.27 o                         
  -1  17  11         11.22         16.90         7.64 o                         
   0  17  11         70.93        112.13        14.97 o                         
   1  17  11          1.69          5.41         8.33 o                         
  -1  18  11        429.71        236.94        24.83 o                         
   0  18  11          3.60         12.39         8.20 o                         
  -4   0  12        267.55        253.19        31.75 o                         
  -2   0  12        524.08        490.35        71.09 o                         
   0   0  12       3012.77       3485.79       259.21 o                         
   2   0  12         74.63         80.39        18.07 o                         
   4   0  12        174.73        158.52        18.06 o                         
  -4   1  12        222.26        235.73        19.04 o                         
  -3   1  12        396.65        397.36        27.06 o                         
  -2   1  12         36.40         35.10        21.22 o                         
  -1   1  12        200.84        170.40        12.32 o                         
   0   1  12        805.24       1165.31        74.55 o                         
   1   1  12        301.60        326.70        24.40 o                         
   2   1  12         75.74         67.11        18.53 o                         
   3   1  12         28.21         69.12         9.64 o                         
   4   1  12         28.55         56.42         5.71 o                         
  -4   2  12         22.56         88.95         8.52 o                         
  -3   2  12        443.55        469.14        21.35 o                         
  -2   2  12         65.18         71.72         9.45 o                         
  -1   2  12        142.25        142.34        11.49 o                         
   0   2  12        465.39        481.03        49.70 o                         
   1   2  12        298.56        322.98        19.38 o                         
   2   2  12        399.74        373.18        27.76 o                         
   3   2  12         63.64         99.67        10.79 o                         
   4   2  12          2.89         21.31         3.60 o                         
  -4   3  12        332.23        379.92        27.10 o                         
  -3   3  12       1644.25       1442.40        55.27 o                         
  -2   3  12       2877.97       2842.32        86.24 o                         
  -1   3  12        211.38        220.92        17.22 o                         
   0   3  12       1414.83       1711.78        97.49 o                         
   1   3  12         11.55          2.83         8.02 o                         
   2   3  12        262.57        233.18        22.39 o                         
   3   3  12        165.95        437.29        70.97 o                         
   4   3  12         18.76         37.14         4.02 o                         
  -4   4  12        394.91        351.40        24.42 o                         
  -3   4  12        365.90        437.26        20.26 o                         
  -2   4  12         23.42         31.69         6.01 o                         
  -1   4  12         95.44        107.04         8.98 o                         
   0   4  12        583.62        764.15        50.45 o                         
   1   4  12        953.65       1068.85        64.36 o                         
   2   4  12        226.34        193.73        11.50 o                         
   3   4  12         34.09         67.61         8.03 o                         
   4   4  12          4.74          3.58         3.03 o                         
  -4   5  12         84.04         94.28        18.18 o                         
  -3   5  12        119.15        120.61         9.07 o                         
  -2   5  12       1003.31        939.99        47.49 o                         
  -1   5  12         84.89        113.41         8.98 o                         
   0   5  12         15.24         16.95        15.82 o                         
   1   5  12        221.59        231.07        20.38 o                         
   2   5  12        843.18        781.76        45.57 o                         
   3   5  12         16.39         79.63         7.99 o                         
   4   5  12         32.51         37.40         5.86 o                         
  -4   6  12          5.51         29.26        19.90 o                         
  -3   6  12         26.76         40.28         6.99 o                         
  -2   6  12         86.75         78.30         8.32 o                         
  -1   6  12        352.22        360.43        25.69 o                         
   0   6  12        110.43        110.09        21.41 o                         
   1   6  12          5.99         10.95         8.24 o                         
   2   6  12         61.87         71.52        10.08 o                         
   3   6  12         73.32         72.94         7.70 o                         
   4   6  12          0.63         34.01         5.01 o                         
  -4   7  12          9.83         11.72        43.56 o                         
  -3   7  12        388.64        383.29        32.63 o                         
  -2   7  12        254.43        211.88        15.23 o                         
  -1   7  12       1029.73        793.85        71.74 o                         
   0   7  12         57.76         54.24        22.03 o                         
   1   7  12        724.58        605.04        40.60 o                         
   2   7  12        257.58        251.79        21.70 o                         
   3   7  12         29.63         34.11         9.67 o                         
  -4   8  12        168.93        412.50        59.81 o                         
  -3   8  12        294.66        221.14        26.24 o                         
  -2   8  12        135.79        155.54        29.70 o                         
  -1   8  12       1094.59        868.01        67.77 o                         
   0   8  12         59.32         39.10        33.02 o                         
   1   8  12         13.21         16.16         8.31 o                         
   2   8  12          2.68          7.24        12.25 o                         
   3   8  12         89.92         73.28        16.67 o                         
  -3   9  12        386.95        360.29        33.17 o                         
  -2   9  12          4.29         37.27        22.05 o                         
  -1   9  12        308.54        263.30        25.73 o                         
   0   9  12        946.59        859.73        77.61 o                         
   1   9  12         13.09          3.75         8.66 o                         
   2   9  12         19.21         21.79        10.90 o                         
   3   9  12       1187.68       1154.41        79.05 o                         
  -3  10  12          5.19        105.65        23.71 o                         
  -2  10  12          1.69          7.98        20.87 o                         
  -1  10  12         80.96         57.25        17.28 o                         
   0  10  12        848.31        694.67        68.67 o                         
   1  10  12          0.32         -0.07         8.89 o                         
   2  10  12        230.25        219.65        15.51 o                         
   3  10  12         32.75         68.40         8.01 o                         
  -3  11  12        189.31        184.20        15.55 o                         
  -2  11  12         40.54         45.93        14.74 o                         
  -1  11  12        168.97        163.18        23.89 o                         
   0  11  12          8.68         16.79        31.94 o                         
   1  11  12        111.06        105.86        12.11 o                         
   2  11  12          0.99         15.28         9.03 o                         
   3  11  12        434.69        542.22        37.37 o                         
  -3  12  12        128.73        118.99        11.81 o                         
  -2  12  12          6.25         20.83        16.97 o                         
  -1  12  12         13.23         35.52        21.69 o                         
   0  12  12        341.21        463.77        78.60 o                         
   1  12  12        330.55        263.47        19.28 o                         
   2  12  12         13.58         30.71        10.45 o                         
   3  12  12        416.82        422.99       120.52 o                         
  -3  13  12          3.34         33.81        17.70 o                         
  -2  13  12        311.89        347.18        33.64 o                         
  -1  13  12        247.21        259.56        32.57 o                         
   0  13  12        246.84        276.51        56.73 o                         
   1  13  12          2.72          5.81         9.69 o                         
   2  13  12        218.33        240.32        21.59 o                         
  -2  14  12          7.59          8.12        13.32 o                         
  -1  14  12        130.21        157.25        17.85 o                         
   0  14  12        386.89        449.67        34.26 o                         
   1  14  12        447.53        384.84        30.87 o                         
   2  14  12         55.61         50.08        19.75 o                         
  -2  15  12        212.15        187.72        28.17 o                         
  -1  15  12          0.91         -0.52        17.67 o                         
   0  15  12         11.96         20.08        14.57 o                         
   1  15  12          5.32         11.60        14.02 o                         
   2  15  12        175.82         70.86        13.17 o                         
  -2  16  12        159.70        221.65        27.49 o                         
  -1  16  12        212.33        275.99        52.17 o                         
   0  16  12        185.15        266.00        32.99 o                         
   1  16  12          7.94          9.22         6.43 o                         
  -1  17  12         31.48         45.55        13.59 o                         
   0  17  12        103.20        156.13        41.90 o                         
   1  17  12        338.14        351.66        37.15 o                         
   0  18  12        199.67        253.33        40.08 o                         
  -3   0  13        353.06        402.81        37.55 o                         
  -1   0  13        161.73        138.59        49.24 o                         
   1   0  13         61.20         43.65        12.84 o                         
   3   0  13         19.48         31.08         7.38 o                         
  -4   1  13         25.38         57.61        10.66 o                         
  -3   1  13         88.35        100.74        15.07 o                         
  -2   1  13        542.59        540.69        25.51 o                         
  -1   1  13        210.77        197.92        17.46 o                         
   0   1  13        395.12        515.40        45.95 o                         
   1   1  13         66.07         76.16        13.14 o                         
   2   1  13        156.81        120.54        16.83 o                         
   3   1  13         12.62         14.50         4.53 o                         
   4   1  13         15.59         28.21         7.07 o                         
  -4   2  13         72.39         66.14         7.49 o                         
  -3   2  13        222.67        251.21        14.13 o                         
  -2   2  13         99.34        114.46         8.16 o                         
  -1   2  13         45.47         45.17         5.99 o                         
   0   2  13        455.76        444.86        32.69 o                         
   1   2  13         16.26         24.32         8.36 o                         
   2   2  13          6.29         16.16         7.24 o                         
   3   2  13          3.50         18.80         5.37 o                         
   4   2  13         44.54         53.59         4.25 o                         
  -4   3  13         77.38         86.16        12.96 o                         
  -3   3  13          2.91         17.84         7.14 o                         
  -2   3  13        326.97        285.80        13.11 o                         
  -1   3  13       1214.90       1162.99        61.55 o                         
   0   3  13        177.90        205.91        22.30 o                         
   1   3  13        450.02        592.99        32.97 o                         
   2   3  13        131.58        106.92        14.37 o                         
   3   3  13        126.30        136.18         9.87 o                         
   4   3  13          3.44          6.09         2.30 o                         
  -4   4  13         78.28         81.96        14.49 o                         
  -3   4  13       1104.92       1016.82        48.32 o                         
  -2   4  13        242.90        256.29        12.28 o                         
  -1   4  13         82.39         65.30         7.06 o                         
   0   4  13        694.86        815.07        64.89 o                         
   1   4  13          6.55          6.09         8.24 o                         
   2   4  13       1319.94       1204.03        58.70 o                         
   3   4  13          1.32         40.40         6.33 o                         
   4   4  13         84.80         92.19         9.55 o                         
  -4   5  13         10.43         21.57        16.10 o                         
  -3   5  13        154.49        137.74        12.62 o                         
  -2   5  13        361.98        336.20        16.20 o                         
  -1   5  13       2007.83       1902.10       149.71 o                         
   0   5  13        220.30        285.81        30.35 o                         
   1   5  13        466.89        541.70        31.16 o                         
   2   5  13        648.13        589.85        36.11 o                         
   3   5  13        226.79        260.47        33.76 o                         
   4   5  13          3.64         35.52         4.47 o                         
  -4   6  13        156.75        308.16        54.92 o                         
  -3   6  13         32.68         31.19         6.71 o                         
  -2   6  13        122.47        127.60         9.33 o                         
  -1   6  13         11.14         15.46         5.57 o                         
   0   6  13        593.93        651.05        68.61 o                         
   1   6  13        301.44        266.94        32.02 o                         
   2   6  13        149.51        128.76         8.64 o                         
   3   6  13          9.45         23.27         6.23 o                         
  -4   7  13         91.26        216.76        44.95 o                         
  -3   7  13         53.15         40.61         8.55 o                         
  -2   7  13         10.65         13.30         6.55 o                         
  -1   7  13        217.23        207.94        20.72 o                         
   0   7  13         51.02         70.24        26.45 o                         
   1   7  13        137.27        119.11        11.90 o                         
   2   7  13          1.75          2.71         6.98 o                         
   3   7  13         19.06         23.99         8.36 o                         
  -4   8  13          6.97         48.63        30.39 o                         
  -3   8  13        296.66        321.93        61.08 o                         
  -2   8  13        461.96        323.42        34.95 o                         
  -1   8  13       1963.87       1421.06       116.39 o                         
   0   8  13        235.26        157.17        42.92 o                         
   1   8  13       1280.32        873.48        51.51 o                         
   2   8  13          6.23          6.22        11.87 o                         
   3   8  13          1.88         13.46         8.06 o                         
  -3   9  13        114.82         85.71        15.33 o                         
  -2   9  13        124.51         98.90        21.55 o                         
  -1   9  13        132.14         88.69        18.93 o                         
   0   9  13        955.04        713.20        51.11 o                         
   1   9  13         36.15         38.53         9.12 o                         
   2   9  13         33.38         33.73        14.52 o                         
   3   9  13        143.71        150.48        17.07 o                         
  -3  10  13        495.13        416.47        39.58 o                         
  -2  10  13        223.75        170.40        24.83 o                         
  -1  10  13        857.51        628.17        76.92 o                         
   0  10  13        140.08        165.53        38.77 o                         
   1  10  13        299.20        241.18        18.33 o                         
   2  10  13          6.93         19.56        13.83 o                         
   3  10  13         17.22         35.76         7.84 o                         
  -3  11  13          9.75         16.69        10.20 o                         
  -2  11  13        210.44        213.75        20.65 o                         
  -1  11  13        314.91        275.00        37.52 o                         
   0  11  13        267.69        239.22        30.43 o                         
   1  11  13        553.47        507.53        25.28 o                         
   2  11  13         54.76         53.73        11.00 o                         
   3  11  13         19.89         41.92         7.39 o                         
  -3  12  13          4.54         42.20        16.10 o                         
  -2  12  13        141.33        123.90        21.91 o                         
  -1  12  13         92.01         99.74        25.43 o                         
   0  12  13         33.89         44.48        18.63 o                         
   1  12  13         21.53         33.34        10.18 o                         
   2  12  13         33.24         38.03         9.67 o                         
   3  12  13          2.82         22.67        15.41 o                         
  -3  13  13         36.20         12.08        13.53 o                         
  -2  13  13          8.71         12.39        15.31 o                         
  -1  13  13        143.99        177.79        23.51 o                         
   0  13  13          0.86         -0.17        17.17 o                         
   1  13  13         19.32         24.54        12.79 o                         
   2  13  13        179.63        185.78        17.62 o                         
  -2  14  13         24.13         45.72        15.23 o                         
  -1  14  13         23.97         40.57        13.29 o                         
   0  14  13         35.94         73.49        19.68 o                         
   1  14  13        113.06         96.93        14.36 o                         
   2  14  13          0.88          0.47        10.35 o                         
  -2  15  13        269.74        157.45        36.94 o                         
  -1  15  13        359.58        400.54        40.21 o                         
   0  15  13          0.40          1.62        12.91 o                         
   1  15  13         11.19         21.42        10.51 o                         
   2  15  13        157.33        180.63        20.96 o                         
  -2  16  13          3.49          9.87         5.31 o                         
  -1  16  13        169.06        262.86        23.47 o                         
   0  16  13         13.82         36.38        11.98 o                         
  -1  17  13        322.55        387.79        38.72 o                         
   0  17  13         93.30        124.51        18.12 o                         
  -4   0  14        174.54        156.53        21.87 o                         
  -2   0  14         57.70         73.12        15.28 o                         
   0   0  14        151.75        179.93        29.16 o                         
   2   0  14        558.59        524.55        41.83 o                         
   4   0  14          3.45          5.07         4.95 o                         
  -4   1  14          4.66         49.08         9.72 o                         
  -3   1  14        319.59        314.23        21.86 o                         
  -2   1  14          4.10         14.80        10.39 o                         
  -1   1  14        433.32        377.50        28.89 o                         
   0   1  14         62.99         73.35        18.28 o                         
   1   1  14       1695.34       1632.80        90.25 o                         
   2   1  14         26.11         25.58         8.60 o                         
   3   1  14         12.19         35.72         7.43 o                         
   4   1  14         58.99         39.03         6.16 o                         
  -3   2  14        407.94        372.06        18.07 o                         
  -2   2  14       2358.04       2186.41        68.74 o                         
  -1   2  14        434.59        412.52        28.36 o                         
   0   2  14        133.89        180.63        22.21 o                         
   1   2  14        629.60        709.47        35.89 o                         
   2   2  14        154.69        134.62        19.33 o                         
   3   2  14        156.99        136.79         9.81 o                         
   4   2  14         11.41         11.21         3.04 o                         
  -4   3  14        396.74        424.35        36.04 o                         
  -3   3  14       1335.97       1193.90        45.28 o                         
  -2   3  14          0.78          3.52         6.42 o                         
  -1   3  14        572.29        547.04        36.70 o                         
   0   3  14         81.27         67.45        17.20 o                         
   1   3  14        110.76        112.51        12.60 o                         
   2   3  14          0.00          4.64         6.49 o                         
   3   3  14         27.82         35.64         5.86 o                         
  -4   4  14         17.42         58.81        17.00 o                         
  -3   4  14        341.44        310.91        14.38 o                         
  -2   4  14        734.59        640.61        30.46 o                         
  -1   4  14        507.83        459.48        43.01 o                         
   0   4  14          0.86          2.18        15.14 o                         
   1   4  14        725.56        779.93        47.00 o                         
   2   4  14        211.69        206.14        11.34 o                         
   3   4  14        143.31        130.88         9.26 o                         
  -4   5  14         46.94         61.38        12.74 o                         
  -3   5  14        655.25        568.27        35.09 o                         
  -2   5  14        453.41        445.30        32.20 o                         
  -1   5  14        256.53        238.60        30.99 o                         
   0   5  14        342.80        350.03        36.96 o                         
   1   5  14          8.48          2.01         8.54 o                         
   2   5  14        268.74        249.18        15.68 o                         
   3   5  14         48.18         66.69         7.77 o                         
  -4   6  14        172.36        303.51        48.75 o                         
  -3   6  14          5.77         24.76         7.35 o                         
  -2   6  14        518.46        516.13        30.34 o                         
  -1   6  14        635.39        673.40        63.83 o                         
   0   6  14        231.57        347.01        48.09 o                         
   1   6  14        403.71        389.48        31.89 o                         
   2   6  14          3.11          5.97         6.08 o                         
   3   6  14        191.05        161.13        11.73 o                         
  -4   7  14         20.65         47.12        29.24 o                         
  -3   7  14         56.28         37.30        13.93 o                         
  -2   7  14        315.50        272.82        21.04 o                         
  -1   7  14         10.30         13.14         6.00 o                         
   0   7  14        276.99        307.15        32.78 o                         
   1   7  14        142.26        139.76        18.84 o                         
   2   7  14         21.33         30.72         7.13 o                         
   3   7  14        100.99        119.74        11.62 o                         
  -3   8  14         40.19         57.82        18.11 o                         
  -2   8  14       1010.61        805.02        71.20 o                         
  -1   8  14        244.73        188.66        34.60 o                         
   0   8  14          5.22         -2.30        32.65 o                         
   1   8  14        289.77        205.87        20.16 o                         
   2   8  14        540.33        440.55        34.00 o                         
   3   8  14         11.95         11.15         6.81 o                         
  -2   9  14        113.91        139.54        19.05 o                         
  -1   9  14          1.38          8.48        16.04 o                         
   0   9  14         41.27         36.42        16.50 o                         
   1   9  14         16.43          6.94         9.69 o                         
   2   9  14          0.61         15.04        10.42 o                         
   3   9  14        190.62        221.73        14.43 o                         
  -3  10  14        108.23        118.87        14.67 o                         
  -2  10  14        315.90        341.40        29.69 o                         
  -1  10  14        305.88        243.04        29.90 o                         
   0  10  14       2996.73       2897.58       185.56 o                         
   1  10  14         28.87         38.62        12.85 o                         
   2  10  14         69.94         75.47        14.52 o                         
   3  10  14         26.47         35.92         8.91 o                         
  -3  11  14        232.45        255.42        40.50 o                         
  -2  11  14         75.79         71.64        13.01 o                         
  -1  11  14         13.16         16.61        21.39 o                         
   0  11  14        377.35        425.09        64.28 o                         
   1  11  14       1344.09       1122.69        55.42 o                         
   2  11  14         17.05          9.53        11.75 o                         
   3  11  14        395.79        423.25        41.05 o                         
  -3  12  14        107.73        358.26       227.42 o                         
  -2  12  14         64.52         74.40        11.55 o                         
  -1  12  14         61.33         95.39        24.53 o                         
   0  12  14         66.34         85.69        19.31 o                         
   1  12  14        395.10        328.74        27.19 o                         
   2  12  14          2.28          0.79         8.03 o                         
  -2  13  14          0.49          7.94        11.62 o                         
  -1  13  14          5.10         22.82        13.41 o                         
   0  13  14        187.91        228.37        26.96 o                         
   1  13  14         50.72         52.15        12.54 o                         
   2  13  14        324.02        311.12        24.04 o                         
  -2  14  14         54.07         54.52        10.57 o                         
  -1  14  14        158.95        180.24        14.57 o                         
   0  14  14        138.02        114.72        23.05 o                         
   1  14  14         95.85         73.44        10.08 o                         
   2  14  14         68.07         78.19        28.70 o                         
  -2  15  14        154.79        168.51        16.62 o                         
  -1  15  14        338.66        350.36        38.15 o                         
   0  15  14        299.72        361.03        40.72 o                         
   1  15  14        201.22        224.86        28.45 o                         
   2  15  14         11.27         15.47         6.46 o                         
  -1  16  14         14.57         29.78         7.29 o                         
   0  16  14         15.40         20.66        10.44 o                         
   1  16  14         27.21         35.10        12.87 o                         
  -1  17  14        105.04         64.28         9.91 o                         
   0  17  14         80.60         92.30        10.24 o                         
  -3   0  15         95.30        130.43        24.62 o                         
  -1   0  15       1359.99       1072.20       145.72 o                         
   1   0  15        238.76        264.04        24.85 o                         
   3   0  15        268.42        441.61       115.72 o                         
  -4   1  15        147.69        125.74         9.65 o                         
  -3   1  15         51.76         41.79        12.36 o                         
  -2   1  15        205.92        196.28        19.07 o                         
  -1   1  15          4.17          0.34         8.35 o                         
   0   1  15         80.31         60.76        21.16 o                         
   1   1  15        120.54        116.91        14.99 o                         
   2   1  15         55.17         55.39        11.22 o                         
   3   1  15         12.73         22.50         6.14 o                         
  -4   2  15         95.60         79.81        11.49 o                         
  -3   2  15        101.85        103.15         9.93 o                         
  -2   2  15       1000.31        995.00        34.79 o                         
  -1   2  15       1055.61        960.90        52.09 o                         
   0   2  15        324.74        349.49        30.68 o                         
   1   2  15         37.86         53.75         9.09 o                         
   2   2  15        102.27         97.85         9.04 o                         
   3   2  15        126.28        306.65        57.84 o                         
  -4   3  15        109.59        125.44        11.96 o                         
  -3   3  15        143.63        141.51        10.69 o                         
  -2   3  15        105.88         99.19         8.44 o                         
  -1   3  15       2904.93       2407.12       191.44 o                         
   0   3  15         36.83         37.41        16.61 o                         
   1   3  15        143.45        144.35        12.63 o                         
   2   3  15         45.49         41.69         6.83 o                         
   3   3  15        105.32        107.30        10.22 o                         
  -4   4  15          2.63         20.74        13.05 o                         
  -3   4  15        339.35        317.76        19.01 o                         
  -2   4  15         43.83         53.18         7.28 o                         
  -1   4  15         39.15         30.61         6.62 o                         
   0   4  15        946.99       1094.49        71.10 o                         
   1   4  15         92.70        116.19        13.26 o                         
   2   4  15        989.10        911.94        58.93 o                         
   3   4  15          0.05          6.79         4.20 o                         
  -3   5  15         89.50        100.42         8.48 o                         
  -2   5  15         83.14         79.26         7.77 o                         
  -1   5  15         97.93        128.94        14.24 o                         
   0   5  15         19.79         30.99        16.03 o                         
   1   5  15        371.16        360.41        25.26 o                         
   2   5  15        143.34        135.37         9.59 o                         
   3   5  15         21.26         27.24         4.84 o                         
  -4   6  15        307.48        441.98        52.26 o                         
  -3   6  15        116.34         95.77        10.03 o                         
  -2   6  15          2.48         10.86         6.27 o                         
  -1   6  15        183.83        214.47        23.94 o                         
   0   6  15        460.23        625.80        46.44 o                         
   1   6  15         91.99         72.16        10.83 o                         
   2   6  15        141.05        148.66        14.59 o                         
   3   6  15         11.29         16.53         4.35 o                         
  -3   7  15         28.21         37.86        19.45 o                         
  -2   7  15         13.10          6.63         6.35 o                         
  -1   7  15        123.86        144.64        13.88 o                         
   0   7  15       1079.03       1215.51       104.38 o                         
   1   7  15        822.43        605.14        38.69 o                         
   2   7  15         96.66         83.70        11.63 o                         
   3   7  15        114.96        117.20        10.49 o                         
  -3   8  15          4.62         16.38        13.15 o                         
  -2   8  15          1.59          6.80        15.12 o                         
  -1   8  15         14.54          8.58        23.71 o                         
   0   8  15        517.87        465.92        29.79 o                         
   1   8  15          0.56          0.49         9.20 o                         
   2   8  15          0.21          6.88        10.60 o                         
   3   8  15         69.03         72.79         9.70 o                         
  -3   9  15          1.30         23.24        13.47 o                         
  -2   9  15        120.59        105.84        18.80 o                         
  -1   9  15         76.93         71.13        20.92 o                         
   0   9  15        831.62        759.45        43.39 o                         
   1   9  15         30.94         33.32        10.79 o                         
   2   9  15        259.26        202.31        16.02 o                         
   3   9  15          7.52         15.89         4.56 o                         
  -3  10  15         51.54         51.29        11.54 o                         
  -2  10  15         41.72         38.45        14.74 o                         
  -1  10  15          1.57         -2.39        18.99 o                         
   0  10  15          0.85         22.86        11.62 o                         
   1  10  15          0.02          2.76        10.62 o                         
   2  10  15        224.56        195.70        31.47 o                         
   3  10  15         84.38         90.56        10.93 o                         
  -3  11  15        287.00        776.08       469.86 o                         
  -2  11  15         40.61         33.81        11.44 o                         
  -1  11  15        159.15         93.17        24.26 o                         
   0  11  15        387.90        392.53        37.49 o                         
   1  11  15          3.28          2.88         9.42 o                         
   2  11  15          1.63          3.96        10.34 o                         
   3  11  15         33.31         52.98         9.12 o                         
  -3  12  15         59.33         28.70        11.42 o                         
  -2  12  15        172.11        135.86        13.04 o                         
  -1  12  15        368.82        415.34        48.09 o                         
   0  12  15        162.58        132.43        20.63 o                         
   1  12  15         28.21         34.62        11.22 o                         
   2  12  15          1.35          6.60         7.04 o                         
  -2  13  15         14.24          1.21        10.22 o                         
  -1  13  15          6.41          9.77        12.99 o                         
   0  13  15         32.77         33.28        16.13 o                         
   1  13  15        133.11        133.10        14.81 o                         
   2  13  15         72.58         65.87        10.00 o                         
  -2  14  15         51.13         72.41        16.37 o                         
  -1  14  15         20.57         33.41        11.26 o                         
   0  14  15        117.72        123.85        22.11 o                         
   1  14  15        118.13         93.29        12.95 o                         
   2  14  15        154.24        109.07        29.66 o                         
  -2  15  15          0.32         12.41         5.32 o                         
  -1  15  15         80.43         91.94        12.70 o                         
   0  15  15         15.88         36.43        15.47 o                         
   1  15  15          5.33         24.77        12.87 o                         
  -1  16  15        139.37        133.48        17.01 o                         
   0  16  15        171.42        162.51        21.14 o                         
   1  16  15         30.22         24.71         8.88 o                         
  -4   0  16        113.68         89.64        15.65 o                         
  -2   0  16         15.86         11.80        16.29 o                         
   0   0  16        634.24        634.80        65.06 o                         
   2   0  16        239.73        187.87        21.00 o                         
  -4   1  16         29.24         37.62        20.57 o                         
  -3   1  16        157.61        160.16        16.57 o                         
  -2   1  16          0.28         15.84         9.44 o                         
  -1   1  16         44.56         63.50        13.89 o                         
   0   1  16        314.38        323.03        36.66 o                         
   1   1  16        569.62        539.46        35.69 o                         
   2   1  16         57.35         51.38        13.01 o                         
   3   1  16        174.74        174.88        15.77 o                         
  -4   2  16         39.32         42.87         9.13 o                         
  -3   2  16          0.59         23.50         8.07 o                         
  -2   2  16        316.49        296.04        13.88 o                         
  -1   2  16        247.97        248.91        21.04 o                         
   0   2  16        426.39        477.00        32.56 o                         
   1   2  16         51.17         55.33         9.28 o                         
   2   2  16        158.83        146.93        10.95 o                         
   3   2  16          4.45         20.68         5.75 o                         
  -4   3  16          0.60          4.90         8.61 o                         
  -3   3  16          4.06          8.48         7.25 o                         
  -2   3  16         29.71         42.64         7.35 o                         
  -1   3  16       1233.88       1146.33        80.51 o                         
   0   3  16          2.94         12.82        14.66 o                         
   1   3  16         21.01         22.92         8.65 o                         
   2   3  16        174.68        175.02        13.59 o                         
   3   3  16        158.68        243.75        51.22 o                         
  -3   4  16        137.18        151.21        10.57 o                         
  -2   4  16       3743.64       3625.00       156.82 o                         
  -1   4  16         44.96         41.91         7.06 o                         
   0   4  16        505.83        536.98        32.32 o                         
   1   4  16          1.49         10.51         8.23 o                         
   2   4  16         32.65         29.12         6.42 o                         
   3   4  16        551.68        507.00        30.87 o                         
  -3   5  16         15.82         21.22         6.74 o                         
  -2   5  16        984.07        917.97        67.86 o                         
  -1   5  16        122.42        165.11        16.24 o                         
   0   5  16          2.91         15.29         6.61 o                         
   1   5  16         72.08         65.00        12.57 o                         
   2   5  16        559.46        499.12        30.68 o                         
   3   5  16        126.25        114.81        10.07 o                         
  -3   6  16         20.44         42.68         8.81 o                         
  -2   6  16          3.28          6.25         6.24 o                         
  -1   6  16         88.09         95.98        10.65 o                         
   0   6  16         74.13        123.33        14.99 o                         
   1   6  16        136.12        127.73        16.58 o                         
   2   6  16        147.57        157.05        19.27 o                         
   3   6  16         75.66         85.73         6.17 o                         
  -3   7  16        279.02        235.08        24.38 o                         
  -2   7  16        183.59        158.45        12.34 o                         
  -1   7  16        990.36        948.57        90.40 o                         
   0   7  16        281.12        406.04        34.01 o                         
   1   7  16         10.78          9.48         6.12 o                         
   2   7  16        313.78        243.97        32.62 o                         
   3   7  16        192.24        187.43        13.36 o                         
  -3   8  16          0.12         20.81        11.68 o                         
  -2   8  16        199.36        160.79        20.44 o                         
  -1   8  16          1.20          6.46        27.48 o                         
   0   8  16         47.08         47.13        11.98 o                         
   1   8  16        201.87        142.80        14.42 o                         
   2   8  16        124.67        122.95        13.90 o                         
   3   8  16          6.32         13.56         5.03 o                         
  -3   9  16        259.16        234.77        39.90 o                         
  -2   9  16          7.17         13.21        14.09 o                         
  -1   9  16        548.30        450.90        41.74 o                         
   0   9  16         88.49        101.53        13.75 o                         
   1   9  16       1143.35        899.58        51.97 o                         
   2   9  16          8.75         16.06         8.67 o                         
   3   9  16         46.44         63.56         6.17 o                         
  -3  10  16         14.68         37.31        24.59 o                         
  -2  10  16         33.51         48.70        14.93 o                         
  -1  10  16        128.45        120.52        23.29 o                         
   0  10  16         55.79         65.79        15.26 o                         
   1  10  16        110.72        100.81        12.82 o                         
   2  10  16        200.93        174.49        13.60 o                         
   3  10  16          7.26         20.67         7.46 o                         
  -2  11  16        379.93        358.94        36.81 o                         
  -1  11  16          1.56         -8.75        18.74 o                         
   0  11  16        201.65        232.92        19.92 o                         
   1  11  16        588.82        500.65        30.02 o                         
   2  11  16        317.24        306.60        39.66 o                         
  -2  12  16         54.56         25.48         8.74 o                         
  -1  12  16        145.80        162.23        19.12 o                         
   0  12  16         18.57         28.26        33.02 o                         
   1  12  16        618.97        486.37        35.77 o                         
   2  12  16         63.74         68.67        19.94 o                         
  -2  13  16        133.42        156.97        18.01 o                         
  -1  13  16         43.49         40.90         9.60 o                         
   0  13  16         11.51         15.74        14.32 o                         
   1  13  16         62.66         45.50        10.85 o                         
   2  13  16         28.50         28.34         5.49 o                         
  -2  14  16         78.44         62.86        22.93 o                         
  -1  14  16        331.27        344.80        38.82 o                         
   0  14  16          1.31          0.42        14.80 o                         
   1  14  16         14.50         21.60         9.18 o                         
  -1  15  16         49.27         54.40         9.04 o                         
   0  15  16          0.06         -4.71        12.51 o                         
   1  15  16         79.85         52.20        11.48 o                         
  -1  16  16         19.14          7.61         6.16 o                         
   0  16  16        335.97        305.08        31.23 o                         
  -3   0  17        231.78        238.27        28.47 o                         
  -1   0  17       1032.43        924.19       136.71 o                         
   1   0  17          5.11         17.01        17.67 o                         
   3   0  17          0.02          7.95         8.98 o                         
  -4   1  17         50.02         49.52        13.26 o                         
  -3   1  17         95.86         91.46        13.30 o                         
  -2   1  17        806.91        971.05        47.05 o                         
  -1   1  17          4.27          5.70        11.80 o                         
   0   1  17        976.08       1034.62        53.30 o                         
   1   1  17        134.15        134.98        15.98 o                         
   2   1  17         19.93         23.86        10.07 o                         
   3   1  17          5.36          3.50         9.13 o                         
  -4   2  17         20.83         22.36         6.44 o                         
  -3   2  17        850.37        841.79        34.53 o                         
  -2   2  17        273.26        307.47        14.55 o                         
  -1   2  17       1151.34       1141.88        63.37 o                         
   0   2  17        471.80        514.69        31.85 o                         
   1   2  17        252.56        267.12        16.60 o                         
   2   2  17          1.34          8.20         5.54 o                         
   3   2  17          8.40         10.12         7.33 o                         
  -3   3  17        299.54        285.34        19.95 o                         
  -2   3  17         54.77         57.20         7.85 o                         
  -1   3  17        457.96        458.39        42.51 o                         
   0   3  17        107.86        107.20        19.09 o                         
   1   3  17         34.04         43.87         8.60 o                         
   2   3  17         12.60         11.22         5.79 o                         
   3   3  17        293.26        392.15        65.11 o                         
  -3   4  17          0.15         13.08         6.86 o                         
  -2   4  17         12.62         14.75         6.87 o                         
  -1   4  17        873.82        967.07       101.54 o                         
   0   4  17       1509.23       1682.26        91.18 o                         
   1   4  17         35.18         24.35         9.23 o                         
   2   4  17         20.07         26.78         6.09 o                         
   3   4  17          0.32          4.51         3.51 o                         
  -3   5  17         11.07         12.41         7.05 o                         
  -2   5  17         83.27         90.34         8.18 o                         
  -1   5  17          7.69         17.92         5.86 o                         
   0   5  17        468.02        664.53        48.08 o                         
   1   5  17         63.56         57.64         7.80 o                         
   2   5  17         43.56         46.81         6.56 o                         
   3   5  17        193.05        177.26        13.30 o                         
  -3   6  17          2.98          6.90         7.30 o                         
  -2   6  17          1.90          5.93         6.22 o                         
  -1   6  17        170.71        201.70        18.42 o                         
   0   6  17        422.34        546.84        46.24 o                         
   1   6  17        185.90        142.60        22.83 o                         
   2   6  17        139.91        142.78        15.80 o                         
   3   6  17         16.76         32.85         6.30 o                         
  -3   7  17          0.40          6.30        21.89 o                         
  -2   7  17          2.05         -0.28         8.03 o                         
  -1   7  17        309.96        309.49        29.09 o                         
   0   7  17         95.22        131.61        12.87 o                         
   1   7  17          5.03         13.13         6.71 o                         
   2   7  17          7.59          4.81         8.19 o                         
   3   7  17         38.00         39.99         7.25 o                         
  -3   8  17        154.85        142.32        23.83 o                         
  -2   8  17         19.76         45.77        14.62 o                         
  -1   8  17        215.01        189.39        53.10 o                         
   0   8  17         63.24         43.28        10.89 o                         
   1   8  17        872.46        588.12        46.38 o                         
   2   8  17         66.08         49.85         9.67 o                         
   3   8  17          4.72         14.00         5.07 o                         
  -3   9  17         27.03         66.57        63.46 o                         
  -2   9  17        304.86        252.68        25.73 o                         
  -1   9  17          5.71          6.62        18.58 o                         
   0   9  17        188.94        149.82        17.40 o                         
   1   9  17         53.28         50.75        10.26 o                         
   2   9  17         60.43         52.13         8.36 o                         
   3   9  17          8.58         10.75         3.44 o                         
  -2  10  17         26.75         40.58        14.44 o                         
  -1  10  17         13.72         33.02        19.02 o                         
   0  10  17          0.57          6.39        10.48 o                         
   1  10  17          1.48         14.14         9.19 o                         
   2  10  17         35.00         41.97         7.58 o                         
  -2  11  17        238.47        250.94        19.56 o                         
  -1  11  17         68.22         74.25        12.53 o                         
   0  11  17         41.31         53.77        11.74 o                         
   1  11  17         29.70         16.49        14.20 o                         
   2  11  17        266.34        249.34        15.63 o                         
  -2  12  17        207.70        225.20        17.01 o                         
  -1  12  17         31.18         46.55         9.86 o                         
   0  12  17         77.75        106.37        13.54 o                         
   1  12  17        193.10        132.73        20.06 o                         
   2  12  17         72.91         61.35        28.36 o                         
  -2  13  17         44.88         29.57         7.76 o                         
  -1  13  17        175.01        152.11        12.57 o                         
   0  13  17         77.93         62.35        14.54 o                         
   1  13  17         44.49         37.01         9.35 o                         
   2  13  17         28.08         22.77         4.71 o                         
  -2  14  17         87.75         73.64        10.29 o                         
  -1  14  17          6.64         14.23         8.16 o                         
   0  14  17        118.85        106.69        17.16 o                         
   1  14  17          0.93         -1.21         6.92 o                         
  -1  15  17         63.12         61.23        11.67 o                         
   0  15  17          0.03         -0.24         9.06 o                         
  -2   0  18        983.81       1116.22        80.16 o                         
   0   0  18        585.53        643.33        68.00 o                         
   2   0  18       1805.28       1697.73       230.75 o                         
  -3   1  18          0.57         20.52        10.00 o                         
  -2   1  18         16.46         22.97        10.60 o                         
  -1   1  18        710.46        677.60        87.45 o                         
   0   1  18        938.75        931.10        50.47 o                         
   1   1  18        414.77        399.40        27.54 o                         
   2   1  18          1.11          4.42        10.84 o                         
   3   1  18          1.07         15.13        12.48 o                         
  -3   2  18         43.27         64.48         8.20 o                         
  -2   2  18         10.95         17.65         7.24 o                         
  -1   2  18        427.52        436.40        34.13 o                         
   0   2  18        153.54        162.24        21.11 o                         
   1   2  18        579.88        585.23        29.21 o                         
   2   2  18         53.76         60.18         7.88 o                         
   3   2  18         18.38         51.19        12.33 o                         
  -3   3  18        105.72         97.68         8.68 o                         
  -2   3  18        204.65        201.34        12.16 o                         
  -1   3  18        983.51        910.81        56.43 o                         
   0   3  18          5.05         16.35         6.71 o                         
   1   3  18        162.45        142.43        11.87 o                         
   2   3  18          8.01         13.09         5.49 o                         
   3   3  18          5.47         14.11         4.53 o                         
  -3   4  18        233.16        289.21        19.41 o                         
  -2   4  18          1.45         10.60         6.64 o                         
  -1   4  18        346.66        369.25        33.73 o                         
   0   4  18         15.39         18.80         5.07 o                         
   1   4  18        199.92        200.66        17.02 o                         
   2   4  18         16.57         18.75         5.53 o                         
   3   4  18          6.61         12.31         3.30 o                         
  -3   5  18         57.98         55.78        10.30 o                         
  -2   5  18         39.36         53.94         6.94 o                         
  -1   5  18        451.93        525.35        44.23 o                         
   0   5  18        119.18        142.23        12.13 o                         
   1   5  18         25.79         26.75         7.18 o                         
   2   5  18         87.37         81.53        11.68 o                         
   3   5  18         34.71         32.79         8.38 o                         
  -3   6  18        522.40        559.14        45.43 o                         
  -2   6  18        214.18        202.77        16.40 o                         
  -1   6  18       1131.56       1345.07       150.52 o                         
   0   6  18        112.49        142.12         8.69 o                         
   1   6  18         61.65         57.19        10.60 o                         
   2   6  18        111.97         80.63        11.64 o                         
   3   6  18         93.90         81.25         7.44 o                         
  -3   7  18        145.55        332.09        64.22 o                         
  -2   7  18         16.09         24.86         7.26 o                         
  -1   7  18        309.60        329.79        34.16 o                         
   0   7  18         74.92        105.65         9.72 o                         
   1   7  18          3.99          7.91         8.51 o                         
   2   7  18         11.93         12.81        11.06 o                         
   3   7  18        128.94        121.97        12.45 o                         
  -3   8  18          9.69         64.64        45.49 o                         
  -2   8  18        178.53        184.50        25.68 o                         
  -1   8  18        266.09        216.28        54.98 o                         
   0   8  18        356.85        321.70        37.88 o                         
   1   8  18         59.30         38.97         9.74 o                         
   2   8  18         45.77         41.66         7.25 o                         
  -3   9  18         64.69        166.07        40.60 o                         
  -2   9  18          0.37         39.44        12.25 o                         
  -1   9  18        203.46        156.30        15.27 o                         
   0   9  18        103.31         74.96        12.88 o                         
   1   9  18        286.38        210.67        45.01 o                         
   2   9  18         59.44         47.48         6.99 o                         
  -2  10  18        715.81        685.22        44.61 o                         
  -1  10  18         25.17         37.60        10.50 o                         
   0  10  18         57.55         33.70        10.42 o                         
   1  10  18         75.48         83.23        13.70 o                         
   2  10  18        438.53        367.44        21.96 o                         
  -2  11  18        411.39        441.91        28.28 o                         
  -1  11  18         77.63        101.75        12.45 o                         
   0  11  18         69.50         49.09        11.30 o                         
   1  11  18        176.89        134.12        19.03 o                         
   2  11  18        244.50        198.82        13.90 o                         
  -2  12  18        172.97         91.81        30.99 o                         
  -1  12  18        115.73        142.29        12.09 o                         
   0  12  18         26.45         21.71         9.51 o                         
   1  12  18        325.21        242.92        27.19 o                         
   2  12  18         62.95         30.27        10.87 o                         
  -2  13  18         74.21         70.26        21.14 o                         
  -1  13  18          4.61          6.89         8.27 o                         
   0  13  18        388.90        394.39        44.27 o                         
   1  13  18          5.33          7.49         9.55 o                         
  -1  14  18         51.21         56.19        23.20 o                         
   0  14  18         57.77         52.73         8.50 o                         
   1  14  18         29.88         19.45         7.67 o                         
   0  15  18         99.01         93.01        34.65 o                         
  -3   0  19         11.16         23.70        17.30 o                         
  -1   0  19        645.83        484.01        76.94 o                         
   1   0  19          1.82          9.96        11.52 o                         
   3   0  19         61.93         45.91        10.63 o                         
  -3   1  19          8.45         10.45         9.00 o                         
  -2   1  19        321.39        289.33        21.18 o                         
  -1   1  19         36.15         41.91        10.68 o                         
   0   1  19         38.67         54.11         9.92 o                         
   1   1  19         41.80         41.15        12.77 o                         
   2   1  19          2.76          5.48         9.00 o                         
   3   1  19         28.10         52.16        15.10 o                         
  -3   2  19          3.57          8.67         6.33 o                         
  -2   2  19        300.24        341.66        16.93 o                         
  -1   2  19         97.53        127.22        11.68 o                         
   0   2  19        449.16        546.72        28.41 o                         
   1   2  19        234.62        226.16        17.82 o                         
   2   2  19          0.44          6.74         6.31 o                         
   3   2  19        168.00        132.59        11.52 o                         
  -3   3  19        113.92        140.47         9.47 o                         
  -2   3  19        315.64        357.08        17.24 o                         
  -1   3  19        230.22        251.78        13.96 o                         
   0   3  19       2227.80       2732.63       132.32 o                         
   1   3  19        480.00        491.07        30.35 o                         
   2   3  19        108.61        119.73        15.13 o                         
   3   3  19         43.64         33.93         5.91 o                         
  -3   4  19          4.35         11.35         5.59 o                         
  -2   4  19        126.44        144.85        13.10 o                         
  -1   4  19        477.55        619.97        57.54 o                         
   0   4  19        161.46        199.28        14.37 o                         
   1   4  19         82.17         89.28        10.54 o                         
   2   4  19          4.88         10.05         4.95 o                         
   3   4  19         60.16         36.79         6.46 o                         
  -3   5  19        145.08        156.88        22.71 o                         
  -2   5  19          0.23          6.37         6.31 o                         
  -1   5  19        449.43        544.36        52.71 o                         
   0   5  19          0.06          6.70         4.72 o                         
   1   5  19        614.75        646.88        59.69 o                         
   2   5  19          0.01          6.97         4.96 o                         
   3   5  19        103.99         80.95        11.30 o                         
  -3   6  19         75.39         72.12        13.91 o                         
  -2   6  19         41.18         44.48         9.44 o                         
  -1   6  19          3.57          2.27         5.90 o                         
   0   6  19        407.30        555.64        41.97 o                         
   1   6  19         22.17         27.36         7.95 o                         
   2   6  19         35.89         31.93         6.40 o                         
   3   6  19         23.99         19.15         6.04 o                         
  -3   7  19         42.68        146.14        44.83 o                         
  -2   7  19          3.22         27.58        13.87 o                         
  -1   7  19          0.05         -1.50        11.09 o                         
   0   7  19        791.93       1211.81       134.33 o                         
   1   7  19       1085.10        928.57        67.03 o                         
   2   7  19        249.00        193.32        21.99 o                         
  -3   8  19         73.62        171.21        38.36 o                         
  -2   8  19          0.88         18.40        14.22 o                         
  -1   8  19        284.79        245.87        28.31 o                         
   0   8  19        111.73        123.06        21.45 o                         
   1   8  19          2.78         28.76        37.27 o                         
   2   8  19        108.36         80.22        10.24 o                         
  -2   9  19         52.19         83.46        15.12 o                         
  -1   9  19         83.75         89.32        19.99 o                         
   0   9  19        241.01        258.54        26.94 o                         
   1   9  19         31.70         62.77        36.67 o                         
   2   9  19          9.68         13.88         8.73 o                         
  -2  10  19         41.20         54.22         9.96 o                         
  -1  10  19        248.49        192.59        24.05 o                         
   0  10  19         11.32         13.76         9.07 o                         
   1  10  19         18.50          6.61         8.20 o                         
   2  10  19         55.15         55.28         7.02 o                         
  -2  11  19         24.01         33.46         7.55 o                         
  -1  11  19         45.20         27.33         8.57 o                         
   0  11  19         62.84         73.91        15.12 o                         
   1  11  19         43.27         31.49         7.87 o                         
   2  11  19         15.73         26.94         6.65 o                         
  -2  12  19         40.78         38.60        21.20 o                         
  -1  12  19        135.22        126.21        18.83 o                         
   0  12  19         52.05         46.72         8.81 o                         
   1  12  19         26.56         17.45         6.59 o                         
  -1  13  19          0.09          1.27         6.03 o                         
   0  13  19         96.51         92.58        27.88 o                         
  -1  14  19          0.19          8.58         7.85 o                         
   0  14  19         12.48         13.53         8.64 o                         
  -2   0  20         98.57        116.26        20.77 o                         
   0   0  20       1682.46       1905.38       179.49 o                         
   2   0  20        441.96        409.50        48.09 o                         
  -3   1  20        144.97        137.81        10.32 o                         
  -2   1  20          2.50          9.97         9.58 o                         
  -1   1  20        127.20        151.35        28.21 o                         
   0   1  20          3.08         14.95         7.09 o                         
   1   1  20        575.28        571.85        39.53 o                         
   2   1  20        133.87        118.29        38.85 o                         
   3   1  20        287.28        184.92        19.57 o                         
  -3   2  20          0.59          7.06         5.97 o                         
  -2   2  20        147.41        180.95        11.36 o                         
  -1   2  20        209.85        301.26        17.39 o                         
   0   2  20        220.47        278.22        15.18 o                         
   1   2  20        104.45         98.13        11.01 o                         
   2   2  20          0.49          2.99         5.77 o                         
   3   2  20         25.30         15.38         4.26 o                         
  -3   3  20         10.96         15.02         5.38 o                         
  -2   3  20        192.96        243.48        13.17 o                         
  -1   3  20        172.21        208.25        16.93 o                         
   0   3  20        199.53        277.26        16.90 o                         
   1   3  20        339.23        336.22        25.15 o                         
   2   3  20        149.38        176.00        18.61 o                         
   3   3  20         10.56          9.36         3.09 o                         
  -3   4  20          7.93         14.31         5.99 o                         
  -2   4  20        211.10        196.44        13.28 o                         
  -1   4  20        216.16        236.36        14.24 o                         
   0   4  20          0.15          9.47         5.34 o                         
   1   4  20          7.97         10.65         6.08 o                         
   2   4  20          9.92         13.62         4.47 o                         
  -3   5  20          8.44         21.69        11.68 o                         
  -2   5  20        370.03        414.57        31.79 o                         
  -1   5  20        301.21        357.81        35.67 o                         
   0   5  20        533.60        638.51        39.42 o                         
   1   5  20         40.41         50.44         9.64 o                         
   2   5  20        191.70        157.47        12.54 o                         
  -3   6  20         28.87        147.17        41.14 o                         
  -2   6  20          4.00          3.60         7.14 o                         
  -1   6  20          6.45         10.82         7.23 o                         
   0   6  20         25.56         54.90         8.39 o                         
   1   6  20          9.86          7.31         6.52 o                         
   2   6  20          2.91          8.14         5.60 o                         
  -2   7  20         63.42         61.52        14.75 o                         
  -1   7  20         17.70         33.05        13.12 o                         
   0   7  20         93.82        131.41        14.41 o                         
   1   7  20          0.86          7.38        10.57 o                         
   2   7  20        274.06        189.56        15.90 o                         
  -2   8  20         13.04         16.23        12.84 o                         
  -1   8  20          0.47          4.03        16.32 o                         
   0   8  20        140.10        103.61        19.33 o                         
   1   8  20         40.74         56.06        36.73 o                         
   2   8  20        346.35        274.28        23.65 o                         
  -2   9  20         46.15         61.80        14.23 o                         
  -1   9  20        100.43        111.90        19.75 o                         
   0   9  20        103.53         83.49        17.88 o                         
   1   9  20         90.25         83.65        44.37 o                         
   2   9  20         55.72         35.50         6.10 o                         
  -2  10  20         55.79         49.39         8.25 o                         
  -1  10  20        135.31        151.60        20.71 o                         
   0  10  20        101.60        111.54        17.26 o                         
   1  10  20         83.81         70.20         9.72 o                         
   2  10  20         78.77         58.64        14.29 o                         
  -2  11  20          0.79          0.72        19.27 o                         
  -1  11  20        234.47        226.03        23.43 o                         
   0  11  20          0.12         -0.58        16.19 o                         
   1  11  20          0.36          6.71         9.48 o                         
  -1  12  20        468.60        445.26        39.33 o                         
   0  12  20          6.21         24.03        16.61 o                         
   1  12  20         24.57         15.34         7.97 o                         
  -1  13  20         12.24         17.22         9.24 o                         
   0  13  20          3.13          3.75         8.82 o                         
   1  13  20          0.34          3.38         4.35 o                         
  -3   0  21        193.85        212.53        21.15 o                         
  -1   0  21         74.38        135.23        35.98 o                         
   1   0  21        427.37        444.13        37.14 o                         
  -3   1  21         67.00         74.23         7.03 o                         
  -2   1  21        144.80        156.43        14.66 o                         
  -1   1  21        280.29        396.42        50.76 o                         
   0   1  21          2.54          8.08         6.79 o                         
   1   1  21       1108.10       1095.79        64.88 o                         
   2   1  21        120.10        107.94        24.74 o                         
  -3   2  21        117.15         99.02         8.12 o                         
  -2   2  21         45.26         33.98         6.89 o                         
  -1   2  21        120.21        125.04         9.91 o                         
   0   2  21        223.31        289.47        14.37 o                         
   1   2  21        274.39        271.67        21.01 o                         
   2   2  21          1.77          8.81         5.31 o                         
  -3   3  21         19.48         18.74         8.31 o                         
  -2   3  21         80.99         82.07         7.82 o                         
  -1   3  21         48.30         87.08        12.07 o                         
   0   3  21        252.71        359.24        19.66 o                         
   1   3  21         46.51         46.10         8.58 o                         
   2   3  21         17.07         18.34         5.43 o                         
  -3   4  21         84.76        112.05        13.14 o                         
  -2   4  21         17.28         30.25         6.23 o                         
  -1   4  21         68.20         89.94         8.60 o                         
   0   4  21        314.20        432.71        20.72 o                         
   1   4  21         87.82         96.03        10.18 o                         
   2   4  21        109.50        101.03        12.49 o                         
  -3   5  21         23.52         37.03        31.23 o                         
  -2   5  21          1.12          3.69         6.31 o                         
  -1   5  21         76.39         92.39        11.53 o                         
   0   5  21         92.46        146.47        11.99 o                         
   1   5  21        121.13        115.10         7.89 o                         
   2   5  21         18.74         20.37         4.47 o                         
  -3   6  21          0.23         26.46        24.53 o                         
  -2   6  21         16.53         17.90         6.25 o                         
  -1   6  21         50.32         46.08         6.38 o                         
   0   6  21        528.54        729.46        48.19 o                         
   1   6  21        434.11        341.68        30.35 o                         
   2   6  21        344.99        243.71        19.97 o                         
  -2   7  21        128.07        117.80        17.15 o                         
  -1   7  21         48.29         44.93        13.40 o                         
   0   7  21          4.48          3.67         6.12 o                         
   1   7  21        113.36         98.94        19.36 o                         
   2   7  21          5.37          5.15         4.68 o                         
  -2   8  21          2.11         21.74        11.77 o                         
  -1   8  21          0.24         -0.44        14.80 o                         
   0   8  21          1.13          1.27        13.47 o                         
   1   8  21        270.89        206.35        58.03 o                         
   2   8  21        107.12         70.10         6.87 o                         
  -2   9  21        304.84        254.97        19.42 o                         
  -1   9  21          3.10         -1.38        31.08 o                         
   0   9  21        101.90        107.17        17.76 o                         
   1   9  21         23.30          7.46         7.33 o                         
  -1  10  21        247.36        218.41        22.69 o                         
   0  10  21         77.24         72.08        21.24 o                         
   1  10  21         56.49         46.58        10.51 o                         
  -1  11  21          5.74         12.16        11.02 o                         
   0  11  21         41.71         47.84        11.15 o                         
   1  11  21          3.31          3.08         6.71 o                         
  -1  12  21         57.94         59.39        10.42 o                         
   0  12  21         98.49        117.16        12.95 o                         
   1  12  21        113.44         67.84         8.28 o                         
   0  13  21         16.63         16.92         5.44 o                         
  -2   0  22        199.81        233.45        51.50 o                         
   0   0  22          1.09          2.12        10.57 o                         
   2   0  22         82.47         65.49        15.41 o                         
  -3   1  22         38.51         77.97        11.33 o                         
  -2   1  22          1.35         11.46         8.19 o                         
  -1   1  22        551.85        583.51        77.12 o                         
   0   1  22          6.04          7.61         6.62 o                         
   1   1  22        145.02        149.09        18.52 o                         
   2   1  22          4.75          4.06         6.96 o                         
  -3   2  22         82.99         70.71         8.08 o                         
  -2   2  22        138.30        133.56        11.64 o                         
  -1   2  22          3.77         22.81         6.87 o                         
   0   2  22         74.10         94.82         7.05 o                         
   1   2  22         50.83         59.60         6.36 o                         
   2   2  22        715.99        731.69       100.74 o                         
  -3   3  22         11.12         19.39         6.77 o                         
  -2   3  22         13.84         26.67         5.84 o                         
  -1   3  22         20.06         46.74         7.02 o                         
   0   3  22        256.71        337.09        22.52 o                         
   1   3  22        146.92        184.02        10.15 o                         
   2   3  22         36.83         39.98         5.69 o                         
  -3   4  22        179.52        290.22        38.12 o                         
  -2   4  22         61.25         61.87         6.47 o                         
  -1   4  22        149.62        187.12         9.76 o                         
   0   4  22        193.74        249.69        13.82 o                         
   1   4  22         24.07         32.27         4.22 o                         
   2   4  22          0.81          9.94         3.51 o                         
  -2   5  22        129.28        138.43        13.63 o                         
  -1   5  22          3.82         10.32         4.25 o                         
   0   5  22         93.01        123.88         9.06 o                         
   1   5  22         26.86         27.80         4.87 o                         
   2   5  22          5.33          7.13         6.40 o                         
  -2   6  22         75.65         97.18        16.41 o                         
  -1   6  22         94.27        110.00         9.53 o                         
   0   6  22        118.01        152.95        11.01 o                         
   1   6  22         22.08         14.13         3.83 o                         
   2   6  22         34.15         18.97        10.15 o                         
  -2   7  22         79.31         89.83        31.66 o                         
  -1   7  22         47.90         38.04        14.71 o                         
   0   7  22        233.30        194.75        34.34 o                         
   1   7  22          2.74         10.56         8.03 o                         
   2   7  22        122.31         67.66        10.69 o                         
  -2   8  22        400.55        410.26        40.96 o                         
  -1   8  22         41.59         49.26        14.01 o                         
   0   8  22         63.54         52.62        13.59 o                         
   1   8  22          0.45         12.88         7.54 o                         
  -1   9  22        355.06        322.99        28.42 o                         
   0   9  22          7.39         21.75        11.36 o                         
   1   9  22         60.95         33.18         6.21 o                         
  -1  10  22          9.35          4.76        10.31 o                         
   0  10  22         19.01         35.58        13.41 o                         
   1  10  22         16.25          1.39         5.80 o                         
  -1  11  22         31.03         11.76         8.21 o                         
   0  11  22        217.17        247.41        36.40 o                         
   0  12  22         11.32         14.44         5.07 o                         
  -3   0  23         59.99         54.46         7.79 o                         
  -1   0  23        379.51        427.88        87.99 o                         
   1   0  23        210.53        222.38        24.29 o                         
  -2   1  23         29.19         21.36         5.90 o                         
  -1   1  23         41.79         53.26         7.61 o                         
   0   1  23        147.92        222.40        20.02 o                         
   1   1  23         23.52         34.15         4.49 o                         
   2   1  23        199.33        155.27        10.25 o                         
  -2   2  23          3.48          9.49         5.09 o                         
  -1   2  23        189.79        204.04        12.40 o                         
   0   2  23        199.08        259.70        13.33 o                         
   1   2  23        209.37        215.25        10.96 o                         
   2   2  23        242.87        160.47        13.39 o                         
  -2   3  23        204.40        228.97        11.46 o                         
  -1   3  23        169.04        218.44        10.35 o                         
   0   3  23         17.87         25.86         4.59 o                         
   1   3  23          4.08          7.87         3.36 o                         
   2   3  23         15.70         14.53         5.68 o                         
  -2   4  23        245.41        216.71        13.42 o                         
  -1   4  23         89.60         86.82         5.58 o                         
   0   4  23          2.18          4.41         4.12 o                         
   1   4  23         61.42         67.97         5.04 o                         
   2   4  23          0.55         10.33         5.50 o                         
  -2   5  23          7.16         10.92        10.41 o                         
  -1   5  23         17.54         39.83         5.91 o                         
   0   5  23        231.63        321.74        36.95 o                         
   1   5  23       1112.41       1077.23        55.15 o                         
   2   5  23         48.02         31.29         8.82 o                         
  -2   6  23          5.54          6.64         9.22 o                         
  -1   6  23         33.28         40.70         5.23 o                         
   0   6  23          0.52          5.44         4.39 o                         
   1   6  23          1.35         10.19         9.06 o                         
   2   6  23          0.48          3.81         5.50 o                         
  -2   7  23        102.88         82.28        11.96 o                         
  -1   7  23          3.60          3.71        25.04 o                         
   0   7  23         57.20         59.21        11.92 o                         
   1   7  23        127.65         95.72        35.67 o                         
  -1   8  23        145.09        114.66        15.16 o                         
   0   8  23         99.85         93.88        14.44 o                         
   1   8  23          3.83          5.22         8.31 o                         
  -1   9  23          4.07         12.18        12.90 o                         
   0   9  23        293.07        262.79        27.43 o                         
  -1  10  23         85.14         72.07         9.88 o                         
   0  10  23         74.44         63.60        25.98 o                         
   0  11  23        179.64        132.12        19.03 o                         
  -2   0  24         64.78        108.20        15.46 o                         
   0   0  24        588.96        686.04        51.29 o                         
   2   0  24        159.37         78.96        10.75 o                         
  -2   1  24        225.19        262.89        14.70 o                         
  -1   1  24         26.69         31.51         5.44 o                         
   0   1  24         38.05         65.99         6.16 o                         
   1   1  24        144.50        136.35         8.68 o                         
   2   1  24        210.90        107.17        12.69 o                         
  -2   2  24         37.53         42.44         4.04 o                         
  -1   2  24         17.01         30.04         4.22 o                         
   0   2  24        170.69        207.98        11.70 o                         
   1   2  24         47.79         56.15         4.35 o                         
   2   2  24         63.85         36.62         4.79 o                         
  -2   3  24         85.22        124.12        10.34 o                         
  -1   3  24         60.04         70.28         4.94 o                         
   0   3  24          0.22          7.64         3.78 o                         
   1   3  24         11.66         12.83         3.06 o                         
   2   3  24          3.31         12.99         6.04 o                         
  -2   4  24          1.54          2.94         6.55 o                         
  -1   4  24        151.57        192.50         7.95 o                         
   0   4  24          0.14          5.05         3.30 o                         
   1   4  24          3.27          7.97         3.62 o                         
  -2   5  24        247.52        284.97        83.01 o                         
  -1   5  24         37.17         47.15         7.34 o                         
   0   5  24         12.90         25.55         4.97 o                         
   1   5  24          6.81         13.10         8.06 o                         
  -2   6  24          2.08         12.14         6.28 o                         
  -1   6  24         75.96         58.66         7.88 o                         
   0   6  24          0.89          1.15         6.99 o                         
   1   6  24        163.30        140.76        27.55 o                         
  -1   7  24        169.42        163.03        16.54 o                         
   0   7  24         46.34         62.83        28.33 o                         
   1   7  24         15.98          6.12        12.90 o                         
  -1   8  24         71.34         78.17        11.01 o                         
   0   8  24        178.39        100.11        46.37 o                         
  -1   9  24         23.67         22.62        11.24 o                         
  -1   0  25        106.06        155.74        16.68 o                         
  -2   1  25          1.96          8.22        13.35 o                         
  -1   1  25          0.24          3.32         4.00 o                         
   0   1  25         87.77        115.29        11.57 o                         
   1   1  25        106.39         87.10         5.55 o                         
  -2   2  25          1.16         10.76         6.13 o                         
  -1   2  25         38.89         48.04         4.12 o                         
   0   2  25        167.76        255.28        21.05 o                         
   1   2  25         21.43         25.39         4.95 o                         
  -2   3  25         28.19         23.82         4.44 o                         
  -1   3  25         89.63        107.70         5.36 o                         
   0   3  25        109.38        134.42         7.50 o                         
   1   3  25         21.79         20.74         7.01 o                         
  -1   4  25          0.14          6.30         4.86 o                         
   0   4  25         97.37        155.19        13.77 o                         
   1   4  25         53.68         58.03        25.86 o                         
  -1   5  25         78.17         79.62         9.50 o                         
   0   5  25          1.53          4.04        10.29 o                         
  -1   6  25         61.28         66.03        20.60 o                         
   0   6  25         51.01         59.75        25.13 o                         
  -1   7  25          3.02         10.93        15.10 o                         
   0   7  25         16.68         51.95        21.57 o                         
  -1   8  25        290.39        180.88        18.43 o                         
   0   8  25          2.21         18.91        15.10 o                         
   0   0  26         54.67         85.60        16.07 o                         
  -1   1  26         50.89         47.72        17.94 o                         
   0   1  26          0.96          1.71         3.10 o                         
   1   1  26        114.76        101.79        38.24 o                         
  -1   2  26         78.30         94.92         8.22 o                         
   0   2  26         24.71         40.28         8.03 o                         
   1   2  26         31.43         39.08         8.36 o                         
  -1   3  26        208.26        200.31        13.89 o                         
   0   3  26         55.98         78.87         9.26 o                         
   1   3  26          0.49          4.05         5.74 o                         
  -1   4  26          3.01          7.62         6.66 o                         
   0   4  26         16.41         15.09         6.24 o                         
   0   5  26         45.96         55.64        19.39 o                         
   0   6  26          0.70          2.11        14.26 o                         
  -1   0  27         28.62         12.81         6.66 o                         
  -1   1  27        103.72        116.61         9.10 o                         
   0   1  27        108.59        140.26        11.98 o                         
  -1   2  27         13.57         10.84         3.04 o                         
   0   2  27          6.02         10.45         3.84 o                         
  -1   3  27          9.33         11.48         4.29 o                         
                                                                                
